# Supplementary material for: Development of a High-Density Genetic Map for Muscadine Grape Using a Mapping Population from Selfing of the Perfect-Flowered Vine ‘Dixie’
Source: Plants (Basel). 2022 Nov 25;11(23):3231. doi: 10.3390/plants11233231 (PMC9738875; doi:10.3390/plants11233231)
Supplement: Supplementary file 1 [file plants-11-03231-s001.zip]

Archive with 7 entries (6 files):
- SupplementaryData/
- SupplementaryData/Figure S1.tiff
- SupplementaryData/Figure S2.pdf
- SupplementaryData/Figure S3.pdf
- SupplementaryData/Figure S4.pdf
- SupplementaryData/Table S1.xlsx
- SupplementaryData/Table S2.xlsx
