# Supplementary material for: Development of a High-Density Genetic Map for Muscadine Grape Using a Mapping Population from Selfing of the Perfect-Flowered Vine ‘Dixie’
Source: Plants (Basel). 2022 Nov 25;11(23):3231. doi: 10.3390/plants11233231 (PMC9738875; doi:10.3390/plants11233231)
Supplement: Supplementary file 1 [file plants-11-03231-s001.zip › SupplementaryData/Table S1.xlsx]

## Sheet: data_before_lepmap
rs.	alleles	chrom	pos	strand	assembly.	center	protLSID	assayLSID	panelLSID	QCcode	Dixi_Rod_rep3.trimmed.fq.gz	Dixi_Rod_rep4.trimmed.fq.gz	S_10.trimmed.fq.gz	S_100.trimmed.fq.gz	S_101.trimmed.fq.gz	S_102.trimmed.fq.gz	S_11.trimmed.fq.gz	S_12.trimmed.fq.gz	S_13.trimmed.fq.gz	S_14.trimmed.fq.gz	S_15.trimmed.fq.gz	S_17.trimmed.fq.gz	S_18.trimmed.fq.gz	S_19.trimmed.fq.gz	S_2.trimmed.fq.gz	S_20.trimmed.fq.gz	S_21.trimmed.fq.gz	S_22.trimmed.fq.gz	S_23.trimmed.fq.gz	S_24.trimmed.fq.gz	S_25.trimmed.fq.gz	S_26.trimmed.fq.gz	S_27.trimmed.fq.gz	S_28.trimmed.fq.gz	S_29.trimmed.fq.gz	S_3.trimmed.fq.gz	S_30.trimmed.fq.gz	S_31.trimmed.fq.gz	S_32.trimmed.fq.gz	S_33.trimmed.fq.gz	S_34.trimmed.fq.gz	S_35.trimmed.fq.gz	S_36.trimmed.fq.gz	S_38.trimmed.fq.gz	S_39.trimmed.fq.gz	S_4.trimmed.fq.gz	S_40.trimmed.fq.gz	S_41.trimmed.fq.gz	S_42.trimmed.fq.gz
SCP092926.1_112537	C/T	CP092926.1	112537	+	NA	NA	NA	NA	NA	NA	TC	TC	CC	TC	TC	CC	CC	TC	TT	CC	TC	CC	TC	NN	CC	TC	TC	TC	TC	CC	TC	CC	CC	TC	TC	NN	TC	NN	TC	TC	TC	TC	CC	TT	CC	TT	CC	TC	TC
SCP092926.1_112592	C/T	CP092926.1	112592	+	NA	NA	NA	NA	NA	NA	TC	TC	CC	TC	TC	CC	CC	TC	TT	CC	TC	CC	TC	NN	CC	TC	TC	TC	TC	CC	TC	CC	CC	TC	TC	NN	TC	NN	TC	TC	TC	TC	CC	TT	CC	TT	CC	TC	TC
SCP092926.1_419130	G/A	CP092926.1	419130	+	NA	NA	NA	NA	NA	NA	AG	NN	GG	AG	AG	NN	GG	AG	AA	GG	AA	GG	AG	NN	GG	AG	AG	AG	AG	GG	AG	GG	GG	AG	AG	NN	AG	NN	AG	AG	AG	AG	GG	NN	GG	AA	GG	AG	NN
SCP092926.1_419162	T/G	CP092926.1	419162	+	NA	NA	NA	NA	NA	NA	GT	TT	TT	GT	GT	NN	TT	GT	GG	TT	GG	TT	GT	NN	TT	GT	GT	GT	GT	TT	GT	TT	TT	GT	GT	NN	GT	NN	GT	GT	GT	GT	TT	NN	TT	GG	TT	GT	NN
SCP092926.1_478366	G/C	CP092926.1	478366	+	NA	NA	NA	NA	NA	NA	CG	CG	NN	CG	CG	GG	GG	CC	CC	GG	GG	GG	CG	NN	GG	CG	CG	CG	CC	GG	CG	GG	GG	CG	CG	NN	CG	NN	CG	CG	CG	CG	GG	CC	GG	NN	GG	CG	CG
SCP092926.1_855100	T/C	CP092926.1	855100	+	NA	NA	NA	NA	NA	NA	TC	TC	CC	TC	TC	NN	CC	TT	TC	NN	TC	CC	TC	TT	CC	TT	TC	TC	TC	CC	TC	CC	CC	NN	TT	NN	TC	NN	TC	TC	TC	TC	CC	NN	CC	NN	CC	TC	TC
SCP092926.1_872960	T/A	CP092926.1	872960	+	NA	NA	NA	NA	NA	NA	TA	TA	NN	TA	TA	NN	TT	AA	TA	NN	NN	TT	TA	AA	TT	TT	TA	TA	TA	TT	TA	TT	TT	TT	TA	NN	TA	NN	TA	TT	TA	TA	TT	AA	TT	AA	TT	TA	TA
SCP092926.1_999381	T/G/C	CP092926.1	999381	+	NA	NA	NA	NA	NA	NA	GT	GT	TT	GT	GT	TT	TT	GG	GT	TT	GT	TT	GT	GG	TT	GT	GT	GT	GT	TT	GT	GT	TT	GT	GT	NN	GT	NN	GT	GT	GT	GT	TT	GG	TT	GT	TT	GT	GG
SCP092926.1_999390	C/T	CP092926.1	999390	+	NA	NA	NA	NA	NA	NA	TC	TC	CC	TC	TC	CC	CC	TT	TC	CC	TC	CC	TC	TT	CC	TC	TC	TC	TC	CC	TC	TC	CC	TC	TC	NN	TC	NN	TC	TC	TC	TC	CC	TT	CC	TC	CC	TC	TT
SCP092926.1_1147984	A/G	CP092926.1	1147984	+	NA	NA	NA	NA	NA	NA	AG	AG	AA	AG	AG	AA	AA	AG	AG	AA	AG	AA	AG	GG	AA	AG	AG	AG	AG	AA	AG	AA	AA	AG	AG	NN	AG	NN	AG	AG	GG	AG	AA	GG	AA	GG	AA	AG	AG
SCP092926.1_1148007	C/A	CP092926.1	1148007	+	NA	NA	NA	NA	NA	NA	CA	CA	CC	CA	CA	CC	CC	CA	CA	CC	CA	CC	CA	AA	CC	CA	CA	CA	CA	CC	CA	CC	CC	CA	CA	NN	CA	NN	CA	CA	AA	CA	CC	AA	CC	AA	CC	CA	CA
SCP092926.1_1970157	G/A	CP092926.1	1970157	+	NA	NA	NA	NA	NA	NA	AG	AG	GG	AG	AG	GG	GG	AA	AG	GG	AG	GG	AG	NN	GG	AG	AG	AG	AG	GG	AG	GG	GG	AG	AG	NN	AG	AG	AG	AG	AA	AG	GG	NN	GG	AA	GG	AG	NN
SCP092926.1_2591054	A/G	CP092926.1	2591054	+	NA	NA	NA	NA	NA	NA	GA	GA	AA	GA	GA	AA	AA	GG	GA	AA	GA	AA	GA	GA	AA	GA	GA	GA	GA	AA	GA	AA	AA	GA	GA	NN	GA	NN	GA	GA	GG	GA	AA	GG	AA	GG	AA	GG	GA
SCP092926.1_2591073	A/G	CP092926.1	2591073	+	NA	NA	NA	NA	NA	NA	GA	GA	AA	GA	GA	AA	AA	GG	GA	AA	GA	AA	GA	GA	AA	GA	GA	GA	GA	AA	GA	AA	AA	GA	GA	NN	GA	NN	GA	GA	GG	GA	AA	GG	AA	GG	AA	GG	GA
SCP092926.1_2591111	G/C/T	CP092926.1	2591111	+	NA	NA	NA	NA	NA	NA	CG	CG	GG	CG	CG	GG	GG	CC	CG	GG	CG	GG	CG	CG	GG	CG	CG	CG	CG	GG	CG	GG	GG	CG	CG	NN	CG	NN	CG	CG	CC	CG	GG	CC	GG	CC	GG	CC	CG
SCP092926.1_2613942	T/C	CP092926.1	2613942	+	NA	NA	NA	NA	NA	NA	CT	CT	TT	CT	CT	TT	TT	CC	CT	TT	CT	TT	CT	CT	TT	CT	CT	CT	CT	TT	CT	TT	TT	CT	CT	NN	CT	NN	CT	CT	CC	CT	TT	CC	TT	CC	CT	CC	CT
SCP092926.1_2666477	T/A	CP092926.1	2666477	+	NA	NA	NA	NA	NA	NA	AT	AT	TT	AT	AT	TT	TT	AA	AT	TT	NN	TT	AT	AT	TT	AT	AT	AT	AT	TT	AT	TT	TT	AT	AT	NN	AT	NN	AT	AT	AA	AT	TT	AA	TT	AA	AT	AA	AT
SCP092926.1_2735015	C/T	CP092926.1	2735015	+	NA	NA	NA	NA	NA	NA	TC	TC	CC	TC	TC	NN	CC	TT	TC	CC	TC	CC	TC	TC	CC	TC	TC	TC	NN	CC	TC	CC	CC	TC	TC	NN	TC	NN	TC	TC	TT	TC	CC	NN	CC	TT	TC	TT	TC
SCP092926.1_2738324	A/G	CP092926.1	2738324	+	NA	NA	NA	NA	NA	NA	GA	GA	AA	GA	GA	AA	AA	GG	GA	AA	GA	AA	GA	GA	AA	GA	GA	GA	GA	AA	GA	AA	AA	GA	GA	NN	GA	NN	GA	GA	GG	GA	AA	GG	AA	GG	GA	GG	GA
SCP092926.1_2738333	C/T	CP092926.1	2738333	+	NA	NA	NA	NA	NA	NA	CT	CT	CC	CT	CT	CC	CC	TT	CT	CC	CT	CC	CT	CT	CC	CT	CT	CT	CT	CC	CT	CC	CC	CT	CT	NN	CT	NN	CT	CT	TT	CT	CC	TT	CC	TT	CT	TT	CT
SCP092926.1_2738334	C/G	CP092926.1	2738334	+	NA	NA	NA	NA	NA	NA	GC	GC	CC	GC	GC	CC	CC	GG	GC	CC	GC	CC	GC	GC	CC	GC	GC	GC	GC	CC	GC	CC	CC	GC	GC	NN	GC	NN	GC	GC	GG	GC	CC	GG	CC	GG	GC	GG	GC
SCP092926.1_2975671	G/T	CP092926.1	2975671	+	NA	NA	NA	NA	NA	NA	TG	TG	GG	TG	TG	NN	GG	TT	TG	GG	TG	GG	TG	TG	GG	TG	TG	TG	TG	GG	TG	GG	GG	TG	TG	NN	TG	NN	TG	TG	TT	TG	GG	TT	GG	TT	TG	TT	TG
SCP092926.1_3048665	A/C	CP092926.1	3048665	+	NA	NA	NA	NA	NA	NA	AC	AC	AA	AC	AC	AA	AA	CC	AC	AA	AC	AA	AC	NN	AA	AC	AC	AC	AC	AA	AC	AA	AA	AC	AC	NN	AC	NN	AC	AC	CC	AC	AA	CC	AA	CC	AC	CC	AC
SCP092926.1_3201518	A/T	CP092926.1	3201518	+	NA	NA	NA	NA	NA	NA	TA	TA	AA	TA	TA	AA	AA	TT	TA	AA	TA	AA	TA	NN	AA	TA	TA	TA	TA	AA	TA	AA	AA	TA	TA	NN	TA	NN	TA	TA	TT	TA	AA	TT	AA	NN	TA	TT	TA
SCP092926.1_3236270	A/G	CP092926.1	3236270	+	NA	NA	NA	NA	NA	NA	AG	AG	NN	AG	AG	AA	AA	NN	AG	AA	GG	AA	AG	NN	AA	AG	AG	AG	AG	AA	AG	AA	AA	AG	AG	NN	AG	AA	AG	AG	GG	AG	AA	NN	AA	GG	AG	GG	AG
SCP092926.1_3243655	G/A	CP092926.1	3243655	+	NA	NA	NA	NA	NA	NA	AG	AG	NN	AG	AG	GG	GG	AA	AG	NN	GG	GG	AG	NN	GG	AG	AG	AG	AG	GG	AG	GG	GG	AG	AG	NN	AG	NN	AG	AG	AA	AG	GG	AA	GG	AA	AG	AA	AG
SCP092926.1_3363962	C/T	CP092926.1	3363962	+	NA	NA	NA	NA	NA	NA	CT	NN	CC	CT	CT	CC	CC	CT	CT	CC	CT	CC	CT	CT	CC	CT	CT	CT	CT	CC	CT	CC	CC	CT	CT	NN	CT	NN	CT	CT	TT	CT	CC	TT	CC	TT	CT	TT	CT
SCP092926.1_3363963	C/T	CP092926.1	3363963	+	NA	NA	NA	NA	NA	NA	CT	NN	CC	CT	CT	CC	CC	CT	CT	CC	CT	CC	CT	CT	CC	CT	CT	CT	CT	CC	CT	CC	CC	CT	CT	NN	CT	NN	CT	CT	TT	CT	CC	TT	CC	TT	CT	TT	CT
SCP092926.1_3363973	T/C	CP092926.1	3363973	+	NA	NA	NA	NA	NA	NA	TC	NN	NN	TC	TC	CC	CC	TT	TC	CC	TC	CC	TC	TC	CC	TC	TC	TC	TC	CC	TC	CC	CC	TC	TC	NN	TC	NN	TC	TC	TT	TC	CC	TT	CC	TT	TC	TT	TC
SCP092926.1_3429125	T/A	CP092926.1	3429125	+	NA	NA	NA	NA	NA	NA	TA	TA	TT	TA	TA	TT	TT	NN	TA	TT	TA	TT	TA	TA	TT	TA	TA	TA	TA	TT	TA	TT	TT	TA	TA	NN	TA	NN	TA	TA	AA	TA	TT	AA	TT	AA	TA	AA	TA
SCP092926.1_3429130	C/A	CP092926.1	3429130	+	NA	NA	NA	NA	NA	NA	AC	AC	CC	AC	AC	CC	CC	AA	AC	CC	AC	CC	AC	AC	CC	AC	AC	AC	AC	CC	AC	CC	CC	AC	AC	NN	AC	NN	AC	AC	AA	AC	CC	AA	CC	AA	AC	AA	AC
SCP092926.1_3456655	G/C	CP092926.1	3456655	+	NA	NA	NA	NA	NA	NA	CG	CG	NN	CG	CG	GG	GG	CC	CG	GG	CG	GG	CG	NN	GG	CG	CG	CG	CG	GG	CG	GG	GG	CG	CG	NN	CG	NN	CG	CG	CC	CG	GG	NN	GG	NN	CG	CC	CG
SCP092926.1_3628359	T/A	CP092926.1	3628359	+	NA	NA	NA	NA	NA	NA	TA	TA	TT	TA	TA	NN	TT	AA	TA	TT	TA	TT	TA	NN	TT	TA	TA	TT	TA	TT	TA	TT	TT	TA	TA	NN	TA	NN	TA	TA	AA	TA	TT	AA	TT	NN	TA	AA	TA
SCP092926.1_3836345	A/C	CP092926.1	3836345	+	NA	NA	NA	NA	NA	NA	CA	CA	NN	CA	CA	NN	AA	CC	CA	AA	CA	AA	CA	CA	AA	CA	CA	CA	CA	AA	CA	AA	AA	CA	CA	NN	CA	NN	CA	CA	CC	CA	AA	NN	AA	NN	CA	CC	CA
SCP092926.1_3847945	G/A	CP092926.1	3847945	+	NA	NA	NA	NA	NA	NA	GA	GA	NN	GA	GA	GG	GG	AA	GA	GG	GA	GG	GA	GA	GG	GA	GA	GA	GA	GG	GA	GG	GG	GG	GA	NN	GA	NN	GA	GA	AA	GA	GG	AA	GG	AA	GA	AA	GA
SCP092926.1_3847954	A/G	CP092926.1	3847954	+	NA	NA	NA	NA	NA	NA	AG	AG	NN	AG	AG	AA	AA	GG	AG	AA	AG	AA	AG	AG	AA	AG	AG	AG	AG	AA	AG	AA	AA	AA	AG	NN	AG	NN	AG	AG	GG	AG	AA	GG	AA	GG	AG	GG	AG
SCP092926.1_3847978	C/T	CP092926.1	3847978	+	NA	NA	NA	NA	NA	NA	TC	TC	NN	TC	TC	TT	TT	CC	TC	TT	TC	TT	TC	TC	TT	TC	TC	TC	TC	TT	TC	TT	TT	TT	TC	NN	TC	NN	TC	TC	CC	TC	TT	CC	TT	CC	TC	CC	TC
SCP092926.1_3847996	A/T	CP092926.1	3847996	+	NA	NA	NA	NA	NA	NA	AT	AT	NN	AT	AT	AA	AA	TT	AT	AA	AT	AA	AT	AT	AA	AT	AT	AT	AT	AA	AT	AA	AA	AA	AT	NN	AT	NN	AT	AT	TT	AT	AA	TT	AA	TT	AT	TT	AT
SCP092926.1_3865651	G/C	CP092926.1	3865651	+	NA	NA	NA	NA	NA	NA	CG	CG	NN	CG	CG	GG	GG	NN	CG	GG	CG	GG	CG	CG	GG	NN	CG	CG	CG	GG	CG	GG	GG	CG	CG	NN	CG	NN	CG	CG	CC	CG	GG	CC	GG	NN	CG	CC	CG
SCP092926.1_4193315	T/G	CP092926.1	4193315	+	NA	NA	NA	NA	NA	NA	GT	GT	NN	GT	GT	TT	TT	NN	GT	TT	GT	TT	GT	GT	NN	GT	GT	GT	NN	TT	GT	TT	TT	GT	GT	NN	GG	NN	GT	GT	GG	GT	GT	NN	TT	NN	GT	GG	GG
SCP092926.1_4228208	C/T	CP092926.1	4228208	+	NA	NA	NA	NA	NA	NA	TC	TC	CC	TC	TT	NN	CC	TT	TC	CC	TC	CC	TC	TC	CC	TC	TC	TC	TC	CC	TC	CC	CC	NN	TC	NN	TT	NN	TC	TC	TC	TC	CC	TT	CC	TT	TC	TT	NN
SCP092926.1_4267364	C/T	CP092926.1	4267364	+	NA	NA	NA	NA	NA	NA	TC	TC	CC	TC	TC	CC	CC	TT	TC	CC	TC	CC	TC	TC	CC	TC	TC	TC	TC	CC	TC	CC	CC	TC	TC	NN	TT	CC	TC	TC	TT	TC	CC	TT	CC	TT	TC	TT	TC
SCP092926.1_4267390	C/A	CP092926.1	4267390	+	NA	NA	NA	NA	NA	NA	AC	AC	CC	AC	AC	CC	CC	AA	AC	CC	AC	CC	AC	AC	CC	AC	AC	AC	AC	CC	AC	CC	CC	AC	AC	NN	AA	CC	AC	AC	AA	AC	CC	AA	CC	AA	AC	AA	AC
SCP092926.1_4305273	T/G	CP092926.1	4305273	+	NA	NA	NA	NA	NA	NA	TG	TG	NN	TG	TG	GG	GG	TT	TG	TG	TG	GG	TG	TG	TG	TG	TG	TG	NN	GG	TG	GG	GG	TG	TG	NN	TT	NN	TG	TG	TT	TG	GG	TT	GG	NN	TT	TT	TT
SCP092926.1_4505553	G/T/A	CP092926.1	4505553	+	NA	NA	NA	NA	NA	NA	GT	GT	GG	GT	GT	GG	GG	TT	GT	GT	GT	GG	GT	NN	GT	GT	GT	GT	GT	GT	GT	GT	GG	GT	GT	NN	TT	NN	GT	GT	TT	GT	GG	TT	GG	TT	GT	TT	GT
SCP092926.1_4505568	A/G	CP092926.1	4505568	+	NA	NA	NA	NA	NA	NA	AG	AG	AA	AG	AG	AA	AA	GG	AG	AG	AG	AA	AG	NN	AG	AG	AG	AG	AG	AG	AG	AG	AA	AG	AG	NN	GG	NN	AG	AG	GG	AG	AA	GG	AA	GG	AG	GG	AG
SCP092926.1_4575280	G/C/A	CP092926.1	4575280	+	NA	NA	NA	NA	NA	NA	CG	CG	GG	CG	CG	GG	GG	CC	CG	CG	CG	GG	CG	NN	CG	NN	CG	CG	CG	CG	CG	CG	GG	CG	CG	NN	CC	NN	CG	CG	CC	CG	GG	CC	GG	CC	CG	CC	CG
SCP092926.1_4575985	T/C	CP092926.1	4575985	+	NA	NA	NA	NA	NA	NA	CT	CT	NN	CT	CT	TT	TT	CC	CT	TT	CT	TT	CT	CT	CT	CT	CT	CT	CT	CT	CT	CT	TT	CT	CT	NN	CC	NN	CT	CT	CC	CT	TT	CC	TT	CC	CT	CC	CT
SCP092926.1_4589718	G/T	CP092926.1	4589718	+	NA	NA	NA	NA	NA	NA	GT	GT	NN	GT	GT	TT	TT	GG	GT	GT	GT	TT	GT	GT	GT	GT	GT	GT	GT	GT	GT	GT	TT	GT	GT	NN	GG	NN	GT	GT	GG	GT	TT	GG	TT	GG	GT	GG	GT
SCP092926.1_4653414	G/A	CP092926.1	4653414	+	NA	NA	NA	NA	NA	NA	GA	GA	NN	GA	GA	AA	AA	GG	GA	AA	AA	AA	GA	GA	GA	GA	GA	GA	NN	GA	GA	GA	AA	AA	GA	NN	GG	NN	GA	GA	GG	GA	AA	NN	AA	NN	GA	GG	GA
SCP092926.1_4800197	C/A	CP092926.1	4800197	+	NA	NA	NA	NA	NA	NA	CA	CA	NN	CA	NN	AA	AA	NN	CA	CA	CA	AA	CA	CA	CA	CA	CA	CA	CA	CA	CA	CA	AA	AA	CA	NN	CC	NN	CA	CA	CC	CC	AA	CC	AA	CC	CC	CC	CA
SCP092926.1_4988095	C/A	CP092926.1	4988095	+	NA	NA	NA	NA	NA	NA	CA	CA	AA	CA	CA	AA	CA	CC	CA	CA	CA	AA	CA	NN	CA	CA	CA	CA	CA	CA	CA	CA	AA	NN	CA	NN	CC	NN	CA	CA	CC	CC	AA	CC	AA	CC	CC	CC	CA
SCP092926.1_4988109	G/A	CP092926.1	4988109	+	NA	NA	NA	NA	NA	NA	GA	GA	AA	GA	GA	AA	GA	GG	GA	GA	GA	AA	GA	NN	GA	GA	GA	GA	GA	GA	GA	GA	AA	NN	GA	NN	GG	NN	GA	GA	GG	GG	AA	GG	AA	GG	GG	GG	GA
SCP092926.1_5060933	C/T	CP092926.1	5060933	+	NA	NA	NA	NA	NA	NA	CT	CT	TT	CT	CT	TT	CT	CC	CT	CT	CT	TT	CT	CT	CT	CT	CT	NN	CT	CT	CT	CT	TT	CT	CT	NN	CC	NN	CT	CT	CC	CC	TT	CC	TT	CC	NN	CC	CT
SCP092926.1_5060950	C/T	CP092926.1	5060950	+	NA	NA	NA	NA	NA	NA	CT	CT	CC	CT	CT	CC	CT	TT	CT	CT	CT	CC	CT	CT	CT	CT	CT	NN	CT	CT	CT	CT	CC	CT	CT	NN	TT	NN	CT	CT	TT	TT	CC	TT	CC	TT	NN	TT	CT
SCP092926.1_5266727	T/C	CP092926.1	5266727	+	NA	NA	NA	NA	NA	NA	TC	TC	NN	TT	TT	CC	TC	TT	TC	CC	TC	CC	TC	TC	TC	TC	TC	TC	TC	TC	TC	TC	CC	TC	TC	NN	TT	NN	TC	TC	TT	TT	CC	NN	CC	TT	TT	TT	TC
SCP092926.1_5377294	A/T	CP092926.1	5377294	+	NA	NA	NA	NA	NA	NA	AT	AT	AA	AT	AT	NN	AT	TT	AT	NN	AT	AA	AT	AT	NN	AT	AT	AT	AT	AT	AT	AT	AA	AT	AT	NN	TT	NN	AT	AT	TT	TT	AA	TT	AA	TT	TT	TT	AT
SCP092926.1_5377295	T/C	CP092926.1	5377295	+	NA	NA	NA	NA	NA	NA	TC	TC	CC	TC	TC	NN	TC	TT	TC	NN	TC	CC	TC	TC	NN	TC	TC	TC	TC	TC	TC	TC	CC	TC	TC	NN	TT	NN	TC	TC	TT	TT	CC	TT	CC	TT	TT	TT	TC
SCP092926.1_5426844	G/T	CP092926.1	5426844	+	NA	NA	NA	NA	NA	NA	GT	GT	NN	GT	GT	NN	GT	NN	GT	GT	GT	TT	GT	NN	GT	GT	GT	GT	GT	GT	GT	GT	TT	GT	GT	NN	GG	NN	GT	GT	GG	GG	TT	GG	TT	GG	GG	GG	GG
SCP092926.1_5744184	G/A	CP092926.1	5744184	+	NA	NA	NA	NA	NA	NA	AG	NN	GG	AG	AG	GG	AG	NN	AG	AG	AG	GG	AG	NN	AG	AG	AG	AG	AG	AG	AG	AG	GG	AG	AG	NN	AA	NN	AG	AG	AA	AA	GG	AA	GG	AA	AA	AA	AG
SCP092926.1_5833670	C/T	CP092926.1	5833670	+	NA	NA	NA	NA	NA	NA	CT	CT	TT	CT	CT	TT	CT	CC	CT	CT	CT	TT	CT	NN	CT	CT	CT	CT	CT	CT	CT	CT	TT	CC	CT	NN	CT	NN	CT	CT	CC	CC	TT	CC	TT	CC	CC	CC	CT
SCP092926.1_5833692	T/C	CP092926.1	5833692	+	NA	NA	NA	NA	NA	NA	TC	TC	CC	TC	TC	CC	TC	TT	TC	TC	TC	CC	TC	NN	TC	TC	TC	TC	TC	TC	TC	TC	CC	TT	TC	NN	TC	NN	TC	TC	TT	TT	CC	TT	CC	TT	TT	TT	TC
SCP092926.1_5833722	C/T	CP092926.1	5833722	+	NA	NA	NA	NA	NA	NA	CT	CT	TT	CT	CT	TT	CT	CC	CT	CT	CT	TT	CT	NN	CT	CT	CT	CT	CT	CT	CT	CT	TT	CC	CT	NN	CT	NN	CT	CT	CC	CC	TT	CC	TT	CC	CC	CC	CT
SCP092926.1_5833833	T/A	CP092926.1	5833833	+	NA	NA	NA	NA	NA	NA	AT	AT	TT	AT	AT	TT	AT	AT	AT	TT	TT	TT	TT	AT	AT	TT	AT	AT	AT	AT	AT	AT	TT	AT	AT	NN	AT	NN	AT	AT	AA	AA	TT	NN	TT	NN	AA	AA	AT
SCP092926.1_5833835	G/A	CP092926.1	5833835	+	NA	NA	NA	NA	NA	NA	AG	AG	GG	AG	AG	GG	AG	AG	AG	GG	GG	GG	GG	AG	AG	GG	AG	AG	AG	AG	AG	AG	GG	AG	AG	NN	AG	NN	AG	AG	AA	AA	GG	NN	GG	NN	AA	AA	AG
SCP092926.1_5927342	T/C	CP092926.1	5927342	+	NA	NA	NA	NA	NA	NA	TC	TC	CC	TC	TC	CC	TC	TT	TC	TC	TC	CC	TC	TC	TC	TC	TC	TC	TC	TC	TC	TC	CC	TC	TC	NN	TC	NN	TC	TC	TT	TT	CC	TT	CC	NN	TT	TT	TC
SCP092926.1_6292835	C/T	CP092926.1	6292835	+	NA	NA	NA	NA	NA	NA	CT	CT	TT	CT	CT	TT	CT	CC	CT	CT	CT	TT	CT	CC	CT	CT	CT	CT	CT	CT	CT	CT	TT	CT	CT	NN	CT	NN	CT	NN	CC	CC	TT	CC	TT	CC	CC	CC	CT
SCP092926.1_6308391	A/T	CP092926.1	6308391	+	NA	NA	NA	NA	NA	NA	TA	TA	AA	TA	TA	AA	AA	TT	TA	TA	TA	AA	TA	TA	TA	TA	TA	TA	TA	TA	TA	TA	AA	TA	TA	NN	TA	NN	TA	TA	TT	TT	AA	TT	AA	NN	TT	TT	TA
SCP092926.1_6308395	A/T	CP092926.1	6308395	+	NA	NA	NA	NA	NA	NA	TA	TA	AA	TA	TA	AA	AA	TT	TA	TA	TA	AA	TA	TA	TA	TA	TA	TA	TA	TA	TA	TA	AA	TA	TA	NN	TA	NN	TA	TA	TT	TT	AA	TT	AA	NN	TT	TT	TA
SCP092926.1_6308455	C/T	CP092926.1	6308455	+	NA	NA	NA	NA	NA	NA	TC	TC	CC	TC	TC	CC	CC	TT	TC	TC	TC	CC	TC	TC	TC	TC	TC	TC	TC	TC	TC	TC	CC	TC	CC	NN	TC	NN	TC	TC	TT	TT	CC	TT	CC	NN	TT	TT	TC
SCP092926.1_6415118	A/C	CP092926.1	6415118	+	NA	NA	NA	NA	NA	NA	AC	AC	NN	AC	AC	CC	AC	AA	AC	AC	AA	CC	AC	AC	NN	AC	AC	AC	AC	AC	AC	AC	CC	AC	AC	NN	AC	NN	NN	AC	AA	AA	CC	NN	CC	NN	AA	AA	AC
SCP092926.1_6425335	C/T	CP092926.1	6425335	+	NA	NA	NA	NA	NA	NA	CT	CT	NN	CT	CT	TT	CT	NN	CT	NN	CT	TT	CT	CT	CC	NN	CT	CT	CT	CT	CT	CT	TT	CT	CT	NN	CT	NN	CT	CT	CC	CC	TT	NN	TT	CC	CC	CC	CT
SCP092926.1_6475770	C/G	CP092926.1	6475770	+	NA	NA	NA	NA	NA	NA	CG	CG	GG	CG	CG	GG	CG	CC	CG	CG	CG	GG	CG	CG	CG	CG	CG	CG	CG	CG	CG	CG	GG	CG	CG	NN	CG	GG	CG	CG	CC	CC	GG	CC	GG	CC	CC	CC	CG
SCP092926.1_6661494	T/C	CP092926.1	6661494	+	NA	NA	NA	NA	NA	NA	TC	TC	NN	TC	TC	CC	TC	TC	TC	TC	TC	CC	TC	NN	TC	TC	TC	TC	TT	TC	TC	TC	CC	TC	TC	NN	TC	NN	TC	TC	TT	TT	CC	TT	CC	TT	TT	TT	TC
SCP092926.1_6712589	C/T	CP092926.1	6712589	+	NA	NA	NA	NA	NA	NA	TC	TC	NN	TC	TC	NN	TC	TT	TC	TC	TC	CC	TC	NN	TC	TC	TC	TT	TC	TC	TC	TC	TC	TC	TC	NN	TC	NN	TC	TC	TT	TT	CC	TT	CC	TT	TT	TT	TC
SCP092926.1_6831996	C/T	CP092926.1	6831996	+	NA	NA	NA	NA	NA	NA	CT	CT	CC	CT	CT	CC	CT	TT	CT	CT	CT	CC	CT	CC	CT	CT	CT	CT	CT	CT	CT	CT	CC	CT	CT	NN	CT	NN	CT	CT	TT	TT	CC	NN	CC	TT	TT	TT	CT
SCP092926.1_6908899	T/C	CP092926.1	6908899	+	NA	NA	NA	NA	NA	NA	TC	TC	NN	TC	TT	CC	TC	TT	TC	TC	TC	CC	TC	TC	TC	TC	TC	TC	TC	TC	TC	TC	TC	TC	TC	NN	TC	NN	TC	TC	TT	TT	CC	NN	CC	NN	TT	TT	TT
SCP092926.1_7335500	T/G	CP092926.1	7335500	+	NA	NA	NA	NA	NA	NA	TG	TG	GG	TG	TG	GG	TG	TG	TG	TG	TG	GG	TG	TG	TG	TG	TG	GG	TG	TG	TG	TG	GG	TG	TG	NN	TG	NN	TG	TG	TT	TT	GG	TT	GG	TT	TT	TT	TG
SCP092926.1_7391131	A/C	CP092926.1	7391131	+	NA	NA	NA	NA	NA	NA	AC	AC	NN	AC	AC	CC	AC	AC	AC	AC	AC	CC	AC	AC	AC	AC	AC	CC	AC	AC	AC	AC	CC	NN	AC	NN	AC	NN	AC	AA	AA	AA	CC	AA	CC	AA	AA	AA	AC
SCP092926.1_7391161	T/A	CP092926.1	7391161	+	NA	NA	NA	NA	NA	NA	AT	AT	NN	AT	AT	TT	AT	AT	AT	AT	AT	TT	AT	AT	AT	AT	AT	TT	AT	AT	AT	AT	TT	NN	AT	NN	AT	NN	AT	AA	AA	AA	TT	AA	TT	AA	AA	AA	AT
SCP092926.1_7391186	T/C	CP092926.1	7391186	+	NA	NA	NA	NA	NA	NA	TC	TC	NN	TC	TC	CC	TC	TC	TC	TC	TC	CC	TC	TC	TC	TC	TC	CC	TC	TC	TC	TC	CC	NN	TC	NN	TC	NN	TC	TT	TT	TT	CC	TT	CC	TT	TT	TT	TC
SCP092926.1_7392871	C/A	CP092926.1	7392871	+	NA	NA	NA	NA	NA	NA	CA	CA	AA	CA	CA	NN	CA	CC	CA	CA	CA	AA	CA	NN	CC	CA	CA	AA	CA	CA	CA	CA	AA	CA	CA	NN	CA	NN	CA	CA	CC	CC	AA	CC	AA	CC	CC	CC	CC
SCP092926.1_7407638	T/C	CP092926.1	7407638	+	NA	NA	NA	NA	NA	NA	TC	TC	TT	TC	TC	TT	TC	TC	TC	TC	TC	TT	TC	TC	TC	TC	TC	TT	TC	TC	TC	TC	TT	TC	TC	NN	TC	NN	TC	TC	CC	CC	TT	CC	TT	NN	CC	CC	TT
SCP092926.1_7416977	A/G	CP092926.1	7416977	+	NA	NA	NA	NA	NA	NA	AG	AG	GG	AG	AG	GG	AG	AA	AG	AG	AG	GG	AG	AG	NN	AG	AG	GG	AG	AG	AG	AG	GG	AG	AG	NN	AG	NN	AG	AG	AA	AA	GG	AA	GG	AA	AA	AA	NN
SCP092926.1_7646843	A/C	CP092926.1	7646843	+	NA	NA	NA	NA	NA	NA	CA	CA	AA	CA	CA	AA	CA	CA	CA	CA	CA	AA	CA	CC	CA	CA	CA	AA	CA	CA	CA	CA	AA	CA	CA	NN	CA	NN	CA	CA	CC	CC	AA	CC	AA	CC	CC	CC	CA
SCP092926.1_7657167	T/C	CP092926.1	7657167	+	NA	NA	NA	NA	NA	NA	TC	TC	CC	TC	TC	CC	TC	TC	TC	TC	TC	CC	TC	TC	TC	TC	TC	CC	TC	TC	TC	TC	CC	TC	TC	NN	TC	NN	TC	TC	TT	TT	CC	NN	CC	TT	TT	TT	TC
SCP092926.1_7729466	T/C	CP092926.1	7729466	+	NA	NA	NA	NA	NA	NA	TC	TC	CC	TC	TC	CC	TC	NN	TC	TC	TC	CC	TC	TC	TC	TC	TC	CC	TC	TC	TC	TC	TC	TC	TC	NN	TC	NN	TC	TC	TT	TT	CC	TT	CC	TT	TT	TT	TC
SCP092926.1_7762322	T/G	CP092926.1	7762322	+	NA	NA	NA	NA	NA	NA	TG	TG	TT	TG	TG	TT	TG	TG	TG	TG	TG	TT	TG	NN	TG	TG	TG	TT	TG	TG	TG	TG	TG	TG	TG	NN	TG	NN	TG	TG	GG	GG	TT	GG	TT	GG	GG	GG	TG
SCP092926.1_7858745	C/T	CP092926.1	7858745	+	NA	NA	NA	NA	NA	NA	CT	CT	CC	CT	CT	CC	CT	CT	CT	CT	CT	CC	CT	CT	CT	CT	CT	CC	TT	CT	CT	CT	CT	TT	CT	NN	CT	NN	CT	CT	TT	TT	CC	TT	CC	TT	TT	TT	CT
SCP092926.1_8085563	A/C	CP092926.1	8085563	+	NA	NA	NA	NA	NA	NA	AC	AC	AA	AC	AC	AA	AC	CC	AC	AC	AC	AA	AC	AA	AA	AC	AC	AA	AC	AC	AC	AC	AC	AC	AC	NN	AC	NN	AC	AC	CC	CC	AA	CC	AA	CC	CC	CC	AC
SCP092926.1_8223243	T/C	CP092926.1	8223243	+	NA	NA	NA	NA	NA	NA	CT	CT	CC	CT	CT	CC	CT	TT	CT	CT	NN	CC	CT	NN	CT	CT	CT	CC	CT	CT	CT	CT	CT	CT	CT	NN	CT	CC	CT	CT	TT	TT	CC	NN	CC	TT	TT	TT	CT
SCP092926.1_8224393	A/C	CP092926.1	8224393	+	NA	NA	NA	NA	NA	NA	AC	AC	CC	AC	AC	CC	AC	AC	AC	AC	AC	CC	AC	AC	AC	AC	AC	CC	AC	AC	AC	AC	AC	AC	AC	NN	AC	NN	AC	AC	AA	AA	CC	AA	CC	AA	AA	AA	CC
SCP092926.1_8450528	A/G	CP092926.1	8450528	+	NA	NA	NA	NA	NA	NA	GA	GA	AA	GA	GA	AA	GA	GG	GA	GA	GA	AA	GA	NN	AA	GA	GA	AA	GA	GA	GA	GA	AA	GG	GA	NN	GA	NN	GA	GA	GG	GG	AA	GG	AA	GG	GG	GG	GA
SCP092926.1_8542705	T/C	CP092926.1	8542705	+	NA	NA	NA	NA	NA	NA	TC	TC	NN	TC	TC	TT	TC	CC	TC	TC	TC	TT	TC	CC	TC	TC	TC	NN	TC	TC	TC	TC	TC	TC	TC	NN	TC	NN	TC	TC	CC	CC	TT	CC	TT	CC	CC	CC	NN
SCP092926.1_8550504	G/A	CP092926.1	8550504	+	NA	NA	NA	NA	NA	NA	GA	GA	NN	GA	GA	AA	GA	NN	GA	NN	GA	AA	GA	NN	GA	GA	GA	AA	AA	GA	GA	GA	GA	GA	GA	NN	GA	NN	GA	GA	GG	GG	AA	NN	AA	GG	GG	GG	AA
SCP092926.1_8563053	C/G	CP092926.1	8563053	+	NA	NA	NA	NA	NA	NA	CG	CG	GG	CG	CG	GG	CG	CG	CG	CG	CG	GG	CG	CG	CG	CG	CG	GG	CG	CG	CG	CG	CG	CG	CG	NN	CG	NN	CG	CG	CC	CC	GG	CC	GG	CC	CC	CC	CG
SCP092926.1_8728750	T/C	CP092926.1	8728750	+	NA	NA	NA	NA	NA	NA	TC	TC	TT	TC	TC	TT	TC	TC	TC	TC	TC	TT	TC	TC	TC	TC	TC	TT	TC	TC	TC	TC	TC	TC	TC	NN	TC	NN	TC	TC	CC	CC	TT	CC	TT	CC	CC	CC	TC
SCP092926.1_8769781	T/C	CP092926.1	8769781	+	NA	NA	NA	NA	NA	NA	TC	TC	NN	TC	TC	CC	TC	TC	TC	TC	TC	CC	TC	TC	TC	TC	TC	CC	TC	TC	TC	TC	TC	TC	TC	NN	TC	NN	TC	TC	TT	TT	CC	TT	CC	TT	TT	TT	TC
SCP092926.1_8769808	C/T	CP092926.1	8769808	+	NA	NA	NA	NA	NA	NA	CT	CT	NN	CT	CT	CC	CT	CT	CT	CT	CT	CC	CT	CT	CT	CT	CT	CC	CT	CT	CT	CT	CT	CT	CT	NN	CT	NN	CT	CT	TT	TT	CC	TT	CC	TT	TT	TT	CT
SCP092926.1_8903254	C/T	CP092926.1	8903254	+	NA	NA	NA	NA	NA	NA	CT	CT	CC	CT	CC	CC	CT	CT	CT	CT	CT	CC	CT	NN	CT	CT	CT	CC	CT	CT	CT	CT	CT	CT	CT	NN	CT	NN	CT	CT	TT	TT	CC	TT	CC	CT	TT	TT	CT
SCP092926.1_8961520	A/G	CP092926.1	8961520	+	NA	NA	NA	NA	NA	NA	AG	AG	GG	AG	AG	GG	AG	AA	AG	AG	AG	GG	AG	AG	AG	AG	GG	NN	AG	AG	AG	AG	AG	AG	AG	NN	AG	NN	AG	AG	AA	AA	GG	NN	GG	AA	AA	AA	AG
SCP092926.1_8987399	A/G	CP092926.1	8987399	+	NA	NA	NA	NA	NA	NA	AG	AG	AA	AG	AG	AA	AG	NN	AG	AG	AG	AA	AG	AG	AG	AG	AA	AA	AG	AG	AG	AG	AG	AG	AG	NN	AG	NN	AG	AG	GG	GG	AA	GG	AA	GG	GG	GG	AG
SCP092926.1_9319048	T/C	CP092926.1	9319048	+	NA	NA	NA	NA	NA	NA	CT	CT	TT	CT	CT	TT	CT	CC	CT	CT	CT	TT	CT	NN	CT	CT	TT	TT	CC	CT	CT	CT	CT	CT	CT	NN	CT	TT	CT	CT	CC	CC	TT	CC	TT	CC	CC	CC	CT
SCP092926.1_9433299	T/A	CP092926.1	9433299	+	NA	NA	NA	NA	NA	NA	AT	AT	AA	AT	NN	AA	AT	TT	AT	AT	AT	AA	AT	AT	AT	AT	AA	AA	TT	AT	AT	AT	AT	AT	AT	NN	AT	AA	AT	AT	TT	TT	AA	TT	AA	NN	TT	TT	NN
SCP092926.1_9447595	C/T	CP092926.1	9447595	+	NA	NA	NA	NA	NA	NA	CC	CT	CC	CT	CT	CC	CT	CT	CT	CT	CT	CC	CT	NN	CT	CT	CC	CC	TT	CT	CT	CT	CT	CT	CT	NN	CT	NN	CT	CT	TT	TT	CC	TT	CC	TT	TT	TT	CT
SCP092926.1_9447618	C/T	CP092926.1	9447618	+	NA	NA	NA	NA	NA	NA	TT	TC	TT	TC	TC	TT	TC	TC	TC	TC	TC	TT	TC	NN	TC	TC	TT	TT	CC	TC	TC	TC	TC	TC	TC	NN	TC	NN	TC	TC	CC	CC	TT	CC	TT	CC	CC	CC	TC
SCP092926.1_9447626	G/A	CP092926.1	9447626	+	NA	NA	NA	NA	NA	NA	AA	AG	AA	AG	AG	AA	AG	AG	AG	AG	AG	AA	AG	NN	AG	AG	AA	AA	GG	AG	AG	AG	AG	AG	AG	NN	AG	NN	AG	AG	GG	GG	AA	GG	AA	GG	GG	GG	AG
SCP092926.1_9447664	G/A	CP092926.1	9447664	+	NA	NA	NA	NA	NA	NA	AA	AG	AA	AG	AG	AA	AG	AG	AG	AG	AG	AA	AG	NN	AG	AG	AA	AA	GG	AG	AG	AG	AG	AG	AG	NN	AG	NN	AG	AG	GG	GG	AA	GG	AA	GG	GG	GG	AG
SCP092926.1_9447688	C/A	CP092926.1	9447688	+	NA	NA	NA	NA	NA	NA	AA	AC	AA	AC	AC	AA	AC	AC	AC	AC	AC	AA	AC	NN	AC	AC	AA	AA	CC	AC	AC	AC	AC	AC	AC	NN	AC	NN	AC	AC	CC	CC	AA	CC	AA	CC	CC	CC	AC
SCP092926.1_9480896	A/G	CP092926.1	9480896	+	NA	NA	NA	NA	NA	NA	AG	AG	GG	AG	AG	GG	AG	AA	AG	AG	AG	GG	AG	AG	AA	AG	GG	GG	AA	AG	AG	AG	AG	AG	AG	NN	AG	NN	AG	AG	AA	AA	GG	NN	GG	AA	AA	AA	AG
SCP092926.1_9480922	G/T	CP092926.1	9480922	+	NA	NA	NA	NA	NA	NA	TG	TG	GG	TG	TG	GG	TG	TT	TG	TG	TG	GG	TG	TG	TT	TG	GG	GG	TT	TG	TG	TG	TG	TG	TG	NN	TG	NN	TG	TG	TT	TT	GG	NN	GG	TT	TT	TT	TG
SCP092926.1_9480925	A/G	CP092926.1	9480925	+	NA	NA	NA	NA	NA	NA	AG	AG	GG	AG	AG	GG	AG	AA	AG	AG	AG	GG	AG	AG	AA	AG	GG	GG	AA	AG	AG	AG	AG	AG	AG	NN	AG	NN	AG	AG	AA	AA	GG	NN	GG	AA	AA	AA	AG
SCP092926.1_9480929	T/A	CP092926.1	9480929	+	NA	NA	NA	NA	NA	NA	TA	TA	AA	TA	TA	AA	TA	TT	TA	TA	TA	AA	TA	TA	TT	TA	AA	AA	TT	TA	TA	TA	TA	TA	TA	NN	TA	NN	TA	TA	TT	TT	AA	NN	AA	TT	TT	TT	TA
SCP092926.1_9588868	C/T	CP092926.1	9588868	+	NA	NA	NA	NA	NA	NA	CT	CT	TT	CT	CT	TT	CT	CT	CT	CT	CT	TT	CT	NN	CT	CT	TT	TT	CC	CT	CT	CT	CT	CT	CT	NN	CT	NN	CT	CT	CC	CC	TT	CC	TT	CC	CC	CC	CT
SCP092926.1_9728972	T/G	CP092926.1	9728972	+	NA	NA	NA	NA	NA	NA	TG	TG	TT	TG	TG	TT	TG	GG	TG	TG	TG	TT	TG	TG	TG	TG	TT	TT	GG	TG	TG	TG	TG	TG	TG	NN	TG	NN	TG	TG	GG	GG	TT	GG	TT	GG	GG	GG	NN
SCP092926.1_9940977	T/C	CP092926.1	9940977	+	NA	NA	NA	NA	NA	NA	TC	TC	NN	TC	TC	CC	TC	TT	TC	TC	TC	CC	TC	TC	TC	TC	CC	CC	TT	TC	TC	TC	TC	TC	TC	NN	TC	NN	TC	TC	TT	TT	CC	TT	CC	TT	TT	TT	TC
SCP092926.1_9941030	A/G	CP092926.1	9941030	+	NA	NA	NA	NA	NA	NA	AG	AG	NN	AG	AG	GG	AG	AA	AG	AG	AG	GG	AG	AG	AG	AG	GG	GG	AA	AG	AG	AG	AG	AG	AG	NN	AG	NN	AG	AG	AA	AA	GG	AA	GG	AA	AA	AA	AG
SCP092926.1_10079277	G/A	CP092926.1	10079277	+	NA	NA	NA	NA	NA	NA	GA	GA	GG	GA	GA	GG	GA	GA	GA	GA	GA	GG	GA	GA	NN	GA	GG	GG	AA	GA	GA	GA	GA	GA	GA	NN	GA	NN	NN	GA	AA	AA	GA	AA	GG	AA	NN	AA	NN
SCP092926.1_10079288	G/A	CP092926.1	10079288	+	NA	NA	NA	NA	NA	NA	GA	GA	AA	GA	GA	AA	GA	GG	GA	GA	GA	AA	GA	GA	NN	GA	AA	AA	GG	GA	GA	GA	GA	GA	GA	NN	GA	NN	NN	GA	GG	GG	GA	GG	AA	GG	NN	GG	NN
SCP092926.1_10212236	G/A	CP092926.1	10212236	+	NA	NA	NA	NA	NA	NA	GA	GA	GG	GA	GA	GG	GA	AA	GA	GA	AA	GG	GA	NN	GA	GA	GG	GG	AA	GA	GA	GA	GA	GA	GA	NN	GA	NN	GA	GG	AA	AA	GA	NN	GG	AA	AA	AA	GG
SCP092926.1_10212245	A/T	CP092926.1	10212245	+	NA	NA	NA	NA	NA	NA	AT	AT	NN	AT	AT	TT	AT	AA	AT	AT	AA	TT	AT	NN	AT	AT	TT	TT	AA	AT	AT	AT	AT	AT	AT	NN	AT	NN	AT	TT	AA	AA	AT	AA	TT	AA	AA	AA	NN
SCP092926.1_10220636	C/G	CP092926.1	10220636	+	NA	NA	NA	NA	NA	NA	NN	GC	CC	GC	GC	CC	GC	GG	GC	GC	GC	CC	GC	GC	GC	GC	CC	CC	GG	GC	GC	GC	GC	GC	GC	NN	GC	NN	GC	CC	GG	GG	GC	GG	NN	GG	GG	GG	CC
SCP092926.1_10220649	T/C	CP092926.1	10220649	+	NA	NA	NA	NA	NA	NA	NN	TC	CC	TC	TC	CC	TC	TT	TC	TC	TC	CC	TC	TC	TC	TC	CC	CC	TT	TC	TC	TC	TC	TC	TC	NN	TC	NN	TC	CC	TT	TT	TC	TT	NN	TT	TT	TT	CC
SCP092926.1_10246765	T/A	CP092926.1	10246765	+	NA	NA	NA	NA	NA	NA	AT	AT	TT	AT	AT	NN	AT	AA	AT	AT	AT	TT	AT	TT	AT	AT	TT	NN	NN	AT	AT	AA	AT	AT	AT	NN	AT	NN	AT	TT	AA	AA	AT	AA	TT	AA	AA	AA	NN
SCP092926.1_10246773	A/C	CP092926.1	10246773	+	NA	NA	NA	NA	NA	NA	CA	CA	AA	CA	CA	NN	CA	CC	CA	CA	CA	AA	CA	AA	CA	CC	AA	NN	NN	CA	CA	CC	CA	CA	CA	NN	CA	NN	CA	AA	CC	CC	CA	CC	AA	CC	CC	CC	NN
SCP092926.1_10246819	A/G	CP092926.1	10246819	+	NA	NA	NA	NA	NA	NA	GA	GA	AA	GA	GA	NN	GA	GG	GA	GA	GA	AA	GA	AA	GA	GA	AA	NN	NN	GA	GA	GG	GA	GA	GA	NN	GA	NN	GA	AA	GG	GG	GA	GG	AA	GG	GG	GG	NN
SCP092926.1_10307814	G/A	CP092926.1	10307814	+	NA	NA	NA	NA	NA	NA	GA	GA	AA	GA	GA	AA	GA	GG	GA	GA	GA	AA	GA	GA	GA	GA	AA	AA	GG	GA	GA	GA	GA	GA	GA	NN	GA	NN	GA	AA	GG	GG	GA	GG	AA	GG	GG	GG	AA
SCP092926.1_10307877	A/G	CP092926.1	10307877	+	NA	NA	NA	NA	NA	NA	GA	GA	AA	GA	GA	AA	GA	GG	GA	GA	GA	AA	GA	GA	GA	GA	AA	AA	GG	GA	GA	GA	GA	GA	GA	NN	GA	NN	GA	AA	GG	GG	GA	GG	AA	GG	GG	GG	AA
SCP092926.1_10311260	A/G	CP092926.1	10311260	+	NA	NA	NA	NA	NA	NA	GA	GA	NN	GA	GA	AA	GA	GG	GA	GA	GA	AA	GA	NN	GA	GA	AA	NN	GG	GA	GA	GA	GA	GA	GA	NN	GA	NN	GA	AA	GG	GG	GA	GG	AA	GG	GG	GG	AA
SCP092926.1_10573802	T/G	CP092926.1	10573802	+	NA	NA	NA	NA	NA	NA	TG	TG	GG	TG	TG	GG	TG	TG	TG	TG	TG	GG	TG	NN	TG	TG	GG	GG	TT	TG	TG	TG	TG	TG	TG	NN	TG	NN	TG	GG	TT	TT	TG	TT	GG	TT	TT	TT	GG
SCP092926.1_10573828	A/G	CP092926.1	10573828	+	NA	NA	NA	NA	NA	NA	AG	AG	AA	AG	AG	AA	AG	AG	AG	AG	AG	AA	AG	NN	AG	AG	AA	AA	GG	AG	AG	AG	AG	AG	AG	NN	AG	NN	AG	AA	GG	GG	AG	GG	AA	GG	GG	GG	AA
SCP092926.1_10577685	C/A	CP092926.1	10577685	+	NA	NA	NA	NA	NA	NA	AC	AC	AA	AC	AC	AA	AC	CC	AC	AC	AC	AA	AC	AC	AC	AC	AA	AA	CC	AC	AC	AC	AC	AC	AC	NN	AC	NN	AC	AA	CC	CC	AC	CC	AA	CC	CC	CC	AA
SCP092926.1_11283445	A/G	CP092926.1	11283445	+	NA	NA	NA	NA	NA	NA	AG	AG	AA	AG	AG	AA	AG	GG	AG	AG	AG	AA	AG	AG	AG	AG	AA	AA	GG	AG	AG	AG	AG	AG	AG	NN	AG	NN	AG	AA	GG	GG	AG	NN	AG	GG	GG	GG	AA
SCP092926.1_11368314	T/A	CP092926.1	11368314	+	NA	NA	NA	NA	NA	NA	TA	TA	AA	TA	TA	AA	TA	TT	TA	TA	TA	AA	TA	TA	TA	TA	AA	AA	TT	TA	TA	TA	TA	TA	TA	NN	TA	NN	TA	AA	TT	TT	TA	NN	TA	TT	TT	TT	AA
SCP092926.1_11577564	G/A	CP092926.1	11577564	+	NA	NA	NA	NA	NA	NA	AG	AG	AA	AG	AG	NN	AG	AG	AG	AG	AG	AA	AG	AG	AG	AG	AA	AA	GG	AG	AG	AG	AG	AG	AG	NN	AG	NN	AA	AA	GG	GG	AG	GG	AG	NN	GG	GG	NN
SCP092926.1_11577566	A/G	CP092926.1	11577566	+	NA	NA	NA	NA	NA	NA	AG	AG	AA	AG	AG	NN	AG	AG	AG	AG	AG	AA	AG	AG	AG	AG	AA	AA	GG	AG	AG	AG	AG	AG	AG	NN	AG	NN	AA	AA	GG	GG	AG	GG	AG	NN	GG	GG	NN
SCP092926.1_11661965	G/T	CP092926.1	11661965	+	NA	NA	NA	NA	NA	NA	GT	GT	TT	GT	GT	TT	GT	GG	GT	GT	GT	TT	GT	NN	GT	GT	TT	TT	GG	GT	GT	GT	GT	GT	GT	NN	GT	NN	GT	TT	GG	GG	GT	GG	GT	GG	GG	GG	TT
SCP092926.1_12084800	C/T	CP092926.1	12084800	+	NA	NA	NA	NA	NA	NA	TC	TC	CC	TC	TC	NN	TC	TT	TC	TC	TC	CC	TC	NN	TC	TC	CC	CC	TT	TC	TC	TC	TC	TC	TC	NN	TC	NN	TC	CC	TT	TT	TC	TT	TC	TT	TT	TT	CC
SCP092926.1_12084815	C/T	CP092926.1	12084815	+	NA	NA	NA	NA	NA	NA	TC	TC	CC	TC	TC	NN	TC	TT	TC	TC	TC	CC	TC	NN	TC	TC	CC	CC	TT	TC	TC	TC	TC	TC	TC	NN	TC	NN	TC	CC	TT	TT	TC	TT	TC	TT	TT	TT	CC
SCP092926.1_12084837	C/T	CP092926.1	12084837	+	NA	NA	NA	NA	NA	NA	CT	CT	TT	CT	CT	NN	CT	CC	CT	CT	CT	TT	CT	NN	CT	CT	TT	TT	CC	CT	CT	CT	CT	CT	CT	NN	CT	NN	CT	TT	CC	CC	CT	CC	CT	CC	CC	CC	TT
SCP092926.1_12662077	C/A	CP092926.1	12662077	+	NA	NA	NA	NA	NA	NA	CA	CA	AA	CA	CA	AA	CA	CC	CA	CA	CA	AA	CA	NN	CA	CA	AA	AA	CC	CA	CA	CA	CC	CA	CA	NN	CA	NN	CA	CA	CC	CC	CA	NN	CA	CC	CC	CC	AA
SCP092926.1_13009479	G/A	CP092926.1	13009479	+	NA	NA	NA	NA	NA	NA	GA	GA	AA	GA	GA	AA	GA	GG	GA	GA	GA	AA	GA	GA	GA	GA	AA	AA	GG	GA	GA	GA	GA	GA	GA	GG	GA	NN	GA	AA	GG	GG	GA	GG	GA	GG	GG	GG	AA
SCP092926.1_13178110	C/T	CP092926.1	13178110	+	NA	NA	NA	NA	NA	NA	TC	TC	CC	TC	TC	CC	TC	TT	TC	TC	TC	CC	TC	TC	TC	TC	CC	CC	TT	TC	TC	TC	TC	TC	TC	NN	TC	NN	TC	CC	TT	TT	TC	TT	TC	TT	TT	TT	CC
SCP092926.1_13291285	C/A/T	CP092926.1	13291285	+	NA	NA	NA	NA	NA	NA	CA	CA	AA	CA	CA	NN	CA	CC	CA	CC	CA	AA	CA	CA	CA	CA	AA	AA	CC	CA	CA	CA	CA	CA	CA	NN	CA	NN	CA	AA	CC	CC	CA	NN	CA	CC	CC	CC	AA
SCP092926.1_13701135	T/C	CP092926.1	13701135	+	NA	NA	NA	NA	NA	NA	CT	CT	CC	CT	CT	CC	CT	TT	CT	CT	CT	CC	CT	CT	CT	CT	CC	CC	TT	CT	CT	CT	CT	CT	CT	NN	CT	NN	CT	CC	TT	TT	CT	TT	CT	TT	TT	TT	CC
SCP092926.1_14617769	T/C	CP092926.1	14617769	+	NA	NA	NA	NA	NA	NA	TC	TC	TT	TC	TC	TT	TC	TC	TC	TC	TC	TT	TC	TC	TC	TC	TT	TT	CC	TC	TC	TC	TC	TC	TC	NN	TC	NN	TC	TT	CC	CC	TC	NN	TC	CC	NN	CC	TT
SCP092926.1_14626729	G/A	CP092926.1	14626729	+	NA	NA	NA	NA	NA	NA	GA	GA	NN	GA	GG	AA	GA	NN	GA	GA	GA	AA	GA	GA	GA	GA	AA	AA	GG	GA	GA	GA	GA	GA	GA	NN	GA	NN	GA	AA	GG	GG	GA	NN	GA	GG	GG	GG	AA
SCP092926.1_14632633	C/T	CP092926.1	14632633	+	NA	NA	NA	NA	NA	NA	CT	CT	CC	CT	CT	CC	CT	TT	CT	CT	CT	CC	CT	CT	CT	CT	CC	CC	TT	CT	CT	CT	CT	CT	CT	NN	CT	NN	CT	CC	TT	TT	CT	TT	CT	TT	TT	TT	CC
SCP092926.1_15100752	G/C	CP092926.1	15100752	+	NA	NA	NA	NA	NA	NA	GC	GC	NN	GC	GC	NN	GC	GC	GC	GC	GC	GG	GC	NN	GC	GC	GG	GC	CC	GC	GC	GC	GC	GC	GC	NN	GC	NN	GC	GG	CC	CC	GC	CC	GC	CC	CC	CC	NN
SCP092926.1_15368586	C/G	CP092926.1	15368586	+	NA	NA	NA	NA	NA	NA	GC	GC	CC	GC	GC	CC	GC	GG	GC	GC	GC	CC	GC	GC	GC	GC	CC	GC	GG	GC	GC	GC	GC	GC	GC	NN	GC	NN	GC	CC	GG	GG	GC	GG	GC	GG	GG	GG	CC
SCP092926.1_15422931	G/T	CP092926.1	15422931	+	NA	NA	NA	NA	NA	NA	GT	GT	TT	GT	GT	TT	GT	GG	GT	GT	GT	TT	GT	GG	GT	GT	TT	GT	GG	GT	GT	GT	GT	GT	GT	NN	GT	NN	GT	TT	GG	GG	GT	NN	GT	GG	GG	GG	TT
SCP092926.1_15664644	T/C	CP092926.1	15664644	+	NA	NA	NA	NA	NA	NA	TC	TC	CC	TC	TC	CC	TC	TT	TC	TC	TC	CC	TC	TC	TC	TC	CC	TC	TT	TC	TC	TC	TC	TC	TC	NN	TC	NN	TC	CC	TT	TT	TC	TT	TC	TT	TT	TT	CC
SCP092926.1_15698264	T/C	CP092926.1	15698264	+	NA	NA	NA	NA	NA	NA	TC	TC	CC	TC	TC	NN	TC	TT	TC	TC	TC	CC	TC	TC	TT	TC	CC	TC	TT	TC	TC	TC	TC	TC	TC	NN	TC	NN	TC	CC	TT	TT	TC	TT	TC	TT	TT	TT	CC
SCP092926.1_15811003	A/G	CP092926.1	15811003	+	NA	NA	NA	NA	NA	NA	AG	AG	NN	AG	AG	AA	AG	GG	AG	AG	AG	AA	AG	AG	AG	AG	AA	AG	GG	AG	AG	AG	AG	AG	AG	NN	AG	NN	AG	AA	GG	NN	AG	NN	AG	GG	GG	GG	AA
SCP092926.1_15850584	T/A	CP092926.1	15850584	+	NA	NA	NA	NA	NA	NA	TA	TA	AA	TA	TA	AA	TA	TT	TA	TA	TA	AA	TA	TA	TA	TA	AA	TA	TT	TA	TA	TA	TA	TA	TA	NN	TA	NN	TA	AA	TT	TT	TA	NN	TA	TT	TT	TT	AA
SCP092926.1_15853065	T/G	CP092926.1	15853065	+	NA	NA	NA	NA	NA	NA	TG	TG	TT	TG	NN	TT	TG	TT	TG	TT	TT	TT	TG	TG	TG	TG	TT	TG	TG	TG	TG	TG	TG	TG	TG	NN	TG	NN	TG	TT	GG	GG	TG	GG	TG	NN	GG	GG	TT
SCP092926.1_15965466	G/T	CP092926.1	15965466	+	NA	NA	NA	NA	NA	NA	GT	GT	TT	GT	GT	TT	GT	GG	GT	GG	GT	TT	GT	GT	GT	GT	TT	GT	GG	GT	GT	GT	GT	GT	GT	NN	GT	NN	GT	TT	GG	GG	GT	NN	GT	GG	GG	GG	TT
SCP092926.1_16177322	T/C	CP092926.1	16177322	+	NA	NA	NA	NA	NA	NA	CT	CT	TT	CT	CT	TT	CT	CC	CT	CT	CT	TT	CT	NN	NN	CT	TT	CT	CC	CT	CT	CT	CT	CT	CT	NN	CT	NN	CT	TT	CC	CC	CT	CC	CT	CC	CC	CC	NN
SCP092926.1_16204828	T/A	CP092926.1	16204828	+	NA	NA	NA	NA	NA	NA	TA	TA	AA	TA	TA	NN	TA	NN	TA	NN	TA	AA	TA	TA	TA	TA	AA	NN	TT	TA	TA	TA	TA	TT	TA	NN	TA	NN	TA	AA	TT	TT	TA	TT	TA	TT	TT	TT	AA
SCP092926.1_16586312	C/T	CP092926.1	16586312	+	NA	NA	NA	NA	NA	NA	CT	CT	NN	CT	CT	CC	CT	TT	CT	CT	CT	CC	CT	CT	CT	CT	CC	CT	TT	CT	CT	CT	CT	CT	CT	NN	CT	NN	CT	CC	TT	TT	CT	TT	CT	TT	TT	TT	CC
SCP092926.1_16610731	T/G	CP092926.1	16610731	+	NA	NA	NA	NA	NA	NA	TG	TG	TT	TG	TG	NN	TG	GG	TG	TG	TG	TT	TG	TG	TG	TG	TT	TG	GG	TG	TG	TG	TG	TG	TG	NN	TG	NN	TG	TT	GG	GG	TG	GG	TG	GG	GG	GG	TT
SCP092926.1_16829262	T/C	CP092926.1	16829262	+	NA	NA	NA	NA	NA	NA	TC	TC	TT	TC	TC	TT	TC	CC	TC	TC	TC	TT	TC	NN	TC	TC	TT	TC	NN	TC	TC	TC	TC	TC	TC	NN	TC	NN	TC	TT	CC	CC	TC	CC	TC	CC	CC	CC	TT
SCP092926.1_16829287	T/C	CP092926.1	16829287	+	NA	NA	NA	NA	NA	NA	TC	TC	TT	TC	TC	TT	TC	CC	TC	TC	TC	TT	TC	NN	TC	TC	TT	TC	CC	TC	TC	TC	TC	TC	TC	NN	TC	NN	TC	TT	CC	CC	TC	CC	TC	CC	CC	CC	TT
SCP092926.1_16829289	G/A	CP092926.1	16829289	+	NA	NA	NA	NA	NA	NA	GA	GA	GG	GA	GA	GG	GA	AA	GA	GA	GA	GG	GA	NN	GA	GA	GG	GA	AA	GA	GA	GA	GA	GA	GA	NN	GA	NN	GA	GG	AA	AA	GA	AA	GA	AA	AA	AA	GG
SCP092926.1_16829299	G/T	CP092926.1	16829299	+	NA	NA	NA	NA	NA	NA	GT	GT	GG	GT	GT	GG	GT	TT	GT	GT	GT	GG	GT	NN	GT	GT	GG	GT	TT	GT	GT	GT	GT	GT	GT	NN	GT	NN	GT	GG	TT	TT	GT	TT	GT	TT	TT	TT	GG
SCP092926.1_16829303	C/T	CP092926.1	16829303	+	NA	NA	NA	NA	NA	NA	CT	CT	CC	CT	CT	CC	CT	TT	CT	CT	CT	CC	CT	NN	CT	CT	CC	CT	TT	CT	CT	CT	CT	CT	CT	NN	CT	NN	CT	CC	TT	TT	CT	TT	CT	TT	TT	TT	CC
SCP092926.1_16829319	G/C	CP092926.1	16829319	+	NA	NA	NA	NA	NA	NA	GC	GC	GG	GC	GC	GG	GC	CC	GC	GC	GC	GG	GC	NN	GC	GC	GG	GC	CC	GC	GC	GC	GC	GC	GC	NN	GC	NN	GC	GG	CC	CC	GC	CC	GC	CC	CC	CC	GG
SCP092926.1_16980748	A/T	CP092926.1	16980748	+	NA	NA	NA	NA	NA	NA	TA	TA	TT	TA	TA	TT	TA	AA	TA	TA	NN	TT	TA	TT	TA	TA	TT	TA	AA	TA	TA	TA	TA	TA	TA	NN	TA	NN	TA	TT	AA	AA	TA	NN	TA	AA	NN	AA	TT
SCP092926.1_17362482	C/T	CP092926.1	17362482	+	NA	NA	NA	NA	NA	NA	TC	TC	CC	TC	TC	CC	TC	TT	TC	TC	TC	CC	TC	TC	TC	TC	CC	TC	TT	TC	TC	TC	TC	TC	TC	NN	TC	NN	TC	CC	TT	TT	TC	TT	TC	TT	TT	TT	CC
SCP092926.1_17362496	A/G	CP092926.1	17362496	+	NA	NA	NA	NA	NA	NA	AG	AG	GG	AG	AG	GG	AG	AA	AG	AG	AG	GG	AG	AG	AG	AG	GG	AG	AA	AG	AG	AG	AG	AG	AG	NN	AG	NN	AG	GG	AA	AA	AG	AA	AG	AA	AA	AA	GG
SCP092926.1_17362561	A/G	CP092926.1	17362561	+	NA	NA	NA	NA	NA	NA	AA	AG	GG	AG	AG	GG	AG	AA	AG	AG	AG	GG	AG	AG	AG	AG	GG	AG	AA	AG	AG	AG	AG	AG	AG	NN	AG	NN	AG	GG	AA	AA	AG	AA	AG	AA	AA	AA	GG
SCP092926.1_17362574	C/G	CP092926.1	17362574	+	NA	NA	NA	NA	NA	NA	CG	CG	NN	CG	CC	NN	CG	GG	CG	CG	CG	CC	CG	CG	CG	CG	CC	CG	GG	CG	CG	CG	CG	CG	CG	NN	CG	NN	CG	NN	GG	GG	CG	GG	CG	GG	GG	GG	CC
SCP092926.1_17372073	G/A	CP092926.1	17372073	+	NA	NA	NA	NA	NA	NA	GA	GA	AA	GA	GA	AA	GA	GG	GA	GA	GA	AA	GA	NN	GA	GA	AA	GA	GG	GA	GA	GA	GA	GA	GA	NN	GA	NN	GA	AA	GG	GG	GA	GG	GA	GG	GG	GG	AA
SCP092926.1_17372116	A/G	CP092926.1	17372116	+	NA	NA	NA	NA	NA	NA	GA	GA	AA	GA	GA	AA	GA	GG	GA	GA	GA	AA	GA	NN	GA	GA	AA	GA	GG	GA	GA	GA	GA	GA	GA	NN	GA	NN	GA	AA	GG	GG	GA	GG	GA	GG	GG	GG	AA
SCP092926.1_17372127	A/G	CP092926.1	17372127	+	NA	NA	NA	NA	NA	NA	GA	GA	AA	GA	GA	AA	GA	GG	GA	GA	GA	AA	GA	NN	GA	GA	AA	GA	GG	GA	GA	GA	GA	GA	GA	NN	GA	NN	GA	AA	GG	GG	GA	GG	GA	GG	GG	GG	AA
SCP092926.1_17772245	A/T	CP092926.1	17772245	+	NA	NA	NA	NA	NA	NA	AT	AT	AT	AT	AT	AA	AT	TT	AT	AT	AT	AT	AT	AT	AT	AT	AA	AT	TT	AT	AT	AT	AT	AT	AT	NN	AT	AT	AT	AA	TT	TT	AT	NN	AT	TT	TT	TT	AA
SCP092926.1_17903915	G/T	CP092926.1	17903915	+	NA	NA	NA	NA	NA	NA	GT	GT	NN	GT	GT	GG	GT	TT	GT	GT	NN	GT	GT	GT	GT	GT	GG	GT	TT	GT	GT	GT	GT	GT	GT	NN	GT	NN	GT	GG	TT	TT	GT	GT	GT	NN	TT	TT	GG
SCP092926.1_17937938	T/C/A	CP092926.1	17937938	+	NA	NA	NA	NA	NA	NA	TC	TC	TC	TC	TC	CC	TC	TT	TC	TC	TC	TC	TC	TC	TC	TC	CC	TC	TT	TC	TC	TC	TC	TC	TC	NN	TC	NN	TC	CC	TT	TT	TC	TC	TC	TT	TT	TT	CC
SCP092926.1_18068544	C/T	CP092926.1	18068544	+	NA	NA	NA	NA	NA	NA	TC	TC	TC	TC	TC	CC	TC	TT	TC	TC	TC	TC	TC	TC	TC	TC	CC	TC	TT	TC	TC	TC	TC	TC	TC	NN	TC	NN	TC	CC	TT	TT	TC	TC	TC	TT	TT	TT	CC
SCP092926.1_18227610	T/C	CP092926.1	18227610	+	NA	NA	NA	NA	NA	NA	TC	TC	TC	TC	TC	CC	TC	NN	TC	NN	TC	TC	TC	NN	TC	TC	CC	TC	TT	TC	TC	TC	TC	NN	TC	NN	TC	NN	TC	CC	TT	TT	TC	TC	TC	TT	TT	TT	NN
SCP092926.1_18677533	C/T	CP092926.1	18677533	+	NA	NA	NA	NA	NA	NA	TC	TC	NN	TC	TC	TT	TC	TC	TC	TC	NN	TC	TC	TC	TC	TT	TT	TC	NN	TC	TC	TC	TC	TC	TT	NN	TC	NN	TC	TT	CC	CC	TC	TC	TC	CC	CC	CC	TT
SCP092926.1_18677550	C/A	CP092926.1	18677550	+	NA	NA	NA	NA	NA	NA	CA	CA	NN	CA	CA	CC	CA	CA	CA	CA	NN	CA	CA	CA	CA	CC	CC	CA	NN	CA	CA	CA	CA	CA	CC	NN	CA	NN	CA	CC	AA	AA	CA	CA	CA	AA	AA	AA	CC
SCP092926.1_18730241	T/G	CP092926.1	18730241	+	NA	NA	NA	NA	NA	NA	TG	TG	NN	TG	TG	GG	TG	TT	TG	TG	TG	TG	TG	TG	TG	TG	GG	TG	TT	TG	TG	TG	TG	TG	TG	NN	TG	NN	TG	GG	TT	TT	TG	TG	TG	TT	TT	TT	NN
SCP092926.1_18730248	T/A	CP092926.1	18730248	+	NA	NA	NA	NA	NA	NA	TA	TA	NN	TA	TA	TT	TA	AA	TA	TA	TA	TA	TA	TA	TA	TA	TT	TA	AA	TA	TA	TA	TA	TA	TA	NN	TA	NN	TA	TT	AA	AA	TA	TA	TA	AA	AA	AA	NN
SCP092926.1_18730252	T/A	CP092926.1	18730252	+	NA	NA	NA	NA	NA	NA	TA	TA	NN	TA	TA	TT	TA	AA	TA	TA	TA	TA	TA	TA	TA	TA	TT	TA	AA	TA	TA	TA	TA	TA	TA	NN	TA	NN	TA	TT	AA	AA	TA	TA	TA	AA	AA	AA	NN
SCP092926.1_18744871	G/A	CP092926.1	18744871	+	NA	NA	NA	NA	NA	NA	AG	AG	NN	AG	AG	GG	AG	AG	AG	GG	AG	AG	AG	AG	AG	AG	GG	AG	AA	AG	AG	AG	AG	AG	AG	NN	AG	NN	AG	GG	AA	AA	AG	GG	AG	AA	AA	AA	GG
SCP092926.1_19014716	T/C	CP092926.1	19014716	+	NA	NA	NA	NA	NA	NA	CC	TC	NN	TC	TC	NN	TC	TC	TC	TC	TC	TC	TC	NN	TC	TC	TT	TC	CC	TC	TC	TC	TC	TC	TC	NN	TC	NN	TC	TT	CC	CC	TC	NN	TC	CC	CC	CC	TT
SCP092926.1_19014717	A/T	CP092926.1	19014717	+	NA	NA	NA	NA	NA	NA	AA	AT	NN	AT	AT	NN	AT	AT	AT	AT	AT	AT	AT	NN	AT	AT	TT	AT	AA	AT	AT	AT	AT	AT	AT	NN	AT	NN	AT	TT	AA	AA	AT	NN	AT	AA	AA	AA	TT
SCP092926.1_19014732	T/A	CP092926.1	19014732	+	NA	NA	NA	NA	NA	NA	TT	AT	NN	AT	AT	NN	AT	AT	AT	AT	AT	AT	AT	NN	AT	AT	AA	AT	TT	AT	AT	AT	AT	AT	AT	NN	AT	NN	AT	AA	TT	TT	AT	NN	AT	TT	TT	TT	AA
SCP092926.1_19014743	T/A	CP092926.1	19014743	+	NA	NA	NA	NA	NA	NA	TT	TA	NN	TA	TA	NN	TA	TA	TA	NN	TA	TA	TA	NN	TA	TA	AA	TA	TT	TA	TA	TA	TA	TA	TA	NN	TA	NN	TA	AA	TT	TT	TA	NN	TA	TT	TT	TT	AA
SCP092926.1_19303604	G/T	CP092926.1	19303604	+	NA	NA	NA	NA	NA	NA	GT	GT	GT	GT	GT	GG	GT	GT	GT	GG	GT	GT	GT	GG	GT	GT	GG	GT	GT	GT	GT	GT	GG	GT	GT	NN	GT	NN	GG	GG	TT	TT	GT	GG	GT	TT	TT	TT	GG
SCP092926.1_19437084	G/A	CP092926.1	19437084	+	NA	NA	NA	NA	NA	NA	GA	GA	GA	GA	GA	GG	GA	GA	GA	GA	GA	GA	GA	GA	GG	GA	GG	GA	AA	GA	GA	GA	GA	GA	GA	NN	GA	NN	GA	GG	AA	AA	GA	NN	GA	AA	AA	AA	GG
SCP092926.1_19651100	T/C	CP092926.1	19651100	+	NA	NA	NA	NA	NA	NA	TC	TC	TT	TC	TC	CC	TC	TC	TC	TC	TC	TC	TC	TC	TC	TC	CC	TC	TT	TC	CC	TC	TC	TC	TC	NN	TC	NN	TC	CC	TT	TT	TC	CC	TC	TT	TT	TT	CC
SCP092926.1_19664803	T/C	CP092926.1	19664803	+	NA	NA	NA	NA	NA	NA	TC	TC	TC	TC	TC	NN	TC	TC	TC	TC	TC	TC	TC	TC	NN	TC	TT	TC	CC	TC	TT	TC	TC	TC	TC	NN	TC	TC	TC	TT	CC	CC	TC	TT	TC	NN	CC	CC	TT
SCP092926.1_19695658	T/G	CP092926.1	19695658	+	NA	NA	NA	NA	NA	NA	TG	TG	TG	TG	NN	GG	TG	NN	TG	TG	TG	TG	TG	NN	TG	TG	GG	TG	TT	TG	GG	TG	TG	GG	TG	NN	TG	NN	TG	GG	TT	TT	TG	NN	TG	TT	TT	TT	GG
SCP092926.1_19984429	T/C	CP092926.1	19984429	+	NA	NA	NA	NA	NA	NA	TC	TC	TC	TC	TC	TT	TC	NN	TC	TC	TC	TC	TC	TC	TC	TC	TT	TC	CC	TC	TT	TC	TC	CC	TC	NN	TC	NN	TC	TT	CC	CC	TC	TT	TC	CC	CC	CC	TT
SCP092926.1_19984449	A/G	CP092926.1	19984449	+	NA	NA	NA	NA	NA	NA	AG	AG	AG	AG	AG	GG	AG	NN	AG	AG	AG	AG	AG	AG	AG	AG	GG	AG	AA	AG	GG	AG	AG	AA	AG	NN	AG	NN	AG	GG	AA	AA	AG	GG	AG	AA	AA	AA	GG
SCP092926.1_20423202	A/C	CP092926.1	20423202	+	NA	NA	NA	NA	NA	NA	CA	CA	CA	CA	CA	AA	CA	CA	CA	CA	CA	CA	CA	NN	CA	CA	AA	CA	CC	CA	AA	CA	CA	CA	CA	NN	CA	NN	CA	AA	CC	CC	CA	AA	CA	CA	CC	CC	AA
SCP092926.1_20423249	C/A	CP092926.1	20423249	+	NA	NA	NA	NA	NA	NA	CA	CA	CA	CA	CA	AA	CA	CA	CA	CA	CA	CA	CA	NN	CA	CA	AA	CA	CC	CA	AA	CA	CA	CA	CA	NN	CA	NN	CA	AA	CC	CC	CA	AA	CA	CA	CC	CC	AA
SCP092927.1_2454986	G/A	CP092927.1	2454986	+	NA	NA	NA	NA	NA	NA	AG	AG	NN	GG	GG	GG	AA	NN	AG	AG	GG	AG	AG	AG	NN	GG	AG	GG	NN	AG	GG	AG	AG	AA	AG	NN	GG	NN	AG	AA	GG	GG	AG	NN	AG	GG	AA	AG	AG
SCP092927.1_2605355	C/T	CP092927.1	2605355	+	NA	NA	NA	NA	NA	NA	TC	TC	CC	CC	CC	CC	TT	TC	TC	TC	CC	TC	TC	TC	CC	CC	TC	CC	TC	TC	CC	TC	TC	TC	TC	NN	CC	NN	CC	TT	CC	CC	TC	TC	TC	CC	TC	TC	TC
SCP092927.1_2925192	C/A/T	CP092927.1	2925192	+	NA	NA	NA	NA	NA	NA	AC	AC	NN	CC	AC	CC	AA	AC	AC	AC	CC	AC	AC	NN	NN	CC	AC	CC	AC	AC	CC	AC	AC	AC	AC	NN	CC	NN	CC	AA	CC	CC	AC	AC	AA	CC	AC	AC	AC
SCP092927.1_2942425	G/T	CP092927.1	2942425	+	NA	NA	NA	NA	NA	NA	TG	TG	GG	GG	GG	GG	TT	NN	TG	TG	GG	TG	TG	TG	GG	NN	TG	GG	TG	TG	GG	TG	TG	TG	TG	NN	GG	NN	GG	TT	GG	GG	TG	NN	TT	GG	TG	TG	TG
SCP092927.1_3003367	G/C	CP092927.1	3003367	+	NA	NA	NA	NA	NA	NA	CG	CG	GG	GG	GG	NN	CC	CG	CG	GG	GG	CG	CG	CG	GG	GG	CG	CG	CG	CG	GG	CG	CC	CG	CG	NN	GG	NN	GG	CC	GG	GG	CG	NN	CC	NN	NN	CG	CG
SCP092927.1_3008649	G/A/T	CP092927.1	3008649	+	NA	NA	NA	NA	NA	NA	AG	AG	NN	GG	AG	GG	AA	AG	AG	AG	GG	AG	AG	AG	GG	GG	AG	NN	AG	AG	GG	AG	AG	AG	AG	NN	GG	NN	GG	AA	GG	GG	AG	AA	AA	NN	AG	AG	AG
SCP092927.1_3030232	C/T	CP092927.1	3030232	+	NA	NA	NA	NA	NA	NA	CT	CT	CC	CC	CC	CC	TT	CT	CT	CT	CC	CT	CT	NN	CC	CC	CT	CC	CT	CT	CC	CT	CT	CT	CT	NN	CC	NN	CC	TT	CC	CC	CT	CT	TT	NN	CT	CT	CT
SCP092927.1_3030261	A/G	CP092927.1	3030261	+	NA	NA	NA	NA	NA	NA	AG	AG	NN	AA	AA	AA	GG	AG	AG	AG	AA	AG	AG	NN	AA	AA	AG	AA	AG	AG	AA	AG	AG	AG	AG	NN	AA	NN	AA	GG	AA	AA	AG	AG	GG	NN	AG	AG	AG
SCP092927.1_3090986	A/T	CP092927.1	3090986	+	NA	NA	NA	NA	NA	NA	TA	TA	AA	AA	AA	AA	TT	TA	TA	TA	AA	TA	TA	NN	AA	AA	TA	AA	TA	TA	AA	TA	TA	TA	TA	NN	AA	NN	AA	TT	AA	AA	TA	NN	TT	NN	TA	TA	TA
SCP092927.1_4037121	G/T	CP092927.1	4037121	+	NA	NA	NA	NA	NA	NA	TG	TG	GG	GG	TG	GG	TT	TG	TG	TG	GG	TG	TG	GG	GG	GG	TG	GG	TG	TG	GG	TG	TG	TG	TG	NN	GG	NN	GG	TT	GG	GG	TG	TG	TT	GG	TG	TG	TG
SCP092927.1_4073013	T/G	CP092927.1	4073013	+	NA	NA	NA	NA	NA	NA	GT	GT	NN	TT	TT	GT	GG	GT	GT	GT	TT	GT	GT	TT	TT	TT	GT	TT	GT	GT	TT	GT	GT	GT	GT	NN	TT	GG	TT	GG	TT	TT	GT	NN	GG	TT	GT	GT	GT
SCP092927.1_4201000	T/G	CP092927.1	4201000	+	NA	NA	NA	NA	NA	NA	GT	GT	TT	TT	GT	TT	GG	GT	GT	GT	TT	GT	GT	TT	TT	TT	GT	TT	GT	GT	TT	GT	GT	GT	GT	NN	TT	GG	TT	GG	GT	GT	GT	GT	GG	TT	GT	GT	GT
SCP092927.1_4284812	A/G	CP092927.1	4284812	+	NA	NA	NA	NA	NA	NA	AG	AG	NN	GG	AG	GG	AA	AG	AG	AG	GG	AG	AG	NN	GG	GG	AG	GG	AG	AG	GG	AG	AG	AG	AG	NN	GG	NN	AG	AA	AG	AG	AG	NN	AA	GG	AG	AG	AG
SCP092927.1_4284858	C/G	CP092927.1	4284858	+	NA	NA	NA	NA	NA	NA	GC	GC	NN	CC	GC	CC	GG	GC	GC	GC	CC	GC	GC	NN	CC	CC	GC	CC	GC	GC	CC	GC	GC	GC	GC	NN	CC	NN	GC	GG	GC	GC	GC	NN	GG	CC	GC	GC	GC
SCP092927.1_4307444	T/A	CP092927.1	4307444	+	NA	NA	NA	NA	NA	NA	AT	AT	TT	TT	TT	TT	AA	NN	AT	NN	TT	AT	AT	TT	TT	TT	AT	TT	AT	AT	TT	AT	AT	AT	AT	NN	TT	NN	TT	AA	AT	AT	AT	AT	AA	TT	AT	AT	AT
SCP092927.1_4355727	C/T	CP092927.1	4355727	+	NA	NA	NA	NA	NA	NA	TC	TC	CC	CC	CC	CC	TT	TC	TC	TC	CC	TC	TC	CC	CC	CC	TC	CC	TC	TC	CC	TC	TC	TC	TC	NN	CC	NN	CC	TT	TC	TC	TC	TC	TT	CC	TC	TC	NN
SCP092927.1_4445858	T/C	CP092927.1	4445858	+	NA	NA	NA	NA	NA	NA	CT	CT	NN	TT	TT	TT	CC	TT	CT	CT	TT	CT	CT	TT	TT	TT	CT	TT	CT	CT	TT	CT	CT	CT	CT	NN	TT	NN	TT	CC	CT	CT	CT	CC	CC	TT	CT	CT	CT
SCP092927.1_4445859	G/A	CP092927.1	4445859	+	NA	NA	NA	NA	NA	NA	AG	AG	NN	GG	GG	GG	AA	GG	AG	AG	GG	AG	AG	GG	GG	GG	AG	GG	AG	AG	GG	AG	AG	AG	AG	NN	GG	NN	GG	AA	AG	AG	AG	AA	AA	GG	AG	AG	AG
SCP092927.1_4445887	T/C	CP092927.1	4445887	+	NA	NA	NA	NA	NA	NA	CT	CT	NN	TT	TT	TT	CC	TT	CT	CT	TT	CT	CT	TT	TT	TT	CT	TT	CT	CT	TT	CT	CT	CT	CT	NN	TT	NN	TT	CC	CT	CT	CT	CC	CC	TT	CT	CT	CT
SCP092927.1_4813703	G/A	CP092927.1	4813703	+	NA	NA	NA	NA	NA	NA	AG	AG	GG	GG	GG	GG	AA	AG	AG	AG	GG	AG	AG	GG	GG	GG	AG	GG	GG	AG	GG	AG	AG	AG	AG	NN	GG	NN	GG	AA	AG	AG	AG	AG	AA	GG	AG	AG	AG
SCP092927.1_4813713	G/A	CP092927.1	4813713	+	NA	NA	NA	NA	NA	NA	AG	AG	GG	GG	GG	GG	AA	AG	AG	AG	GG	AG	AG	GG	GG	GG	AG	GG	GG	AG	GG	AG	AG	AG	AG	NN	GG	NN	GG	AA	AG	AG	AG	AG	AA	GG	AG	AG	AG
SCP092927.1_4813725	T/G	CP092927.1	4813725	+	NA	NA	NA	NA	NA	NA	GT	GT	TT	TT	TT	TT	GG	GT	GT	GT	TT	GT	GT	TT	TT	TT	GT	TT	TT	GT	TT	GT	GT	GT	GT	NN	TT	NN	TT	GG	GT	GT	GT	GT	GG	TT	GT	GT	GT
SCP092927.1_5001451	G/A	CP092927.1	5001451	+	NA	NA	NA	NA	NA	NA	GA	GA	GG	GG	GG	GG	AA	GA	GA	GA	GG	GA	GA	GG	GG	GG	GA	GG	GG	GA	GA	GA	GA	GA	GA	NN	GG	NN	GG	AA	GA	GA	GA	GA	AA	GG	GA	GA	GA
SCP092927.1_5072915	T/G	CP092927.1	5072915	+	NA	NA	NA	NA	NA	NA	TG	TG	NN	TT	TT	TT	TG	TG	TG	TG	TT	TG	TG	TT	TT	TT	TG	NN	TT	TG	TG	TG	TG	TG	TG	NN	TT	NN	TT	GG	TG	TG	TG	TG	GG	NN	TG	TG	GG
SCP092927.1_5072953	A/G	CP092927.1	5072953	+	NA	NA	NA	NA	NA	NA	AG	AG	NN	AA	AA	AA	AG	AG	AG	AG	AA	AG	AG	AA	AA	AA	AG	NN	AA	AG	AG	AG	AG	AG	AG	NN	AA	NN	AA	GG	AG	AG	AG	AG	GG	NN	AG	AG	GG
SCP092927.1_5174555	G/T	CP092927.1	5174555	+	NA	NA	NA	NA	NA	NA	GT	GT	NN	GG	GG	GG	TT	GT	GT	GT	NN	GT	GT	GG	GG	GG	GT	GG	GG	GT	GT	GT	GT	GG	GT	NN	GG	NN	GG	TT	GT	GT	GT	GT	TT	NN	GT	GT	GT
SCP092927.1_5174578	C/T	CP092927.1	5174578	+	NA	NA	NA	NA	NA	NA	CT	CT	NN	CC	CC	CC	TT	CT	CT	CT	NN	CT	CT	CC	CC	CC	CT	CC	CC	CT	CT	CT	CT	CT	CT	NN	CC	NN	CC	TT	CT	CT	CT	CT	TT	NN	CT	CT	CT
SCP092927.1_5363187	T/C	CP092927.1	5363187	+	NA	NA	NA	NA	NA	NA	CT	CT	NN	TT	TT	TT	CC	CT	CT	CT	TT	CT	CT	TT	TT	TT	CT	TT	TT	CT	CT	CT	CT	CT	CT	NN	TT	NN	TT	CC	CT	CT	CT	CT	CC	NN	CT	CT	CT
SCP092927.1_5462146	T/C	CP092927.1	5462146	+	NA	NA	NA	NA	NA	NA	CT	NN	NN	TT	TT	NN	CC	NN	CT	NN	TT	CT	CT	TT	TT	TT	CT	TT	TT	CT	CT	CT	CT	CT	CT	NN	TT	NN	TT	CC	CT	CT	CT	CC	CC	TT	NN	CT	CT
SCP092927.1_5503948	C/A	CP092927.1	5503948	+	NA	NA	NA	NA	NA	NA	CA	CA	AA	AA	CA	NN	CC	CA	CA	CA	AA	CA	CA	AA	AA	AA	CA	AA	AA	CA	CA	CA	CA	CA	CA	NN	AA	NN	AA	CC	CA	CA	CA	CC	CC	NN	CA	CA	CA
SCP092927.1_5612719	G/A	CP092927.1	5612719	+	NA	NA	NA	NA	NA	NA	AG	AG	GG	GG	GG	NN	AA	AG	AG	AG	GG	AG	AG	GG	GG	GG	AG	GG	GG	AG	AG	AG	AG	AG	AG	NN	GG	NN	GG	AA	AG	AG	AG	AA	AA	GG	AG	AG	AG
SCP092927.1_5612775	G/C	CP092927.1	5612775	+	NA	NA	NA	NA	NA	NA	CG	CG	GG	GG	GG	NN	CC	CG	CG	CG	GG	CG	CG	GG	GG	GG	CG	GG	GG	CG	CG	CG	CG	CG	CG	NN	GG	NN	GG	CC	CG	CG	CG	CC	CC	GG	CG	CG	CG
SCP092927.1_5612802	A/T	CP092927.1	5612802	+	NA	NA	NA	NA	NA	NA	TA	TA	AA	AA	AA	NN	TT	TA	TA	TA	AA	TA	TA	AA	AA	AA	TA	AA	AA	TA	TA	TA	TA	TA	TA	NN	AA	NN	AA	TT	TA	TA	TA	TT	TT	AA	TA	TA	TA
SCP092927.1_5649794	T/C	CP092927.1	5649794	+	NA	NA	NA	NA	NA	NA	CT	CT	TT	TT	TT	TT	CC	CT	CT	CT	TT	CT	CT	TT	TT	TT	CT	TT	TT	CT	CT	CT	CC	CT	CT	NN	TT	NN	CT	CC	CT	CT	CT	CC	CC	TT	CT	CT	CT
SCP092927.1_5649832	G/T	CP092927.1	5649832	+	NA	NA	NA	NA	NA	NA	TG	TG	GG	GG	GG	GG	TT	TG	TG	TG	GG	TG	TG	GG	GG	GG	TG	GG	GG	TG	TG	TG	TT	TG	TG	NN	GG	NN	TG	TT	TG	TG	TG	TT	TT	GG	TG	TG	TG
SCP092927.1_5740849	A/C	CP092927.1	5740849	+	NA	NA	NA	NA	NA	NA	CA	CA	AA	AA	AA	NN	CC	CA	CA	NN	AA	CA	CA	NN	AA	AA	CA	AA	AA	CA	CA	CA	CA	CA	CA	NN	AA	NN	AA	CC	CA	CA	CA	CC	CC	AA	CA	CA	CA
SCP092927.1_5740899	G/T	CP092927.1	5740899	+	NA	NA	NA	NA	NA	NA	GT	GT	TT	TT	TT	NN	GG	GT	GT	NN	TT	GT	GT	NN	TT	TT	GT	TT	TT	GT	GT	GT	GT	GT	GT	NN	TT	NN	TT	GG	GT	GT	GT	GG	GG	TT	GT	GT	GT
SCP092927.1_5740908	A/G	CP092927.1	5740908	+	NA	NA	NA	NA	NA	NA	GA	GA	AA	AA	AA	NN	GG	GA	GA	NN	AA	GA	GA	NN	AA	AA	GA	AA	AA	GA	GA	GA	GA	GA	GA	NN	AA	NN	AA	GG	GA	GA	GA	GG	GG	AA	GA	GA	GA
SCP092927.1_5787693	T/C	CP092927.1	5787693	+	NA	NA	NA	NA	NA	NA	CT	CT	TT	CT	CT	TT	CC	CT	CT	CT	TT	CT	CT	NN	TT	TT	CT	TT	TT	CT	CT	CT	CT	CT	CT	NN	TT	NN	TT	CC	CT	CT	CT	CC	CC	TT	CT	CT	CT
SCP092927.1_5787716	A/G	CP092927.1	5787716	+	NA	NA	NA	NA	NA	NA	AG	AG	GG	AG	AG	GG	AA	AG	AG	AG	GG	AG	AG	NN	GG	GG	AG	GG	GG	AG	AG	AG	AG	AG	AG	NN	GG	NN	GG	AA	AG	AG	AG	AA	AA	GG	AG	AG	AG
SCP092927.1_5948788	A/G	CP092927.1	5948788	+	NA	NA	NA	NA	NA	NA	GA	GA	AA	AA	AA	NN	GG	GA	GA	GA	AA	GA	GA	AA	AA	AA	GA	AA	AA	GA	GA	GA	GA	GA	GA	NN	AA	NN	AA	GG	GA	GA	GA	GG	GG	NN	GA	GA	NN
SCP092927.1_5948803	A/G	CP092927.1	5948803	+	NA	NA	NA	NA	NA	NA	AG	AG	AA	AA	AA	NN	GG	AG	AG	AG	AA	AG	AG	AA	AA	AA	AG	AA	AA	AG	AG	AG	AG	AG	AG	NN	AA	NN	AA	GG	AG	AG	AG	GG	GG	NN	AA	AG	NN
SCP092927.1_5999378	T/A	CP092927.1	5999378	+	NA	NA	NA	NA	NA	NA	AT	AT	TT	TT	TT	TT	AA	AT	AT	AT	TT	AT	AT	TT	TT	TT	AT	TT	NN	AT	AT	TT	AT	AT	AT	NN	TT	NN	TT	AA	AT	AT	AT	NN	AA	NN	AT	AT	AT
SCP092927.1_5999389	A/C	CP092927.1	5999389	+	NA	NA	NA	NA	NA	NA	CA	CA	AA	AA	AA	AA	CC	CA	CA	CA	AA	CA	CA	AA	AA	AA	CA	AA	NN	CA	CA	AA	CA	CA	CA	NN	AA	NN	AA	CC	CA	CA	CA	NN	CC	NN	CA	CA	CA
SCP092927.1_6259276	A/G	CP092927.1	6259276	+	NA	NA	NA	NA	NA	NA	AG	AG	GG	GG	AG	GG	AA	AG	AG	AG	GG	AG	AG	NN	GG	GG	AG	AG	GG	AG	AG	AG	AG	AG	AG	NN	GG	NN	GG	AA	AG	AG	AG	AA	AA	GG	AG	AG	AG
SCP092927.1_6611816	C/T	CP092927.1	6611816	+	NA	NA	NA	NA	NA	NA	TC	TC	CC	CC	CC	CC	TT	TC	TC	TC	CC	TC	TC	CC	CC	CC	TC	CC	CC	TC	TC	TC	TC	TC	TC	NN	CC	NN	CC	TT	TC	TC	TC	TT	TT	CC	TC	TC	TC
SCP092927.1_6611863	A/G	CP092927.1	6611863	+	NA	NA	NA	NA	NA	NA	GA	GA	AA	AA	AA	AA	GG	GA	GA	GA	AA	GA	GA	AA	AA	AA	GA	AA	AA	GA	GA	GA	GA	GA	GA	NN	AA	NN	AA	GG	GA	GA	GA	GG	GG	AA	GA	GA	GA
SCP092927.1_6611881	C/G	CP092927.1	6611881	+	NA	NA	NA	NA	NA	NA	GC	GC	CC	CC	CC	CC	GG	GC	GC	GC	CC	GC	GC	CC	CC	CC	GC	CC	CC	GC	GC	GC	GC	GC	GC	NN	CC	NN	CC	GG	GC	GC	GC	GG	GG	CC	GC	GC	GC
SCP092927.1_6908323	G/C	CP092927.1	6908323	+	NA	NA	NA	NA	NA	NA	CG	CG	GG	GG	GG	NN	CC	CG	CG	CG	GG	CG	CG	CG	GG	GG	CG	GG	NN	CG	CG	CG	CG	CG	CG	NN	GG	NN	GG	CC	CG	CG	CG	NN	CC	GG	CG	CG	CG
SCP092927.1_6954873	A/T	CP092927.1	6954873	+	NA	NA	NA	NA	NA	NA	TA	TA	AA	AA	AA	AA	TT	TA	TA	TA	AA	TA	TA	TA	AA	AA	TA	TA	AA	TA	TA	TA	TA	TA	TA	NN	AA	NN	AA	TT	TA	TA	TA	TT	TT	AA	TA	TA	TA
SCP092927.1_6990058	C/A	CP092927.1	6990058	+	NA	NA	NA	NA	NA	NA	AC	AC	CC	CC	CC	CC	AA	AC	AC	AC	CC	AC	AC	CC	CC	CC	AC	CC	CC	AC	AC	AC	CC	AC	AC	NN	CC	NN	CC	AA	AC	AC	AC	AA	AA	CC	AC	AC	CC
SCP092927.1_7059076	C/T	CP092927.1	7059076	+	NA	NA	NA	NA	NA	NA	TC	TC	NN	CC	CC	NN	TT	TC	TC	TC	CC	TC	TC	CC	CC	CC	TC	CC	CC	TC	TC	TC	TC	TC	TC	NN	CC	NN	CC	TT	TC	TC	TC	NN	TT	CC	TC	TC	CC
SCP092927.1_7059081	T/C	CP092927.1	7059081	+	NA	NA	NA	NA	NA	NA	CT	CT	NN	TT	TT	NN	CC	CT	CT	CT	TT	CT	CT	TT	TT	TT	CT	TT	TT	CT	CT	CT	CT	CT	CT	NN	TT	NN	TT	CC	CT	CT	CT	NN	CC	TT	CT	CT	TT
SCP092927.1_7067953	T/A	CP092927.1	7067953	+	NA	NA	NA	NA	NA	NA	AT	AT	TT	TT	AT	NN	AA	AT	AT	AT	TT	AT	AT	NN	TT	TT	AT	TT	TT	AT	AT	AT	AT	TT	AT	NN	TT	NN	TT	AA	AT	AT	AT	NN	AA	TT	TT	AT	TT
SCP092927.1_7192000	C/T	CP092927.1	7192000	+	NA	NA	NA	NA	NA	NA	TC	TC	CC	CC	CC	NN	TT	TC	TC	CC	CC	TC	TC	CC	NN	CC	TC	CC	NN	TC	TC	TC	TC	NN	TC	NN	CC	NN	CC	TT	TC	TC	TC	NN	TT	CC	TC	TC	CC
SCP092927.1_7192003	A/G	CP092927.1	7192003	+	NA	NA	NA	NA	NA	NA	GA	GA	AA	AA	AA	NN	GG	GA	GA	AA	AA	GA	GA	AA	NN	AA	GA	AA	NN	GA	GA	GA	GA	NN	GA	NN	AA	NN	AA	GG	GA	GA	GA	NN	GG	AA	GA	GA	AA
SCP092927.1_7309572	A/G	CP092927.1	7309572	+	NA	NA	NA	NA	NA	NA	GA	GA	AA	AA	AA	AA	GG	NN	GA	NN	AA	GA	GA	NN	AA	AA	GA	NN	AA	GA	GA	GA	GA	GA	GA	NN	AA	NN	AA	GG	GA	GA	GA	NN	GG	AA	GA	GA	AA
SCP092927.1_7312676	T/C	CP092927.1	7312676	+	NA	NA	NA	NA	NA	NA	TC	TC	CC	CC	TC	CC	TT	TT	TC	TC	CC	TC	TC	NN	CC	CC	TC	CC	CC	TC	TC	TC	TC	TT	TC	NN	CC	NN	CC	TT	TC	TC	TC	TT	TT	CC	TT	TC	CC
SCP092927.1_7419510	T/C	CP092927.1	7419510	+	NA	NA	NA	NA	NA	NA	CT	CT	TT	CT	CC	TT	CT	CT	CT	NN	NN	CT	CT	NN	TT	TT	CT	TT	TT	CT	CT	CT	CT	CT	CT	NN	TT	NN	TT	CC	CT	CT	CT	NN	CC	TT	CT	CT	TT
SCP092927.1_7419526	C/A	CP092927.1	7419526	+	NA	NA	NA	NA	NA	NA	AC	AC	CC	AC	AA	CC	AC	AC	AC	NN	NN	AC	AC	NN	CC	CC	AC	CC	CC	AC	AC	AC	AC	AC	AC	NN	CC	NN	CC	AA	AC	AC	AC	NN	AA	CC	AC	AC	CC
SCP092927.1_7438953	T/C	CP092927.1	7438953	+	NA	NA	NA	NA	NA	NA	CT	CT	NN	CT	TT	TT	CT	CC	CT	CT	TT	CT	CT	TT	TT	TT	CT	TT	TT	CT	CT	CT	CT	CT	CT	NN	TT	NN	TT	CC	CT	CT	CT	CC	CC	TT	CT	CT	TT
SCP092927.1_7438983	G/C/T	CP092927.1	7438983	+	NA	NA	NA	NA	NA	NA	CG	CG	NN	CG	GG	GG	CG	CC	CG	CG	GG	CG	CG	GG	GG	GG	CG	GG	GG	CG	CG	CG	CG	CG	CG	NN	GG	NN	GG	CC	CG	CG	CG	CC	CC	GG	CG	CG	GG
SCP092927.1_7438989	A/G	CP092927.1	7438989	+	NA	NA	NA	NA	NA	NA	GA	GA	NN	GA	AA	AA	GA	GG	GA	GA	AA	GA	GA	AA	AA	AA	GA	AA	AA	GA	GA	GA	GA	GA	GA	NN	AA	NN	AA	GG	GA	GA	GA	GG	GG	AA	GA	GA	AA
SCP092927.1_7461085	A/C	CP092927.1	7461085	+	NA	NA	NA	NA	NA	NA	AC	AC	NN	AC	AC	CC	AC	AC	AC	AC	CC	AC	AC	NN	CC	CC	AC	CC	CC	AC	AC	AC	AC	AC	AC	NN	CC	NN	CC	AA	AC	AC	AC	AA	AA	CC	AC	AC	CC
SCP092927.1_7461106	C/T	CP092927.1	7461106	+	NA	NA	NA	NA	NA	NA	TC	TC	NN	TC	TC	CC	TC	TC	TC	TC	CC	TC	TC	NN	CC	CC	TC	CC	CC	TC	TC	TC	TC	TC	TC	NN	CC	NN	CC	TT	TC	TC	TC	TT	TT	CC	TC	TC	CC
SCP092927.1_7612898	T/C	CP092927.1	7612898	+	NA	NA	NA	NA	NA	NA	CT	CT	TT	CT	CT	TT	CT	CT	CT	CT	TT	CT	CT	NN	TT	TT	CT	TT	TT	CT	CT	CT	CT	CT	CT	NN	TT	NN	TT	CC	CT	CT	CT	CC	CC	NN	CT	CT	TT
SCP092927.1_8019314	A/G	CP092927.1	8019314	+	NA	NA	NA	NA	NA	NA	AG	AG	NN	AG	AG	GG	AG	AA	AG	AG	GG	AG	AG	GG	GG	GG	AG	NN	GG	AG	AG	AG	AG	AG	AG	NN	GG	NN	GG	AA	AG	AG	AG	AA	AA	NN	AG	AG	GG
SCP092927.1_8019333	T/C	CP092927.1	8019333	+	NA	NA	NA	NA	NA	NA	CT	CT	NN	CT	CT	TT	CT	CC	CT	CT	TT	CT	CT	TT	TT	TT	CT	NN	TT	CT	CT	CT	CT	CT	CT	NN	TT	NN	TT	CC	CT	CT	CT	CC	CC	NN	CT	CT	TT
SCP092927.1_8019356	C/G	CP092927.1	8019356	+	NA	NA	NA	NA	NA	NA	GC	GC	NN	GC	GC	CC	GC	GG	GC	GC	CC	GC	GC	CC	CC	CC	GC	CC	CC	GC	GC	GC	GC	GC	GC	NN	CC	NN	CC	GG	GC	GC	GC	GG	GG	NN	GC	GC	CC
SCP092927.1_9399928	T/C	CP092927.1	9399928	+	NA	NA	NA	NA	NA	NA	CT	CT	TT	CT	CT	TT	CT	CC	CT	CC	TT	CT	CT	CT	TT	CT	CT	CT	TT	CT	CT	CT	CT	CT	CT	NN	CT	NN	TT	CC	CT	CT	CT	CT	CC	CC	TT	CT	TT
SCP092927.1_9399972	G/A	CP092927.1	9399972	+	NA	NA	NA	NA	NA	NA	AG	AG	GG	AG	AG	GG	AG	AA	AG	AA	GG	AG	AG	AG	GG	AG	AG	AG	GG	AG	AG	AG	AG	AG	AG	NN	AG	NN	GG	AA	AG	AG	AG	AG	AA	AA	GG	AG	GG
SCP092927.1_9527195	T/C	CP092927.1	9527195	+	NA	NA	NA	NA	NA	NA	TC	TC	TT	TC	TC	TT	TC	CC	TC	TC	TT	TC	TC	NN	TT	TC	TC	TC	TT	TC	TC	TC	TC	TC	TC	NN	TC	NN	TT	CC	TC	TC	TC	TC	CC	CC	TT	TC	TT
SCP092927.1_10014070	A/G	CP092927.1	10014070	+	NA	NA	NA	NA	NA	NA	AG	AG	NN	AG	AG	GG	AG	AA	AG	AG	NN	AG	AG	AG	AG	AG	AG	AG	GG	AG	AG	AG	AG	NN	GG	NN	AG	NN	GG	AA	AG	AG	AG	NN	AA	AA	GG	AG	GG
SCP092927.1_10036031	A/G	CP092927.1	10036031	+	NA	NA	NA	NA	NA	NA	AG	AG	GG	AG	AG	GG	AG	AA	AG	AA	GG	AG	AG	AG	AG	AG	AG	AG	GG	AG	AG	AG	AG	AG	AG	NN	AG	AA	GG	AA	AG	AG	AG	AG	AA	AA	GG	AG	GG
SCP092927.1_10036057	T/C	CP092927.1	10036057	+	NA	NA	NA	NA	NA	NA	TC	TC	CC	TC	TC	CC	TC	TT	TC	TT	CC	TC	TC	TC	TC	TC	TC	TC	CC	TC	TC	TC	TC	TC	TC	NN	TC	TT	CC	TT	TC	TC	TC	TC	TT	TT	CC	TC	CC
SCP092927.1_10036072	C/A	CP092927.1	10036072	+	NA	NA	NA	NA	NA	NA	CA	CA	AA	CA	CA	AA	CA	CC	CA	CC	AA	CA	CA	CA	CA	CA	CA	CA	AA	CA	CA	CA	CA	CA	CA	NN	CA	CC	AA	CC	CA	CA	CA	CA	CC	CC	AA	CA	AA
SCP092927.1_10045712	G/T	CP092927.1	10045712	+	NA	NA	NA	NA	NA	NA	GT	GT	GG	GT	GT	GG	GT	GT	GT	TT	GG	GT	GT	GT	GT	GT	GT	GT	GG	GT	GT	GT	GT	GT	GT	NN	GT	NN	GG	TT	GT	GT	GT	GT	TT	TT	GG	GT	GG
SCP092927.1_10045728	G/T	CP092927.1	10045728	+	NA	NA	NA	NA	NA	NA	GT	GT	GG	GT	GT	GG	GT	GT	GT	TT	GG	GT	GT	GT	GT	GT	GT	GT	GG	GT	GT	GT	GT	GT	GT	NN	GT	NN	GG	TT	GT	GT	GT	GT	TT	TT	GG	GT	GG
SCP092927.1_10056650	T/A	CP092927.1	10056650	+	NA	NA	NA	NA	NA	NA	TA	TA	AA	TA	TA	AA	TA	TT	TA	TA	AA	TA	TA	TA	TA	TA	TA	TA	AA	TA	TA	TA	TA	TA	TA	NN	TA	NN	AA	TT	TA	TA	TA	NN	TT	TT	AA	TA	AA
SCP092927.1_10056713	A/C	CP092927.1	10056713	+	NA	NA	NA	NA	NA	NA	AC	AC	CC	AC	AC	CC	AC	AA	AC	AC	CC	AC	AC	AC	AC	AC	AC	AC	CC	AC	AC	AC	AC	AC	AC	NN	AC	NN	CC	AA	AC	AC	AC	NN	AA	AA	CC	AC	CC
SCP092927.1_10105361	A/C	CP092927.1	10105361	+	NA	NA	NA	NA	NA	NA	AC	NN	AA	AC	NN	AA	AC	AC	AC	CC	AA	AC	AC	AC	AC	AC	AC	AC	AA	AC	AC	AC	AC	AC	AC	NN	AC	CC	AA	CC	AC	AA	AC	NN	CC	CC	AA	AA	AA
SCP092927.1_10105373	C/A	CP092927.1	10105373	+	NA	NA	NA	NA	NA	NA	CA	NN	CC	CA	NN	CC	CA	CA	CA	AA	CC	CA	CA	CA	CA	CA	CA	CA	CC	CA	CA	CA	CA	CA	CA	NN	CA	AA	CC	AA	CA	CC	CA	NN	AA	AA	CC	CC	CC
SCP092927.1_10105407	G/T	CP092927.1	10105407	+	NA	NA	NA	NA	NA	NA	TG	TG	TT	TG	NN	TT	TG	TG	TG	GG	TT	TG	TG	TG	TG	TG	TG	TG	TT	TG	TG	TG	TG	TG	TG	NN	TG	GG	TT	GG	TG	TG	TG	NN	GG	GG	TT	TG	TT
SCP092927.1_10105434	T/A	CP092927.1	10105434	+	NA	NA	NA	NA	NA	NA	TA	TA	TT	TA	NN	TT	TA	TA	TA	AA	TT	TA	TA	TA	TA	TA	TA	TA	TT	TA	TA	TA	TA	TA	TA	NN	TA	AA	TT	AA	TA	TA	TA	NN	AA	AA	TT	TA	TT
SCP092927.1_10281826	T/G	CP092927.1	10281826	+	NA	NA	NA	NA	NA	NA	TG	TG	GG	TG	TG	GG	TG	TT	TG	TG	GG	TG	TG	NN	TG	TG	TG	TG	GG	TG	TG	TG	TG	TG	TG	NN	TG	NN	GG	TT	TG	TG	TG	TG	TT	TT	GG	TG	GG
SCP092927.1_10281848	G/A	CP092927.1	10281848	+	NA	NA	NA	NA	NA	NA	GA	GA	AA	GA	GA	AA	GA	GG	GA	GA	AA	GA	GA	NN	GA	GA	GA	GA	AA	GA	GA	GA	GA	GA	GA	NN	GA	NN	AA	GG	GA	GA	GA	GA	GG	GG	AA	GA	AA
SCP092927.1_10281849	A/C	CP092927.1	10281849	+	NA	NA	NA	NA	NA	NA	AC	AC	CC	AC	AC	CC	AC	AA	AC	AC	CC	AC	AC	NN	AC	AC	AC	AC	CC	AC	AC	AC	AC	AC	AC	NN	AC	NN	CC	AA	AC	AC	AC	AC	AA	AA	CC	AC	CC
SCP092927.1_10505898	C/G	CP092927.1	10505898	+	NA	NA	NA	NA	NA	NA	CG	CG	GG	CG	CG	GG	CG	CC	CG	CC	GG	CG	CG	CG	CG	CG	CG	CG	GG	CG	CG	CG	CG	CG	CG	NN	CG	NN	GG	CC	CG	CG	CG	CG	CC	CC	GG	CG	GG
SCP092927.1_10755975	G/C	CP092927.1	10755975	+	NA	NA	NA	NA	NA	NA	CG	CG	GG	CG	CG	GG	CG	NN	CG	CC	GG	CG	CG	NN	CG	CG	CG	CG	GG	CG	CG	CG	CG	CG	CG	NN	CG	NN	GG	CC	CG	CG	CG	CG	CC	CG	GG	CG	GG
SCP092927.1_10756001	A/G	CP092927.1	10756001	+	NA	NA	NA	NA	NA	NA	AG	AG	AA	AG	AG	AA	AG	NN	AG	GG	AA	AG	AG	NN	AG	AG	AG	AG	AA	AG	AG	AG	AG	AG	AG	NN	AG	NN	AA	GG	AG	AG	AG	AG	GG	AG	AA	AG	AA
SCP092927.1_10756007	G/A	CP092927.1	10756007	+	NA	NA	NA	NA	NA	NA	GA	GA	AA	GA	GA	AA	GA	NN	GA	GG	AA	GA	GA	NN	GG	GA	GA	GA	AA	GA	GA	GA	GA	GA	GA	NN	GA	NN	AA	GG	GA	GA	GA	GA	GG	GG	AA	GA	AA
SCP092927.1_11077638	G/A	CP092927.1	11077638	+	NA	NA	NA	NA	NA	NA	AG	AG	NN	AG	AG	AA	AG	GG	AG	AG	AA	AG	AG	AG	AG	AG	AG	AG	AA	AG	AG	AG	AG	AG	AG	NN	AG	NN	AA	GG	AG	AG	AG	AG	GG	GG	AA	AG	AA
SCP092927.1_11452495	A/G	CP092927.1	11452495	+	NA	NA	NA	NA	NA	NA	AG	AG	GG	AG	NN	GG	AG	NN	AG	AA	GG	AG	AG	NN	AG	GG	AG	AG	GG	AG	AG	AG	AG	AG	AG	NN	AG	NN	GG	AA	AG	AG	AG	AG	AA	AA	GG	AG	GG
SCP092927.1_11965051	T/A	CP092927.1	11965051	+	NA	NA	NA	NA	NA	NA	TA	TA	AA	TT	TT	TT	TT	TT	TA	TA	TT	TA	AA	NN	TA	TA	AA	AA	TT	TA	TA	TA	TT	AA	AA	NN	AA	NN	AA	TA	TT	TA	TA	TT	AA	AA	TA	TA	TA
SCP092927.1_13109896	A/G	CP092927.1	13109896	+	NA	NA	NA	NA	NA	NA	GA	GA	NN	GA	NN	NN	GA	GA	GG	AA	GG	GA	GA	GA	GA	GA	GA	GA	GG	GA	GA	GA	GA	GA	GA	NN	GA	NN	NN	AA	GA	GA	GA	AA	AA	AA	NN	GA	GG
SCP092927.1_13109903	A/G	CP092927.1	13109903	+	NA	NA	NA	NA	NA	NA	GA	GA	NN	GA	NN	NN	GA	GA	GG	AA	GG	GA	GA	GA	GA	GA	GA	GA	GG	GA	GA	GA	GA	GA	GA	NN	GA	NN	NN	AA	GA	GA	GA	AA	AA	AA	NN	GA	GG
SCP092927.1_13109909	T/C	CP092927.1	13109909	+	NA	NA	NA	NA	NA	NA	TC	TC	NN	TC	NN	NN	TC	TT	CC	TT	CC	TC	TC	TC	TC	TC	TC	TC	CC	TC	TC	TC	TC	TC	TC	NN	TC	NN	NN	TT	TC	TC	TC	TT	TT	TT	NN	TC	CC
SCP092927.1_13109952	C/T	CP092927.1	13109952	+	NA	NA	NA	NA	NA	NA	CT	CT	NN	CT	NN	NN	CT	CC	TT	CC	TT	CT	CT	CT	CT	CT	CT	CT	TT	CT	CT	CT	CT	CT	CT	NN	CT	NN	NN	CC	CT	CT	CT	CC	CC	CC	NN	CT	TT
SCP092927.1_13109953	T/C	CP092927.1	13109953	+	NA	NA	NA	NA	NA	NA	TC	TC	NN	TC	NN	NN	TC	TT	CC	TT	CC	TC	TC	TC	TC	TC	TC	TC	CC	TC	TC	TC	TC	TC	TC	NN	TC	NN	NN	TT	TC	TC	TC	TT	TT	TT	NN	TC	CC
SCP092927.1_14184351	A/T	CP092927.1	14184351	+	NA	NA	NA	NA	NA	NA	AT	AT	AA	AT	AT	AA	AT	TT	AA	AT	AA	AT	AT	NN	AT	AT	AT	AT	AA	AT	AT	AT	AT	AT	AT	NN	AT	NN	AA	TT	AT	AT	AT	AT	TT	NN	AA	AT	AA
SCP092927.1_14184372	T/A	CP092927.1	14184372	+	NA	NA	NA	NA	NA	NA	AT	AT	TT	AT	AT	TT	AT	AA	TT	AA	TT	AT	AT	NN	AT	AT	AT	AT	TT	AT	AT	AT	AT	AT	AT	NN	AT	NN	TT	AA	AT	AT	AT	AT	AA	NN	TT	AT	TT
SCP092927.1_14188958	C/T	CP092927.1	14188958	+	NA	NA	NA	NA	NA	NA	CT	CT	NN	CT	CT	TT	CT	CT	TT	CC	TT	CT	CT	CT	CT	CT	CT	CT	TT	CT	CT	CT	CT	CT	CT	NN	CT	CC	TT	CC	CT	CT	CT	CT	CC	CC	TT	CT	TT
SCP092927.1_14188974	T/A	CP092927.1	14188974	+	NA	NA	NA	NA	NA	NA	TA	TA	NN	TA	TA	TT	TA	TA	TT	AA	TT	TA	TA	TA	TA	TA	TA	TA	TT	TA	TA	TA	TA	TA	TA	NN	TA	AA	TT	AA	TA	TA	TA	TA	AA	AA	TT	TA	TT
SCP092927.1_14193731	A/T	CP092927.1	14193731	+	NA	NA	NA	NA	NA	NA	AT	AT	TT	AT	AT	TT	AT	AA	TT	AA	TT	AT	AT	NN	AT	AT	AT	AT	TT	AT	AT	AT	AT	AT	AT	NN	AT	NN	TT	AA	AT	AT	AT	NN	AA	AA	TT	AT	TT
SCP092927.1_14743266	C/T	CP092927.1	14743266	+	NA	NA	NA	NA	NA	NA	CT	CT	CC	CT	CT	CC	CT	TT	CC	TT	CC	CT	CT	CT	CT	CT	CT	CT	CC	CT	CT	CT	CT	CT	CT	NN	CT	NN	CC	TT	CT	CT	CT	CC	TT	TT	CC	CT	CC
SCP092927.1_14743271	A/T	CP092927.1	14743271	+	NA	NA	NA	NA	NA	NA	AT	AT	TT	AT	AT	TT	AT	AA	TT	AA	TT	AT	AT	AT	AT	AT	AT	AT	TT	AT	AT	AT	AT	AT	AT	NN	AT	NN	TT	AA	AT	AT	AT	TT	AA	AA	TT	AT	TT
SCP092927.1_14743282	C/A	CP092927.1	14743282	+	NA	NA	NA	NA	NA	NA	CA	CA	CC	CA	CA	CC	CA	AA	CC	AA	CC	CA	CA	CA	CA	CA	CA	CA	CC	CA	CA	CA	CA	CA	CA	NN	CA	NN	CC	AA	CA	CA	CA	CC	AA	AA	CC	CA	CC
SCP092927.1_14743291	C/T	CP092927.1	14743291	+	NA	NA	NA	NA	NA	NA	TC	TC	TT	TC	TC	TT	TC	CC	TT	CC	TT	TC	TC	TC	TC	TC	TC	TC	TT	TC	TC	TC	TC	TC	TC	NN	TC	NN	TT	CC	TC	TC	TC	TT	CC	CC	TT	TC	TT
SCP092927.1_14749667	T/A	CP092927.1	14749667	+	NA	NA	NA	NA	NA	NA	TA	TA	TT	TA	TA	TT	TA	AA	TT	TA	TT	TA	TA	TA	TA	TA	TA	TA	TT	TA	TA	TA	TA	TA	TA	NN	TA	NN	TT	AA	TA	TA	TA	TA	AA	AA	TT	TA	TT
SCP092927.1_15397906	G/A	CP092927.1	15397906	+	NA	NA	NA	NA	NA	NA	GA	GA	NN	GA	GA	GG	GA	GA	GG	GA	GG	GA	GA	GA	GA	GA	GA	GA	GG	GA	GA	GA	GA	GA	GA	NN	GA	NN	GG	AA	GA	GA	GA	GA	AA	AA	GG	GA	GG
SCP092927.1_15397914	A/C	CP092927.1	15397914	+	NA	NA	NA	NA	NA	NA	AC	AC	NN	AC	AC	AA	AC	AC	AA	AC	AA	AC	AC	AC	AC	AC	AC	AC	AA	AC	AC	AC	AC	AC	AC	NN	AC	NN	AA	CC	AC	AC	AC	AC	CC	CC	AA	AC	AA
SCP092927.1_17027952	G/T	CP092927.1	17027952	+	NA	NA	NA	NA	NA	NA	GT	GT	GG	GT	GT	GT	GT	GT	GG	GT	GG	GT	GT	NN	GT	GT	GT	GT	GG	GT	GT	GT	GT	GT	GT	NN	GT	NN	GG	TT	GT	GT	GT	GT	TT	TT	GG	GT	GG
SCP092927.1_17273514	C/T	CP092927.1	17273514	+	NA	NA	NA	NA	NA	NA	TC	TC	NN	TC	TC	CC	TC	TC	CC	TT	CC	TC	TC	TC	TC	TC	TC	TC	CC	TC	TC	TC	TC	TC	TC	NN	TC	NN	CC	TT	TC	TC	TC	TT	TC	TT	CC	TC	CC
SCP092927.1_17778914	A/C/T	CP092927.1	17778914	+	NA	NA	NA	NA	NA	NA	CA	CA	AA	CA	CA	AA	CA	CA	AA	CC	AA	CA	CA	CA	NN	CA	CA	CA	AA	CA	CA	CA	CA	CA	CA	NN	CA	NN	AA	CC	CA	CA	CA	CA	CC	CC	AA	CA	NN
SCP092927.1_17799751	A/C	CP092927.1	17799751	+	NA	NA	NA	NA	NA	NA	AC	AC	CC	AC	AC	NN	AC	AC	CC	AA	CC	AC	AC	AC	NN	AC	AC	AC	CC	AC	AC	AC	AC	AC	AC	NN	AC	NN	CC	AA	AC	AC	AC	NN	AA	AA	CC	AC	CC
SCP092927.1_17883648	T/C	CP092927.1	17883648	+	NA	NA	NA	NA	NA	NA	TC	TC	CC	TC	TC	CC	TC	NN	CC	TT	CC	TC	TC	TC	TC	TC	TC	TC	CC	TC	TC	TC	TC	TC	TC	NN	TC	NN	CC	TT	TC	TC	TC	TC	TT	TT	CC	TC	NN
SCP092927.1_17923941	T/C	CP092927.1	17923941	+	NA	NA	NA	NA	NA	NA	TC	TC	CC	TC	TC	CC	TC	NN	CC	NN	CC	TC	TC	TC	TT	TC	TC	TC	CC	TC	TC	TC	TC	TC	TC	NN	TC	TT	CC	TT	TC	TC	TC	TC	TT	TT	CC	TC	CC
SCP092927.1_18103361	G/A	CP092927.1	18103361	+	NA	NA	NA	NA	NA	NA	GA	GA	AA	GA	GA	AA	GA	GA	AA	GA	AA	GA	GA	GG	GA	GA	GA	GA	AA	AA	GA	AA	GA	GA	GA	NN	GA	NN	AA	GG	GA	GA	GA	GA	GG	NN	AA	GA	AA
SCP092927.1_18103369	C/T	CP092927.1	18103369	+	NA	NA	NA	NA	NA	NA	CT	CT	TT	CT	CT	TT	CT	CT	TT	CT	TT	CT	CT	CC	CT	CT	CT	CT	TT	TT	CT	TT	CT	CT	CT	NN	CT	NN	TT	CC	CT	CT	CT	CT	CC	NN	TT	CT	TT
SCP092927.1_18674474	G/A	CP092927.1	18674474	+	NA	NA	NA	NA	NA	NA	AG	AG	GG	AG	AG	GG	AG	AG	GG	AA	GG	AG	AG	AG	AG	AG	AG	AG	GG	GG	AG	GG	AA	AG	AG	NN	AG	NN	GG	AA	AG	AG	AG	AG	AA	AA	GG	AG	GG
SCP092928.1_105951	C/T	CP092928.1	105951	+	NA	NA	NA	NA	NA	NA	TC	TC	NN	CC	CC	CC	TT	CC	CC	TC	TT	TT	TT	NN	TC	TC	TC	TT	CC	TC	TC	TC	TC	TT	TT	NN	TC	NN	TC	TT	TC	TC	TC	TC	TC	TT	TC	TT	TC
SCP092928.1_280233	G/A	CP092928.1	280233	+	NA	NA	NA	NA	NA	NA	AG	AG	NN	AA	AA	AA	GG	NN	AA	GG	GG	GG	GG	GG	AG	AG	AG	GG	AA	GG	AG	AG	AG	GG	GG	NN	AG	NN	AG	GG	AG	AG	AG	AG	AG	NN	AG	GG	AG
SCP092928.1_346391	A/C	CP092928.1	346391	+	NA	NA	NA	NA	NA	NA	AC	AC	AC	CC	AC	CC	AA	CC	CC	AA	AA	AA	AA	AA	AC	AC	AC	AA	CC	AC	AC	AC	AA	AA	AA	NN	AC	NN	AC	AA	AC	AC	AC	AC	AC	AA	AA	AA	AC
SCP092928.1_346443	A/G	CP092928.1	346443	+	NA	NA	NA	NA	NA	NA	GA	GA	GA	AA	GA	AA	GG	AA	AA	GG	GG	GG	GG	GG	GA	GA	GA	GG	AA	GA	GA	GA	GG	GG	GG	NN	GA	NN	GA	GG	GA	GA	GA	GA	GA	GG	GG	GG	GA
SCP092928.1_346451	T/C	CP092928.1	346451	+	NA	NA	NA	NA	NA	NA	CT	CT	CT	TT	CT	TT	CC	TT	TT	CC	CC	CC	CC	CC	CT	CT	CT	CC	TT	CT	CT	CT	CC	CC	CC	NN	CT	NN	CT	CC	CT	CT	CT	CT	CT	CC	CC	CC	CT
SCP092928.1_346452	G/A	CP092928.1	346452	+	NA	NA	NA	NA	NA	NA	AG	AG	AG	GG	AG	GG	AA	GG	GG	AA	AA	AA	AA	AA	AG	AG	AG	AA	GG	AG	AG	AG	AA	AA	AA	NN	AG	NN	AG	AA	AG	AG	AG	AG	AG	AA	AA	AA	AG
SCP092928.1_396949	C/A	CP092928.1	396949	+	NA	NA	NA	NA	NA	NA	CA	CA	CA	AA	NN	AA	CC	NN	AA	CC	CC	CC	CC	CC	NN	CA	CA	CC	NN	CA	CA	CA	CA	CC	CC	NN	CA	NN	CA	CC	CA	CA	CA	CA	CA	NN	CA	CC	CA
SCP092928.1_477007	A/C	CP092928.1	477007	+	NA	NA	NA	NA	NA	NA	CA	CA	CA	AA	AA	AA	CC	AA	AA	CA	CC	CC	CC	NN	CA	CA	CA	CC	AA	CA	CA	CA	CA	CC	CC	NN	CA	NN	CA	CC	CA	CA	CA	CA	CA	CC	CA	CC	CA
SCP092928.1_562169	T/C	CP092928.1	562169	+	NA	NA	NA	NA	NA	NA	CC	CT	CC	TT	TT	NN	CC	TT	TT	CT	CC	CC	CC	CC	CT	CT	CT	CC	TT	CT	CT	CT	CT	NN	NN	NN	CT	NN	CT	CC	CT	CT	CT	CT	CT	CC	CT	CC	CT
SCP092928.1_593107	T/C	CP092928.1	593107	+	NA	NA	NA	NA	NA	NA	CT	CT	CT	TT	TT	TT	CC	TT	TT	CT	CC	CC	CC	CC	CT	CT	CT	CC	TT	CT	CT	CT	CT	CC	CC	NN	CT	NN	CT	CC	CT	CT	CT	CT	CT	CC	CT	CC	CC
SCP092928.1_614724	T/G	CP092928.1	614724	+	NA	NA	NA	NA	NA	NA	TG	TG	TG	TG	GG	NN	TT	GG	GG	TG	NN	TT	TG	TT	TG	TG	TG	TT	GG	TG	TG	TG	TG	TT	TT	NN	TG	NN	TG	TT	TG	TG	TG	TG	TG	TT	TG	TT	TG
SCP092928.1_614750	T/C	CP092928.1	614750	+	NA	NA	NA	NA	NA	NA	CT	CT	CT	TT	TT	NN	CC	TT	TT	CT	NN	CC	CT	CC	CT	CT	CT	CC	TT	CT	CT	CT	CT	CC	CC	NN	CT	NN	CT	CC	CT	CT	CT	CT	CT	CC	CT	CC	CT
SCP092928.1_691595	C/T	CP092928.1	691595	+	NA	NA	NA	NA	NA	NA	TC	TC	NN	CC	CC	CC	TT	TC	TC	TC	TT	TT	TT	TT	TC	TC	TC	TT	NN	TC	TC	TC	TC	TT	TT	NN	TC	NN	TC	TT	TC	TC	TC	NN	TC	TT	TC	TT	TC
SCP092928.1_691655	A/G	CP092928.1	691655	+	NA	NA	NA	NA	NA	NA	GA	GA	NN	AA	AA	AA	GG	GA	GA	GA	GG	GG	GG	GG	GA	GA	GA	GG	NN	GA	GA	GA	GA	GG	GG	NN	GA	NN	GA	GG	GA	GA	GA	NN	GA	GG	GA	GG	GA
SCP092928.1_691673	G/T	CP092928.1	691673	+	NA	NA	NA	NA	NA	NA	GT	GT	NN	TT	TT	TT	GG	GT	GT	GT	GG	GG	GG	GG	GT	GT	GT	GG	NN	GT	GT	GT	GT	GG	GG	NN	GT	NN	GT	GG	GT	GT	GT	NN	GT	GG	GT	GG	GT
SCP092928.1_704372	A/C	CP092928.1	704372	+	NA	NA	NA	NA	NA	NA	AC	AC	NN	CC	NN	NN	AA	AC	AC	AC	AA	AA	AA	NN	AC	AC	AC	AA	CC	AC	AC	AC	AC	AA	AA	NN	AC	NN	AA	AA	AC	AC	AC	AC	AC	AA	AC	AA	AC
SCP092928.1_712261	C/G	CP092928.1	712261	+	NA	NA	NA	NA	NA	NA	CG	CG	NN	GG	GG	GG	CC	GG	CG	CG	CC	CC	CC	CC	CG	CG	CG	CC	GG	CG	CG	CG	CG	CC	CC	NN	CG	NN	CC	CC	CG	CG	CG	NN	CG	CC	CC	CC	CG
SCP092928.1_712262	T/C	CP092928.1	712262	+	NA	NA	NA	NA	NA	NA	TC	TC	NN	CC	CC	CC	TT	CC	TC	TC	TT	TT	TT	TT	TC	TC	TC	TT	CC	TC	TC	TC	TC	TT	TT	NN	TC	NN	TT	TT	TC	TC	TC	NN	TC	TT	TT	TT	TC
SCP092928.1_770551	G/A	CP092928.1	770551	+	NA	NA	NA	NA	NA	NA	GA	GA	GG	AA	AA	AA	GG	NN	GA	GA	GG	GG	GG	GG	GA	GA	GA	GG	AA	GA	GA	GA	GA	GG	GG	NN	GA	NN	GG	GG	GA	GA	GA	GG	GA	NN	GA	GG	GA
SCP092928.1_1059598	G/A	CP092928.1	1059598	+	NA	NA	NA	NA	NA	NA	GA	GA	NN	AA	AA	AA	GG	GA	GA	GA	GG	GG	GG	GG	GA	GA	GA	GG	AA	GA	GA	GA	GA	NN	GG	NN	GA	NN	GG	GG	GA	GA	GA	NN	GA	NN	GA	GG	GA
SCP092928.1_1136185	C/T	CP092928.1	1136185	+	NA	NA	NA	NA	NA	NA	CT	CT	CT	CC	CC	CC	TT	CC	CT	CT	TT	TT	TT	NN	CT	CT	CT	TT	CC	CT	CT	CT	CT	TT	TT	NN	CT	NN	TT	TT	CT	CT	CT	NN	CT	TT	CT	TT	CT
SCP092928.1_1182232	C/G	CP092928.1	1182232	+	NA	NA	NA	NA	NA	NA	CG	CG	CG	GG	GG	GG	CC	CG	CG	CG	CC	CC	CC	CC	CC	CG	CG	CC	GG	CG	CG	CG	CG	CC	CC	NN	CG	NN	CC	CC	CG	CG	CG	CG	CG	CC	CG	CC	CG
SCP092928.1_1182250	A/T	CP092928.1	1182250	+	NA	NA	NA	NA	NA	NA	AT	AT	AT	TT	TT	TT	AA	AT	AT	AT	AA	AA	AA	AA	AA	AT	AT	AA	TT	AT	AT	AT	AT	AA	AA	NN	AT	NN	AA	AA	AT	AT	AT	AT	AT	AA	AT	AA	AT
SCP092928.1_1240645	A/G	CP092928.1	1240645	+	NA	NA	NA	NA	NA	NA	GA	GA	GA	AA	AA	AA	GG	AA	GA	GA	GG	GG	GG	NN	GA	GA	GA	GG	AA	GA	GA	GA	GA	GG	GG	NN	GA	NN	GG	GG	GA	GA	GA	NN	GA	GG	GA	GG	GA
SCP092928.1_1388403	C/T	CP092928.1	1388403	+	NA	NA	NA	NA	NA	NA	TC	TC	TC	CC	CC	NN	TT	CC	TC	NN	NN	TT	TT	TT	TC	TC	TC	NN	CC	TC	TC	TC	TC	NN	TT	NN	TC	NN	TT	TT	TC	TC	TC	TC	TC	TT	TC	TT	TC
SCP092928.1_1395334	T/A	CP092928.1	1395334	+	NA	NA	NA	NA	NA	NA	NN	TA	TA	AA	TA	AA	TT	TA	TA	TT	TT	TT	TT	TT	TA	TA	TA	TT	AA	TA	TA	TA	TA	TT	TT	NN	TA	NN	TT	TT	TA	TA	TA	TA	TA	TT	TA	TT	TA
SCP092928.1_1428603	G/A	CP092928.1	1428603	+	NA	NA	NA	NA	NA	NA	AG	AG	NN	GG	AG	GG	AA	AG	AG	AG	AA	AA	AA	AA	AG	AG	AG	AG	GG	AG	AG	AG	AG	AA	AA	NN	AG	NN	AA	AA	AG	AG	AG	AG	AG	AA	AG	AA	AA
SCP092928.1_1435480	G/A	CP092928.1	1435480	+	NA	NA	NA	NA	NA	NA	AG	AG	AG	GG	GG	GG	AA	GG	AG	AG	AA	AA	AA	NN	AG	AG	AG	AA	GG	AG	AG	AG	AG	AA	AA	NN	AG	NN	AA	AA	AG	AG	AG	AG	AG	AA	AG	AA	AG
SCP092928.1_1502039	C/T	CP092928.1	1502039	+	NA	NA	NA	NA	NA	NA	CT	CT	CT	TT	TT	TT	CC	CT	CT	CT	CC	CC	CC	CC	CT	CT	CT	CC	TT	CT	CT	CT	CT	CC	CC	NN	CT	NN	CC	CC	CT	CT	CT	CT	CT	CC	CT	CC	CT
SCP092928.1_1541392	A/G	CP092928.1	1541392	+	NA	NA	NA	NA	NA	NA	GA	GA	GA	AA	AA	NN	GG	AA	GA	GA	NN	GA	GG	NN	GA	GA	GA	GG	AA	GA	GA	GA	GA	GG	NN	NN	GA	NN	GG	GG	GA	GA	GA	GA	GA	GG	GA	GG	AA
SCP092928.1_1541426	C/T	CP092928.1	1541426	+	NA	NA	NA	NA	NA	NA	TC	TC	TC	CC	CC	NN	TT	CC	TC	TC	NN	TC	TT	NN	TC	TC	TC	TT	CC	TC	TC	TC	TC	TT	NN	NN	TC	NN	TT	TT	TC	TC	TC	TC	TC	TT	TC	TT	CC
SCP092928.1_1541528	C/T	CP092928.1	1541528	+	NA	NA	NA	NA	NA	NA	CT	CT	CT	TT	TT	NN	CC	CT	CT	CT	CC	CT	CC	CC	CT	CT	CT	CC	NN	CT	CT	CT	CT	CC	CC	NN	CT	NN	CC	CC	CT	CT	CT	CT	CT	CC	CT	CC	CT
SCP092928.1_1541537	A/G	CP092928.1	1541537	+	NA	NA	NA	NA	NA	NA	GA	GA	GA	AA	AA	NN	GG	GA	GA	GA	GG	GA	GG	GG	GA	GA	GA	GG	NN	GA	GA	GA	GA	GG	GG	NN	GA	NN	GG	GG	GA	GA	GA	GA	GA	GG	GA	GG	GA
SCP092928.1_1683940	A/G	CP092928.1	1683940	+	NA	NA	NA	NA	NA	NA	AG	AG	NN	AA	AA	AA	GG	AA	AG	AA	GG	AG	GG	GG	AG	AG	AG	GG	AA	AG	AG	AG	AG	GG	GG	NN	AG	NN	GG	GG	AG	AG	AG	AG	AG	NN	AG	GG	AG
SCP092928.1_1740199	T/G	CP092928.1	1740199	+	NA	NA	NA	NA	NA	NA	TG	TG	TG	GG	GG	GG	TT	GG	TG	TG	TT	TG	TT	TT	TG	TG	TG	TT	NN	TG	TG	TG	TG	TT	TT	NN	TG	GG	TT	TT	TG	TG	TG	TG	TG	TT	TG	TT	TG
SCP092928.1_1740211	T/G	CP092928.1	1740211	+	NA	NA	NA	NA	NA	NA	TG	TG	TG	TT	TT	TT	GG	TT	TG	TG	GG	TG	GG	GG	TG	TG	TG	GG	NN	TG	TG	TG	TG	GG	GG	NN	TG	TT	GG	GG	TG	TG	TG	TG	TG	GG	TG	GG	TG
SCP092928.1_1768153	C/T	CP092928.1	1768153	+	NA	NA	NA	NA	NA	NA	TC	TC	TC	CC	CC	CC	TT	CC	TT	TC	TT	TC	TT	TT	TC	TC	TC	TT	CC	TC	TC	TC	TC	TT	TT	NN	TC	NN	TT	TT	TC	TC	TC	TC	TC	TT	TC	TT	TC
SCP092928.1_1995593	G/C	CP092928.1	1995593	+	NA	NA	NA	NA	NA	NA	CG	CG	CG	GG	GG	GG	CC	NN	CG	CG	CC	CG	CC	CC	CG	CG	CG	CC	GG	CG	CG	CG	CG	CC	CC	NN	CG	NN	CC	CC	CG	CG	CG	CC	CG	CC	CG	CC	CG
SCP092928.1_1995596	A/G	CP092928.1	1995596	+	NA	NA	NA	NA	NA	NA	GA	GA	GA	AA	AA	AA	GG	NN	GA	GA	GG	GA	GG	GG	GA	GA	GA	GG	AA	GA	GA	GA	GA	GG	GG	NN	GA	NN	GG	GG	GA	GA	GA	GG	GA	GG	GA	GG	GA
SCP092928.1_1995640	A/G	CP092928.1	1995640	+	NA	NA	NA	NA	NA	NA	AG	AG	AG	GG	GG	GG	AA	NN	AG	AG	AA	AG	AA	AA	AG	AG	AG	AA	GG	AG	AG	AG	AG	AA	AA	NN	AG	NN	AA	AA	AG	AG	AG	AA	AG	AA	AG	AA	AG
SCP092928.1_2098011	G/A	CP092928.1	2098011	+	NA	NA	NA	NA	NA	NA	AG	AG	NN	GG	AG	NN	AA	GG	AG	AG	AA	AG	AA	AA	AG	AG	AG	AA	AG	AG	AG	AG	AG	AA	AA	NN	AG	NN	AA	AA	AG	AG	AG	AG	AG	AA	AG	AA	NN
SCP092928.1_2098015	G/A	CP092928.1	2098015	+	NA	NA	NA	NA	NA	NA	GA	GA	NN	AA	GA	NN	GG	AA	GA	GA	GG	GA	GG	GG	GA	GA	GA	GG	GA	GA	GA	GA	GA	GG	GG	NN	GA	NN	GG	GG	GA	GA	GA	GA	GA	GG	GA	GG	NN
SCP092928.1_2218712	G/A	CP092928.1	2218712	+	NA	NA	NA	NA	NA	NA	GA	GA	GA	AA	AA	AA	GG	AA	GA	GA	GG	GA	GG	GG	GA	GA	GA	GG	AA	GA	GA	GA	GA	NN	GG	NN	GA	AA	GG	GG	GA	GA	GA	GA	GA	GG	GA	GG	GG
SCP092928.1_2475085	T/A	CP092928.1	2475085	+	NA	NA	NA	NA	NA	NA	TA	TT	TA	AA	TA	AA	TT	TA	TA	TA	TT	TA	TT	NN	TA	TA	TA	TT	AA	TA	TA	TA	TA	TT	TT	NN	TA	NN	TT	TT	TA	TA	TA	TA	TA	TT	TA	TT	TT
SCP092928.1_2538566	C/A	CP092928.1	2538566	+	NA	NA	NA	NA	NA	NA	CA	CA	CA	AA	AA	AA	CC	CA	CA	CA	CC	CA	CC	NN	CA	CA	CA	CC	AA	CA	CA	CA	CA	CC	CC	NN	CA	NN	CC	CC	CA	CA	CA	CA	CA	CC	CA	CC	CC
SCP092928.1_2569627	G/T	CP092928.1	2569627	+	NA	NA	NA	NA	NA	NA	GT	GT	GT	TT	TT	TT	GG	TT	GT	GT	GG	GT	GG	GG	GG	GT	GT	GG	TT	GT	GT	GT	GT	GT	GG	NN	GT	NN	GG	GG	GT	GT	GT	GT	GT	GG	GT	GG	GG
SCP092928.1_2707101	T/A	CP092928.1	2707101	+	NA	NA	NA	NA	NA	NA	TA	TA	TA	TT	TT	TT	AA	NN	TA	TA	AA	TA	AA	AA	TA	TA	TA	AA	TT	TA	TA	TT	TA	AA	AA	NN	TA	TT	AA	AA	TA	TA	TA	NN	TA	AA	TA	AA	AA
SCP092928.1_2777050	G/A	CP092928.1	2777050	+	NA	NA	NA	NA	NA	NA	AG	AG	AG	GG	GG	NN	AA	AG	AG	AG	AA	AG	AA	AA	AG	AG	AG	AA	GG	AG	AG	AG	AG	AA	AA	NN	AG	GG	AA	AA	AG	AG	AG	NN	AG	AA	AG	AA	AA
SCP092928.1_3176451	C/A	CP092928.1	3176451	+	NA	NA	NA	NA	NA	NA	CA	CA	CA	AA	AA	AA	CC	AA	CA	CA	CC	CA	CC	CC	CA	CA	CC	CC	AA	CA	CA	CA	CA	CC	CC	NN	CA	AA	CC	CC	CA	CA	CA	CA	CA	CC	CA	CA	CC
SCP092928.1_3235958	G/A	CP092928.1	3235958	+	NA	NA	NA	NA	NA	NA	AG	AG	AG	GG	GG	GG	AA	GG	AG	AG	AA	AG	AA	AA	AG	AG	AA	AA	GG	AG	AG	AG	AG	AA	AA	NN	AG	NN	AA	AA	GG	AG	AG	AG	AG	AA	AG	AG	AA
SCP092928.1_3303658	G/A	CP092928.1	3303658	+	NA	NA	NA	NA	NA	NA	GA	GA	GA	AA	AA	AA	GG	AA	GA	GA	GG	GA	GG	GG	GA	GA	GG	GG	AA	GA	GA	GA	GA	GG	GG	NN	GA	NN	GG	GG	AA	GA	GA	AA	GA	GG	GA	GA	GG
SCP092928.1_3386367	A/T	CP092928.1	3386367	+	NA	NA	NA	NA	NA	NA	AT	AT	TT	AA	AT	AA	TT	AA	AT	AT	TT	AT	TT	TT	AT	AT	TT	TT	AA	AT	AT	AT	AT	TT	TT	NN	AT	NN	TT	TT	AA	AT	AT	AA	AT	TT	AT	AT	TT
SCP092928.1_3386410	A/G	CP092928.1	3386410	+	NA	NA	NA	NA	NA	NA	AG	AG	GG	AA	AG	AA	GG	AA	AG	AG	GG	AG	GG	GG	AG	AG	GG	GG	AA	AG	AG	AG	AG	GG	GG	NN	AG	NN	GG	GG	AA	AG	AG	NN	AG	GG	AG	AG	GG
SCP092928.1_3413500	A/G	CP092928.1	3413500	+	NA	NA	NA	NA	NA	NA	AG	AG	AG	GG	GG	GG	AA	GG	AG	NN	AA	AG	AA	AA	NN	AG	AA	AA	NN	AG	AG	AG	AG	AA	AA	NN	AG	NN	AA	AA	GG	AG	AG	GG	AG	NN	NN	AG	AA
SCP092928.1_3530413	T/C	CP092928.1	3530413	+	NA	NA	NA	NA	NA	NA	TC	TC	TC	CC	CC	CC	TT	TC	TC	TC	TT	TC	TT	NN	TC	TC	TT	TT	CC	TC	TC	TC	TC	TT	TT	NN	TC	NN	TT	TT	CC	TC	TC	NN	TC	TT	TC	TC	TT
SCP092928.1_3530493	C/G	CP092928.1	3530493	+	NA	NA	NA	NA	NA	NA	CG	CG	CG	GG	GG	GG	CC	CG	CG	CG	CC	CG	CC	NN	CG	CG	CC	CC	GG	CG	CG	CG	CG	CC	CC	NN	CG	NN	CC	CC	GG	CG	CG	NN	CG	CC	CG	CG	CC
SCP092928.1_3530494	T/C	CP092928.1	3530494	+	NA	NA	NA	NA	NA	NA	TC	TC	TC	CC	CC	CC	TT	TC	TC	TC	TT	TC	TT	NN	TC	TC	TT	TT	CC	TC	TC	TC	TC	TT	TT	NN	TC	NN	TT	TT	CC	TC	TC	NN	TC	TT	TC	TC	TT
SCP092928.1_3593356	A/G	CP092928.1	3593356	+	NA	NA	NA	NA	NA	NA	GA	GA	GG	AA	AA	AA	GG	GA	GA	GA	GG	GA	GG	GG	GA	GA	GG	GG	AA	GA	GA	GA	GA	GG	GG	NN	GA	NN	GG	GG	AA	GA	GA	AA	GA	GG	GA	GA	GG
SCP092928.1_3605732	T/G	CP092928.1	3605732	+	NA	NA	NA	NA	NA	NA	TG	TG	TG	GG	NN	NN	TT	TG	TG	TG	TT	TG	TT	NN	TG	TG	TT	TT	GG	TG	TG	TG	TG	TT	TT	NN	TG	NN	TT	TT	GG	TG	TG	GG	TG	NN	TT	TG	TT
SCP092928.1_3776482	G/C	CP092928.1	3776482	+	NA	NA	NA	NA	NA	NA	CG	CG	CG	GG	GG	GG	CC	GG	CG	CG	CG	CG	CC	CC	CG	CG	CC	CC	GG	CG	CG	CG	CG	CC	CC	NN	CG	NN	CC	CC	GG	CG	CG	GG	CG	CC	CG	CG	CC
SCP092928.1_3776508	T/A	CP092928.1	3776508	+	NA	NA	NA	NA	NA	NA	TA	TA	TA	AA	AA	AA	TT	AA	TA	TA	TA	TA	TT	TT	TA	TA	TT	TT	AA	TA	TA	TA	TA	TT	TT	NN	TA	NN	TT	TT	AA	TA	TA	AA	TA	TT	TA	TA	TT
SCP092928.1_3776551	A/T	CP092928.1	3776551	+	NA	NA	NA	NA	NA	NA	AT	AT	NN	TT	TT	NN	AA	AT	AT	AT	AT	AT	AA	AA	AT	AT	AA	AA	TT	AT	AT	TT	NN	AA	AA	NN	AT	NN	AA	AA	TT	AT	AT	NN	AT	AA	AT	AT	AA
SCP092928.1_3879369	A/G	CP092928.1	3879369	+	NA	NA	NA	NA	NA	NA	GA	GA	NN	AA	GA	AA	GG	GA	GA	GA	GA	GA	GG	NN	GA	GA	GG	GG	AA	GA	GA	GA	GA	GG	GG	NN	GA	NN	GG	GG	AA	GA	GA	AA	GA	GG	GA	GA	GG
SCP092928.1_3901621	A/G	CP092928.1	3901621	+	NA	NA	NA	NA	NA	NA	AG	AG	AG	GG	GG	NN	AA	AG	AG	AG	AA	AG	AA	AA	AG	AG	AA	AA	GG	AG	AG	AG	AG	AA	AA	NN	AG	NN	AA	AA	GG	AG	AG	GG	AG	AA	AG	AG	AA
SCP092928.1_3976966	T/C	CP092928.1	3976966	+	NA	NA	NA	NA	NA	NA	CT	CT	CT	TT	TT	TT	CC	CT	CT	CT	CT	CT	CC	CC	CT	CT	CC	CC	TT	CT	CT	CT	CT	CC	CC	NN	CT	NN	CC	CC	TT	CT	CT	NN	CT	CC	CT	CT	CC
SCP092928.1_4261413	G/A	CP092928.1	4261413	+	NA	NA	NA	NA	NA	NA	GA	GA	GA	GG	GG	GG	AA	GA	GA	GA	GA	GA	AA	NN	GA	GA	AA	AA	GG	GA	GA	GA	GA	AA	AA	NN	GA	NN	AA	AA	GG	GA	GA	NN	GA	AA	NN	GA	AA
SCP092928.1_4345381	T/C	CP092928.1	4345381	+	NA	NA	NA	NA	NA	NA	TC	TC	TC	CC	TC	CC	TC	CC	TC	TC	TC	TC	TT	TT	TC	TC	TT	TT	CC	TC	TC	TC	TC	TT	TT	NN	TC	NN	TT	TT	CC	TC	TC	CC	TC	TT	TT	TC	TT
SCP092928.1_4464038	C/A	CP092928.1	4464038	+	NA	NA	NA	NA	NA	NA	CA	CA	NN	CC	CC	CC	CA	CC	CA	CA	CA	CA	AA	AA	CA	CA	AA	AA	NN	CA	CA	CA	CA	AA	AA	NN	CA	NN	AA	AA	CC	CA	CA	NN	CA	AA	AA	CA	AA
SCP092928.1_4481514	C/A	CP092928.1	4481514	+	NA	NA	NA	NA	NA	NA	CA	CA	CC	CC	CC	CC	CA	NN	CA	NN	CA	CA	AA	AA	NN	CA	AA	AA	CC	CA	CA	CA	CA	AA	AA	NN	CA	NN	AA	AA	CC	CA	CA	NN	CA	AA	AA	CA	AA
SCP092928.1_4530425	A/G	CP092928.1	4530425	+	NA	NA	NA	NA	NA	NA	GA	GA	GA	AA	AA	AA	GA	GA	GA	GA	GA	GA	GG	GG	GA	GA	GG	GG	AA	GA	GA	GA	GA	GG	GG	NN	GA	NN	GG	GG	AA	GA	GA	AA	GA	NN	GG	GA	GG
SCP092928.1_4538099	G/A	CP092928.1	4538099	+	NA	NA	NA	NA	NA	NA	GA	GA	GA	AA	GA	AA	GA	AA	GA	GA	GG	GA	GG	GG	GA	GA	GG	NN	AA	GA	GA	GA	GG	GG	GG	NN	GA	AA	GG	GG	AA	GA	GA	AA	GA	GG	GG	GA	GG
SCP092928.1_4755153	T/C	CP092928.1	4755153	+	NA	NA	NA	NA	NA	NA	TC	TC	TC	CC	CC	CC	TC	TC	TC	TC	TC	TC	TT	TT	TC	TC	TT	TC	CC	TC	TC	TC	TC	TT	TT	NN	TC	NN	TT	TT	CC	TC	TC	CC	TC	TT	TT	TC	TT
SCP092928.1_4755174	T/G	CP092928.1	4755174	+	NA	NA	NA	NA	NA	NA	TG	TG	TG	TT	TT	TT	TG	TG	TG	TG	TG	TG	GG	GG	TG	TG	GG	TG	TT	TG	TG	TG	TG	GG	GG	NN	TG	NN	GG	GG	TT	TG	TG	TT	TG	GG	GG	TG	GG
SCP092928.1_4755200	T/C	CP092928.1	4755200	+	NA	NA	NA	NA	NA	NA	TC	TC	TC	TT	TT	TT	TC	TT	TC	TC	TC	TC	CC	CC	TC	TC	CC	TC	TT	TC	TC	TC	TC	CC	CC	NN	TC	NN	CC	CC	TT	TC	TC	TT	TC	CC	CC	TC	CC
SCP092928.1_4773701	C/G	CP092928.1	4773701	+	NA	NA	NA	NA	NA	NA	CG	CG	CG	GG	GG	GG	CG	GG	CG	CG	CG	CG	CC	CC	NN	CG	CC	CG	GG	CG	CG	CG	CG	CC	CC	NN	CG	NN	CC	CC	GG	CG	CG	GG	CG	CC	CC	CG	CC
SCP092928.1_4773767	A/G	CP092928.1	4773767	+	NA	NA	NA	NA	NA	NA	GA	GA	GA	AA	AA	AA	GA	AA	GA	GA	GA	GA	GG	GG	NN	GA	GG	GA	AA	GA	GA	GA	GA	GG	GG	NN	GA	NN	GG	GG	AA	GA	GA	AA	GA	GG	GG	GA	GG
SCP092928.1_5033250	T/C	CP092928.1	5033250	+	NA	NA	NA	NA	NA	NA	TC	TC	TT	CC	CC	CC	TC	CC	TC	TC	TC	TC	TT	TC	NN	NN	TT	TC	CC	TC	TC	TC	TC	TT	TT	NN	TC	NN	TT	TT	CC	TC	TC	NN	TC	TT	NN	TC	TT
SCP092928.1_5033258	A/C	CP092928.1	5033258	+	NA	NA	NA	NA	NA	NA	AC	AC	AA	CC	CC	CC	AC	CC	AC	AC	AC	AC	AA	AA	NN	NN	AA	AC	CC	AC	AC	AC	AC	AA	AA	NN	AC	NN	AA	AA	CC	AC	AC	NN	AC	AA	NN	AC	AA
SCP092928.1_5179696	G/A	CP092928.1	5179696	+	NA	NA	NA	NA	NA	NA	GA	GA	GG	AA	AA	AA	GA	GA	GA	GA	GA	GA	GG	NN	GA	GA	GG	GA	NN	GA	GA	GA	GA	GG	GG	NN	GA	GA	GG	GA	AA	GA	AA	AA	GA	GG	GG	GA	GG
SCP092928.1_5182271	A/G	CP092928.1	5182271	+	NA	NA	NA	NA	NA	NA	GA	GA	NN	AA	AA	AA	GA	AA	GA	GA	GA	GA	GG	GG	GA	GA	GG	GA	AA	GA	GA	GA	GA	GG	GG	NN	GA	NN	GG	GA	AA	GA	AA	AA	GA	NN	GG	GA	GG
SCP092928.1_5208360	T/A	CP092928.1	5208360	+	NA	NA	NA	NA	NA	NA	AT	AT	AA	TT	TT	NN	AT	NN	AT	AT	AT	AT	AA	AA	NN	AT	AA	AT	NN	AT	AT	AT	AT	AA	AA	NN	AT	NN	AA	AT	TT	AT	TT	TT	AT	AA	AA	AT	AA
SCP092928.1_5208362	C/T	CP092928.1	5208362	+	NA	NA	NA	NA	NA	NA	CT	CT	CC	TT	TT	NN	CT	NN	CT	CT	CT	CT	CC	CC	NN	CT	CC	CT	NN	CT	CT	CT	CT	CC	CC	NN	CT	NN	CC	CT	TT	CT	TT	TT	CT	CC	CC	CT	CC
SCP092928.1_5208376	T/C	CP092928.1	5208376	+	NA	NA	NA	NA	NA	NA	TC	TC	TT	CC	CC	NN	TC	NN	TC	TC	TC	TC	TT	TT	NN	TC	TT	TC	NN	TC	TC	TC	TC	TT	TT	NN	TC	NN	TT	TC	CC	TC	CC	CC	TC	TT	TT	TC	TT
SCP092928.1_5342841	G/A	CP092928.1	5342841	+	NA	NA	NA	NA	NA	NA	GA	GA	GG	AA	NN	AA	GA	GA	GG	GA	GA	GA	GG	NN	GG	GA	GG	GA	AA	GA	GA	GA	GA	GG	GG	NN	GA	NN	GG	GA	GA	GA	AA	AA	GA	GG	GG	GA	NN
SCP092928.1_5347426	C/A	CP092928.1	5347426	+	NA	NA	NA	NA	NA	NA	CA	CA	CC	AA	AA	AA	CA	AA	CA	CA	CA	CA	CC	CC	CC	CA	CC	CA	AA	CA	CA	CA	CA	CA	CC	NN	CA	CA	CC	CA	AA	CA	AA	AA	CA	CC	CC	CA	CC
SCP092928.1_5431564	A/G	CP092928.1	5431564	+	NA	NA	NA	NA	NA	NA	AG	AG	AA	GG	GG	GG	AG	GG	AG	AG	AG	AG	AA	AA	AA	AG	AA	AG	GG	AG	AG	AG	AG	AA	AA	NN	AG	NN	AA	AG	GG	AG	GG	GG	AG	AA	AA	AG	AA
SCP092928.1_5457689	A/C/G	CP092928.1	5457689	+	NA	NA	NA	NA	NA	NA	CA	CA	CC	AA	AA	AA	CA	AA	CA	CA	CA	CA	CC	CC	CC	CA	CC	CA	AA	CA	CA	CA	CA	CC	CC	NN	CA	NN	CC	CA	AA	CA	AA	NN	CA	CC	CC	CA	CC
SCP092928.1_5457690	C/A	CP092928.1	5457690	+	NA	NA	NA	NA	NA	NA	CA	CA	CC	AA	AA	AA	CA	AA	CA	CC	CA	CA	CC	CC	CC	CA	CC	CA	AA	CA	CA	CA	CA	CC	CC	NN	CA	NN	CC	CA	AA	CA	AA	NN	CA	CC	CC	CA	CC
SCP092928.1_5883696	G/T	CP092928.1	5883696	+	NA	NA	NA	NA	NA	NA	TG	TG	TT	GG	GG	GG	TG	TG	TG	TG	TG	TG	TT	TT	TT	TG	TT	TG	GG	TG	TG	TG	TG	TT	TT	NN	TT	TT	TT	TG	GG	TG	GG	GG	TG	TT	TT	TG	TG
SCP092928.1_5895848	C/G	CP092928.1	5895848	+	NA	NA	NA	NA	NA	NA	GC	GC	GG	CC	CC	CC	GC	GC	GC	GG	GG	GC	GG	GG	GG	GC	GG	GC	CC	GC	GC	GC	GC	GG	GG	NN	GG	NN	GG	GC	CC	GC	CC	CC	GC	GG	GG	GC	GC
SCP092928.1_5895886	C/A	CP092928.1	5895886	+	NA	NA	NA	NA	NA	NA	CA	CA	CC	AA	AA	AA	CA	CA	CA	CC	CA	CA	CC	CC	CC	CA	CC	CA	AA	CA	CA	CA	CA	CC	CC	NN	CC	NN	CC	CA	AA	CA	AA	AA	CA	CC	CC	CA	CA
SCP092928.1_5895913	G/T	CP092928.1	5895913	+	NA	NA	NA	NA	NA	NA	GT	GT	GG	TT	TT	TT	GT	GT	GT	GG	GT	GT	GG	GG	GG	GT	GG	GT	NN	GT	GT	GT	GT	GG	GG	NN	GG	NN	GG	GT	TT	GT	TT	TT	GT	GG	GG	GT	GT
SCP092928.1_6016868	C/T	CP092928.1	6016868	+	NA	NA	NA	NA	NA	NA	TC	TC	TT	CC	CC	CC	TC	TC	TC	TC	TC	TC	TT	NN	TT	TC	TT	TC	CC	TC	TC	TC	TC	TT	TT	NN	TT	NN	TT	TC	CC	TC	CC	CC	TC	TC	TT	TC	TC
SCP092928.1_6141437	A/G	CP092928.1	6141437	+	NA	NA	NA	NA	NA	NA	AG	AG	AA	GG	GG	GG	AG	GG	AG	AG	AG	AG	AA	NN	AA	AG	AA	AG	GG	AG	AG	AG	AG	AA	AA	NN	AA	NN	AA	AG	GG	AG	GG	GG	AG	AG	AA	AG	AG
SCP092928.1_6141469	A/G	CP092928.1	6141469	+	NA	NA	NA	NA	NA	NA	AG	AG	AA	GG	GG	GG	AG	GG	AG	AG	AG	AG	AA	NN	AA	AG	AA	AG	GG	AG	AG	AG	AG	AA	AA	NN	AA	NN	AA	AG	GG	AG	GG	GG	AG	AA	AA	AG	AG
SCP092928.1_6324938	G/A	CP092928.1	6324938	+	NA	NA	NA	NA	NA	NA	GA	GA	AA	GG	GG	GG	GA	GG	GA	GA	GA	GA	AA	AA	AA	GA	AA	GA	GG	GA	GA	GA	GA	AA	AA	NN	AA	NN	AA	GA	GG	GA	GG	GG	GA	NN	AA	GA	GA
SCP092928.1_6625185	C/T	CP092928.1	6625185	+	NA	NA	NA	NA	NA	NA	TC	TC	TT	CC	CC	CC	TC	TC	TC	TC	TC	TC	TT	NN	TT	TC	TT	TC	CC	TC	TC	TC	TC	TT	TT	NN	TT	NN	TT	TC	CC	TC	CC	CC	TC	NN	TT	TC	TC
SCP092928.1_6625204	A/G	CP092928.1	6625204	+	NA	NA	NA	NA	NA	NA	AG	AG	AA	GG	GG	GG	AG	AG	AG	AG	AG	AG	AA	NN	AA	AG	AA	AG	GG	AG	AG	AG	AG	AA	AA	NN	AA	NN	AA	AG	GG	AG	GG	GG	AG	NN	AA	AG	AG
SCP092928.1_6671615	A/C	CP092928.1	6671615	+	NA	NA	NA	NA	NA	NA	AC	AC	AA	CC	AC	CC	AC	AC	AC	AC	AC	AC	AA	AA	AA	AC	AA	AC	CC	AC	AC	AA	AC	AA	AA	NN	AA	NN	AA	AC	CC	AC	CC	CC	AC	AA	AA	AC	AC
SCP092928.1_6671625	C/G	CP092928.1	6671625	+	NA	NA	NA	NA	NA	NA	GC	GC	GG	CC	GC	CC	GC	GC	GC	GC	GC	GC	GG	GG	GG	GC	GG	GC	CC	GC	GC	GG	GC	GG	GG	NN	GG	NN	GG	GC	CC	GC	CC	CC	GC	GG	GG	GC	GC
SCP092928.1_6671630	G/A	CP092928.1	6671630	+	NA	NA	NA	NA	NA	NA	GA	GA	GG	AA	GA	AA	GA	GA	GA	GA	GA	GA	GG	GG	GG	GA	GG	GA	AA	GA	GA	GG	GA	GG	GG	NN	GG	NN	GG	GA	AA	GA	AA	AA	GA	GG	GG	GA	GA
SCP092928.1_6671686	T/C	CP092928.1	6671686	+	NA	NA	NA	NA	NA	NA	CT	CT	CC	TT	CT	TT	CT	CT	CT	CT	CT	CT	CC	CC	CC	CT	CC	CT	TT	CT	CT	CT	CT	CC	CC	NN	CC	NN	CC	CT	TT	CT	TT	TT	CT	CC	CC	CT	CT
SCP092928.1_6695646	A/G	CP092928.1	6695646	+	NA	NA	NA	NA	NA	NA	AG	AG	NN	GG	GG	GG	AG	GG	AG	AG	AG	AA	AA	AA	AA	AG	AA	AG	GG	AG	AG	AG	AG	AA	AA	NN	AA	NN	AA	AG	GG	AG	GG	NN	AG	AA	AA	AG	AA
SCP092928.1_7427999	C/A	CP092928.1	7427999	+	NA	NA	NA	NA	NA	NA	AC	AC	AA	CC	CC	CC	CC	AC	AC	AC	AC	AC	AA	AA	AC	AC	AA	AC	CC	AC	AC	AC	CC	AA	AA	NN	AA	NN	AA	AC	CC	AC	AC	CC	AC	AA	AA	AC	AC
SCP092928.1_7483069	T/C	CP092928.1	7483069	+	NA	NA	NA	NA	NA	NA	TC	TC	NN	TT	TT	TT	TT	TT	TC	TC	NN	TC	CC	NN	TC	TC	CC	TC	TT	TC	TC	TC	TT	CC	CC	NN	CC	TC	CC	TC	TT	TC	TC	TT	TC	CC	CC	TC	TC
SCP092928.1_7483072	T/C	CP092928.1	7483072	+	NA	NA	NA	NA	NA	NA	TC	TC	TT	CC	CC	CC	CC	CC	TC	TC	NN	TC	TT	NN	TC	TC	TT	TC	CC	TC	TC	TC	CC	TT	TT	NN	TT	TC	TT	TC	CC	TC	TC	CC	TC	TT	TT	TC	TC
SCP092928.1_7631866	T/C	CP092928.1	7631866	+	NA	NA	NA	NA	NA	NA	CT	CT	CC	TT	TT	NN	TT	CT	CT	CT	CT	CT	CC	CC	CT	CT	CC	CT	TT	CT	CT	CT	TT	CC	CC	NN	CC	NN	CC	CT	TT	CT	CT	TT	CT	CC	CC	CT	CT
SCP092928.1_7658439	G/A	CP092928.1	7658439	+	NA	NA	NA	NA	NA	NA	GA	GA	AA	GG	GA	NN	GG	GA	GA	GA	GA	GA	AA	AA	GA	GA	AA	GA	GG	GA	GA	GA	GG	AA	AA	NN	AA	NN	AA	GA	GG	GA	GA	NN	GA	AA	AA	GA	GA
SCP092928.1_7863684	A/G	CP092928.1	7863684	+	NA	NA	NA	NA	NA	NA	AG	AG	NN	GG	AG	GG	GG	NN	AG	AG	GG	AG	AA	NN	AG	AG	AA	AG	NN	AG	AG	AG	GG	AA	AA	NN	AA	NN	AA	GG	GG	AG	AG	NN	AG	AA	AA	AG	AG
SCP092928.1_7863764	A/T	CP092928.1	7863764	+	NA	NA	NA	NA	NA	NA	TA	TA	NN	AA	TA	AA	AA	NN	TA	TA	AA	TA	TT	NN	TA	TA	TT	TA	NN	TA	TA	TA	NN	TT	TT	NN	TT	NN	TT	TA	AA	TA	TA	NN	TA	TT	TT	TA	TA
SCP092928.1_8151030	G/A	CP092928.1	8151030	+	NA	NA	NA	NA	NA	NA	GA	GA	GG	AA	AA	AA	AA	GA	GA	GA	AA	GA	GG	GG	GA	GA	GG	GA	AA	GA	GA	GA	AA	GG	GG	NN	GG	NN	GG	GA	AA	GA	GA	AA	GA	GG	GG	GA	GA
SCP092928.1_8151038	G/A	CP092928.1	8151038	+	NA	NA	NA	NA	NA	NA	GA	GA	GG	AA	AA	AA	AA	GA	GA	GA	AA	GA	GG	GG	GA	GA	GG	GA	AA	GA	GA	GA	AA	GG	GG	NN	GG	NN	GG	GA	AA	GA	GA	AA	GA	GG	GG	GA	GA
SCP092928.1_8151049	C/T	CP092928.1	8151049	+	NA	NA	NA	NA	NA	NA	TC	TC	TT	CC	CC	CC	CC	TC	TC	TC	CC	TC	TT	TT	TC	TC	TT	TC	CC	TC	TC	TC	CC	TT	TT	NN	TT	NN	TT	TC	CC	TC	TC	CC	TC	TT	TT	TC	TC
SCP092928.1_8151063	C/T	CP092928.1	8151063	+	NA	NA	NA	NA	NA	NA	CT	CT	CC	TT	TT	TT	TT	CT	CT	CT	TT	CT	CC	CC	CT	CT	CC	CT	TT	CT	CT	CT	TT	CC	CC	NN	CC	NN	CC	CT	TT	CT	CT	TT	CT	CC	CC	CT	CT
SCP092928.1_8360160	C/T	CP092928.1	8360160	+	NA	NA	NA	NA	NA	NA	TC	TC	TT	CC	TC	CC	CC	CC	TC	NN	CC	TC	TT	NN	TC	TC	TT	TC	CC	TC	TC	TC	CC	TT	TT	NN	TT	NN	TC	TC	CC	TC	TC	NN	TC	NN	TT	TC	TC
SCP092928.1_8387122	A/T	CP092928.1	8387122	+	NA	NA	NA	NA	NA	NA	TA	TA	NN	AA	AA	AA	AA	TA	TA	TA	AA	TA	TT	NN	TA	TA	TT	TA	AA	TA	TA	TA	AA	TT	TT	NN	TT	NN	TT	TA	AA	TA	TA	AA	TA	NN	TT	TA	TA
SCP092928.1_8387185	A/G	CP092928.1	8387185	+	NA	NA	NA	NA	NA	NA	GA	GA	NN	AA	AA	AA	AA	GA	GA	GA	AA	GA	GG	NN	GA	GA	GG	GA	AA	GA	GA	GA	AA	GG	GG	NN	GG	NN	GG	GA	AA	GA	GA	AA	GA	NN	GG	GA	GA
SCP092928.1_8737381	A/T	CP092928.1	8737381	+	NA	NA	NA	NA	NA	NA	TA	TA	NN	AA	AA	AA	AA	TA	TA	TA	AA	TA	TT	TT	TA	TA	TT	TA	AA	TA	TA	TT	AA	TT	TT	NN	TT	NN	TT	TT	AA	TA	TA	AA	TA	NN	TT	TA	TA
SCP092928.1_8767112	A/C	CP092928.1	8767112	+	NA	NA	NA	NA	NA	NA	CA	CA	NN	AA	AA	AA	AA	AA	CA	CA	AA	CA	CC	CC	CA	CA	CC	CA	AA	CA	CA	CA	AA	CC	CC	NN	CA	NN	CC	CA	AA	CA	CA	AA	CA	CC	CC	CA	CA
SCP092928.1_8946701	A/T	CP092928.1	8946701	+	NA	NA	NA	NA	NA	NA	AT	AT	TT	AA	AA	AA	AA	AT	AT	AT	AA	AT	TT	TT	AT	AT	TT	AT	AA	AT	AT	AT	AA	TT	TT	NN	TT	NN	TT	AT	AA	AT	AT	NN	AT	TT	NN	AT	AT
SCP092928.1_8946727	G/A	CP092928.1	8946727	+	NA	NA	NA	NA	NA	NA	GA	GA	AA	GG	GG	GG	GG	GA	GA	GA	GG	GA	AA	AA	GA	GA	AA	GA	GG	GA	GA	GA	GG	AA	AA	NN	AA	NN	AA	GA	GG	GA	GA	NN	GA	AA	NN	GA	GA
SCP092928.1_8946730	C/G	CP092928.1	8946730	+	NA	NA	NA	NA	NA	NA	CG	CG	CC	GG	GG	GG	GG	CG	CG	CG	GG	CG	CC	CC	CG	CG	CC	CG	GG	CG	CG	CG	GG	CC	CC	NN	CC	NN	CC	CG	GG	CG	CG	NN	CG	CC	NN	CG	CG
SCP092928.1_8946737	C/T	CP092928.1	8946737	+	NA	NA	NA	NA	NA	NA	CT	CT	TT	CC	CC	CC	CC	CT	CT	CT	CC	CT	TT	TT	CT	CT	TT	CT	CC	CT	CT	CT	CC	TT	TT	NN	TT	NN	TT	CT	CC	CT	CT	NN	CT	TT	CC	CT	CT
SCP092928.1_9131215	T/C	CP092928.1	9131215	+	NA	NA	NA	NA	NA	NA	CT	CT	CC	TT	TT	TT	TT	CT	CT	CT	TT	CT	CC	NN	CT	CT	CC	CT	TT	CT	CT	CT	TT	CC	CC	NN	CC	NN	CC	CT	TT	CT	CT	TT	CT	CC	CT	CT	CT
SCP092928.1_10456485	G/A	CP092928.1	10456485	+	NA	NA	NA	NA	NA	NA	AG	AG	NN	GG	GG	GG	GG	AG	AG	AG	GG	AG	AA	AA	AG	AG	AA	AG	GG	AG	AG	AG	GG	NN	AA	NN	AA	NN	AA	AG	GG	AG	AG	NN	AA	NN	NN	AG	AG
SCP092928.1_11205060	T/C	CP092928.1	11205060	+	NA	NA	NA	NA	NA	NA	CT	CT	CC	TT	TT	TT	TT	CT	CT	CT	TT	CT	CC	CC	CT	CT	CC	CT	TT	CT	CT	CT	TT	CC	CC	NN	CC	CT	CC	CT	TT	CT	CT	TT	CC	CT	CT	CT	CT
SCP092928.1_11205132	A/G	CP092928.1	11205132	+	NA	NA	NA	NA	NA	NA	AG	AG	AA	GG	GG	GG	GG	AG	AG	AG	GG	AG	AA	AA	AG	AG	AA	AG	GG	AG	AG	AG	GG	AA	AA	NN	AA	AG	AA	AG	GG	AG	AG	GG	AA	AG	AG	AG	AG
SCP092928.1_11764705	C/T	CP092928.1	11764705	+	NA	NA	NA	NA	NA	NA	CT	CT	TT	CC	CC	CC	CC	CC	CT	CT	CC	CT	TT	NN	CT	CT	TT	CT	CC	CT	CT	CT	CC	TT	TT	NN	TT	NN	TT	CT	CC	CT	CT	NN	TT	NN	CC	CT	CT
SCP092928.1_12250439	G/A	CP092928.1	12250439	+	NA	NA	NA	NA	NA	NA	AG	AG	AA	GG	GG	GG	GG	GG	AG	NN	GG	AG	AA	NN	AG	AG	AA	AG	GG	AG	AG	AG	GG	AA	AA	NN	AA	NN	AA	AG	GG	AG	AG	GG	AA	AA	AG	AG	AG
SCP092928.1_12250472	C/T	CP092928.1	12250472	+	NA	NA	NA	NA	NA	NA	TC	TC	TT	CC	CC	CC	CC	CC	TC	TT	CC	TC	TT	NN	TC	TC	TT	TC	CC	TC	TC	TC	CC	TT	TT	NN	TT	NN	TT	TC	CC	TC	TC	CC	TT	TT	TC	TC	TC
SCP092928.1_12296084	C/T	CP092928.1	12296084	+	NA	NA	NA	NA	NA	NA	CT	CT	CC	TT	CT	NN	TT	CT	CT	CT	TT	CT	CC	CC	CT	CT	CC	CT	TT	CT	CT	CT	TT	CC	CC	NN	CC	CT	CC	CT	TT	CT	CT	NN	CC	CC	CT	CT	CT
SCP092928.1_12296105	C/T	CP092928.1	12296105	+	NA	NA	NA	NA	NA	NA	TC	TC	TT	CC	TC	NN	CC	TC	TC	TC	CC	TC	TT	TT	TC	TC	TT	TC	CC	TC	TC	TC	CC	TT	TT	NN	TT	TC	TT	TC	CC	TC	TC	NN	TT	TT	TC	TC	TC
SCP092928.1_12302145	T/C	CP092928.1	12302145	+	NA	NA	NA	NA	NA	NA	TC	TC	TT	CC	CC	CC	CC	TC	TC	NN	NN	TC	TT	TT	TC	TC	TT	TC	CC	TC	TC	TC	CC	TT	TT	NN	TT	NN	TT	TC	CC	TC	TC	NN	TT	TT	TC	TC	TC
SCP092928.1_12302201	A/G	CP092928.1	12302201	+	NA	NA	NA	NA	NA	NA	GA	GA	GG	AA	AA	AA	AA	GA	GA	NN	NN	GA	GG	GG	GA	GA	GG	GA	AA	GA	GA	GA	AA	GG	GG	NN	GG	NN	GG	GA	AA	GA	GA	NN	GG	GG	GA	GA	GA
SCP092928.1_12625354	G/A	CP092928.1	12625354	+	NA	NA	NA	NA	NA	NA	AG	AG	AA	GG	GG	GG	GG	NN	AG	AG	GG	AG	AA	AA	AG	AG	AA	AG	GG	AG	AG	AG	GG	AA	AA	NN	AA	NN	AA	AG	GG	AG	AG	NN	AA	AA	AG	AG	AA
SCP092928.1_13107218	A/G	CP092928.1	13107218	+	NA	NA	NA	NA	NA	NA	AG	AG	GG	AA	AA	AA	AA	AA	AG	AG	AA	AG	GG	GG	AG	AG	GG	AG	AA	AG	AG	AG	AA	GG	GG	NN	GG	NN	GG	AG	AA	AG	AG	AA	GG	GG	AG	AG	AG
SCP092928.1_13113836	C/T	CP092928.1	13113836	+	NA	NA	NA	NA	NA	NA	CT	CT	NN	CC	CC	CC	CC	NN	CT	CT	CC	CT	TT	TT	CT	CT	TT	CT	NN	CT	CT	CT	CC	TT	TT	NN	TT	NN	TT	CT	CC	CT	CT	NN	TT	TT	NN	CT	CT
SCP092928.1_13113895	A/G	CP092928.1	13113895	+	NA	NA	NA	NA	NA	NA	AG	AG	NN	AA	AA	AA	AA	NN	AG	AG	AA	AG	GG	GG	AG	AG	GG	AG	NN	AG	AG	AG	AA	GG	GG	NN	GG	NN	GG	AG	AA	AG	AG	NN	GG	GG	NN	AG	AG
SCP092928.1_13764558	C/G	CP092928.1	13764558	+	NA	NA	NA	NA	NA	NA	CG	CG	GG	CC	CC	CC	CC	CC	CG	CG	CC	CG	GG	GG	CG	CG	GG	CG	CC	CG	CG	CG	CC	GG	GG	NN	GG	CG	GG	CG	CC	CG	CG	NN	GG	GG	CG	CG	CG
SCP092928.1_14565788	C/A	CP092928.1	14565788	+	NA	NA	NA	NA	NA	NA	AC	AC	CC	AC	AC	AC	AA	AC	AC	AC	AA	AC	CC	NN	AC	AC	CC	AC	AA	AC	CC	AC	AA	CC	CC	NN	CC	NN	CC	AC	AA	AC	AC	NN	AC	CC	AC	AC	AC
SCP092928.1_15160769	T/C	CP092928.1	15160769	+	NA	NA	NA	NA	NA	NA	TC	TC	NN	TC	NN	TT	TT	TT	TC	NN	TT	TC	CC	TC	TC	TC	CC	TC	TT	TC	CC	TC	TT	CC	CC	NN	CC	NN	CC	TC	TT	TC	TC	NN	TC	CC	TC	TC	TC
SCP092928.1_15221073	A/G	CP092928.1	15221073	+	NA	NA	NA	NA	NA	NA	AG	AG	AA	AG	AG	GG	GG	AG	AG	AG	GG	AG	AA	AA	AG	AG	AA	AG	GG	AG	AA	AG	GG	AA	AA	NN	AA	AG	AA	AG	GG	AG	AG	NN	AG	AA	AG	AG	AG
SCP092928.1_15259633	A/C	CP092928.1	15259633	+	NA	NA	NA	NA	NA	NA	AC	AC	NN	AC	AC	CC	CC	CC	AC	AC	CC	AC	AA	AA	AC	AC	AA	AC	CC	AC	AA	AC	CC	AA	AA	NN	AA	NN	AA	AC	CC	AC	AC	NN	AC	AA	AC	AC	AC
SCP092928.1_15357033	C/T	CP092928.1	15357033	+	NA	NA	NA	NA	NA	NA	CT	CT	CC	CT	CT	NN	CT	TT	CT	CC	TT	CT	CC	CC	NN	CT	CC	CT	TT	CT	CC	CT	TT	CC	CC	NN	CC	NN	CC	CT	TT	CT	CT	CT	CT	CC	CT	CT	CT
SCP092928.1_15400366	T/C	CP092928.1	15400366	+	NA	NA	NA	NA	NA	NA	TC	TC	TT	TC	TC	NN	CC	TC	TC	TC	CC	TC	TT	TT	TC	TC	TT	TC	CC	TC	TC	TC	CC	TT	TT	NN	TT	TC	TT	TC	CC	TC	TC	TC	TC	TT	TC	TC	TC
SCP092928.1_15407204	T/C	CP092928.1	15407204	+	NA	NA	NA	NA	NA	NA	TC	TC	TT	TC	TC	CC	CC	TC	TC	TC	CC	TC	TT	NN	TC	TC	TT	NN	CC	TC	TC	TC	CC	TT	TT	NN	TT	NN	TT	TC	CC	TC	TC	TT	TT	TT	TC	TC	TC
SCP092928.1_15549072	A/T	CP092928.1	15549072	+	NA	NA	NA	NA	NA	NA	TA	TA	TT	AA	AA	AA	AA	TA	TA	TA	AA	TA	TT	TT	TA	TA	TT	TA	AA	TA	TA	TA	AA	TT	TT	NN	TT	NN	TT	TA	AA	TA	TA	AA	TT	TT	TA	TA	TA
SCP092928.1_16162089	T/C	CP092928.1	16162089	+	NA	NA	NA	NA	NA	NA	CT	CT	NN	TT	TT	TT	TT	NN	CT	CT	TT	CT	CC	CC	CT	CT	CC	NN	TT	CT	CT	CT	TT	CC	CC	NN	CC	NN	CC	CT	TT	CT	CT	TT	CC	CC	CT	CT	CT
SCP092928.1_16162116	G/T	CP092928.1	16162116	+	NA	NA	NA	NA	NA	NA	TG	TG	NN	GG	GG	GG	GG	NN	TG	TG	GG	TG	TT	TT	TG	TG	TT	NN	GG	TG	TG	TG	GG	TT	TT	NN	TT	NN	TT	TG	GG	TG	TG	GG	TT	TT	TG	TG	TG
SCP092928.1_16198582	A/C	CP092928.1	16198582	+	NA	NA	NA	NA	NA	NA	CA	CA	CC	AA	AA	AA	AA	CA	CA	CA	AA	CA	CC	NN	CA	CA	CC	CA	AA	CA	CA	CA	AA	CC	CC	NN	CC	NN	CC	CA	AA	CA	CA	AA	CC	CC	CA	CA	CA
SCP092928.1_16341351	T/A	CP092928.1	16341351	+	NA	NA	NA	NA	NA	NA	AT	AT	AA	TT	AT	NN	TT	AT	AT	AT	TT	AT	AA	AA	AT	AT	AA	AT	TT	AT	AT	AT	TT	AA	AA	NN	AA	NN	AT	AT	TT	AT	AT	TT	AA	AA	AT	AT	AT
SCP092928.1_16429540	G/A	CP092928.1	16429540	+	NA	NA	NA	NA	NA	NA	AG	AG	AA	GG	GG	GG	GG	AG	AG	AG	GG	AG	AA	AA	AG	AG	AA	AG	GG	AG	AG	AG	GG	AA	AA	NN	AA	NN	AA	AG	GG	AG	AG	GG	AA	AA	AG	AG	AG
SCP092928.1_16429543	A/G	CP092928.1	16429543	+	NA	NA	NA	NA	NA	NA	GA	GA	GG	AA	AA	AA	AA	GA	GA	GA	AA	GA	GG	GG	GA	GA	GG	GA	AA	GA	GA	GA	AA	GG	GG	NN	GG	NN	GG	GA	AA	GA	GA	AA	GG	GG	GA	GA	GA
SCP092928.1_17013093	T/G	CP092928.1	17013093	+	NA	NA	NA	NA	NA	NA	TG	TG	GG	TT	TT	TT	TT	TG	TG	TG	TT	TG	GG	GG	TG	TG	NN	TG	TT	TG	TG	TG	TT	GG	GG	NN	GG	NN	GG	TG	TT	TG	TG	TT	GG	GG	TG	TG	TG
SCP092928.1_17013103	G/T	CP092928.1	17013103	+	NA	NA	NA	NA	NA	NA	GT	GT	TT	GG	GG	GG	GG	GT	GT	GT	GG	GT	TT	TT	GT	GT	NN	GT	GG	GT	GT	GT	GG	TT	TT	NN	TT	NN	TT	GT	GG	GT	GT	GG	TT	TT	GT	GT	GT
SCP092929.1_257144	T/A	CP092929.1	257144	+	NA	NA	NA	NA	NA	NA	AT	AT	NN	TT	AT	AT	AA	AT	AT	AT	TT	AT	AT	AT	TT	AT	TT	AT	AA	TT	AT	TT	AT	AT	AT	NN	AT	NN	NN	AT	TT	AT	TT	TT	TT	AA	AT	AT	AA
SCP092929.1_257156	G/T	CP092929.1	257156	+	NA	NA	NA	NA	NA	NA	TG	TG	NN	GG	TG	TG	TT	TG	TG	TG	GG	TG	TG	TG	GG	TG	GG	TG	TT	GG	TG	GG	TG	TG	TG	NN	TG	NN	NN	TG	GG	TG	GG	GG	GG	TT	TG	TG	TT
SCP092929.1_257160	A/G	CP092929.1	257160	+	NA	NA	NA	NA	NA	NA	GA	GA	NN	AA	GA	GA	GG	GA	GA	GA	AA	GA	GA	GA	AA	GA	AA	GA	GG	AA	GA	AA	GA	GA	GA	NN	GA	NN	NN	GA	AA	GA	AA	AA	AA	GG	GA	GA	GG
SCP092929.1_506648	A/G	CP092929.1	506648	+	NA	NA	NA	NA	NA	NA	GA	GA	GA	AA	AA	GA	GG	GG	GA	GA	AA	GA	GA	NN	AA	GA	AA	GA	GG	AA	GA	AA	GA	GA	GA	NN	GA	NN	GA	GA	AA	GA	AA	GA	AA	GG	GA	GA	GG
SCP092929.1_535350	G/A	CP092929.1	535350	+	NA	NA	NA	NA	NA	NA	AG	AG	AG	GG	AG	AG	AA	NN	AG	AG	GG	AG	AG	AA	GG	AG	GG	AG	AA	GG	AG	GG	AG	AG	AG	NN	AG	NN	AG	AG	GG	AG	GG	GG	GG	AA	AG	AG	AA
SCP092929.1_1215431	C/T	CP092929.1	1215431	+	NA	NA	NA	NA	NA	NA	TC	TC	CC	CC	CC	TC	TT	TC	TC	TC	CC	TC	TC	NN	CC	TC	CC	TC	TT	TC	TC	TC	TC	TC	TC	NN	TC	NN	TC	NN	CC	TC	CC	TT	CC	TT	TC	TC	TT
SCP092929.1_1238337	C/G	CP092929.1	1238337	+	NA	NA	NA	NA	NA	NA	GC	GC	CC	CC	CC	GC	GG	GC	GC	GC	NN	GC	GC	GC	CC	GC	CC	GG	GG	GC	GC	GC	GC	GC	GC	NN	GC	NN	GC	GC	CC	GC	CC	GC	CC	GG	CC	GC	GG
SCP092929.1_1413146	T/C	CP092929.1	1413146	+	NA	NA	NA	NA	NA	NA	TC	TC	NN	CC	TC	NN	TT	TC	TC	TC	CC	TC	TC	TC	CC	TC	CC	TC	TT	TC	TC	TC	TC	TC	TC	NN	TC	NN	TC	TC	CC	TC	CC	TC	CC	TT	TT	TC	TT
SCP092929.1_1496533	A/G	CP092929.1	1496533	+	NA	NA	NA	NA	NA	NA	GA	GA	AA	AA	AA	GA	GG	NN	GA	GA	AA	GA	GA	GG	AA	GA	AA	GA	GG	GA	GA	GA	GA	GA	GA	NN	GA	NN	GA	GA	AA	GA	AA	NN	AA	GG	GA	GA	GG
SCP092929.1_1496590	T/C	CP092929.1	1496590	+	NA	NA	NA	NA	NA	NA	CT	CT	TT	TT	TT	CT	CC	NN	CT	CT	TT	CT	CT	CC	TT	CT	TT	CT	CC	CT	CT	CT	CT	CT	CT	NN	CT	NN	CT	CT	TT	CT	TT	NN	TT	CC	CT	CT	CC
SCP092929.1_1496604	A/T	CP092929.1	1496604	+	NA	NA	NA	NA	NA	NA	AT	AT	TT	TT	TT	AT	AA	NN	AT	AT	TT	AT	AT	AA	TT	AT	TT	AT	AA	AT	AT	AT	AT	AT	AT	NN	AT	NN	AT	AT	TT	AT	TT	NN	TT	AA	AT	AT	AA
SCP092929.1_1645708	A/G	CP092929.1	1645708	+	NA	NA	NA	NA	NA	NA	AG	AG	NN	GG	AG	AA	AA	AG	AG	AG	GG	AG	AG	AG	GG	AG	GG	AG	AA	AG	AG	AG	AG	AG	AG	NN	AG	NN	AG	AG	GG	AG	GG	NN	GG	AA	AG	AG	AA
SCP092929.1_1739635	T/C	CP092929.1	1739635	+	NA	NA	NA	NA	NA	NA	CT	CT	TT	TT	TT	CT	CC	CT	CT	CT	TT	CT	CT	CT	TT	CT	TT	CT	CC	CT	CT	CT	CT	CT	CT	NN	CT	NN	CT	CT	TT	CT	TT	CT	TT	CC	CT	CT	CC
SCP092929.1_1754947	A/T	CP092929.1	1754947	+	NA	NA	NA	NA	NA	NA	AT	AT	AA	AA	AA	AT	TT	AT	AT	AT	AA	AT	AT	AT	AA	AT	AA	AT	TT	AT	AT	AT	AT	AT	AT	NN	AT	NN	AT	AT	AA	AT	AA	AT	AA	TT	AT	AT	TT
SCP092929.1_2093398	G/A	CP092929.1	2093398	+	NA	NA	NA	NA	NA	NA	GA	GA	GG	GG	GA	AA	AA	GA	GA	GA	GG	GA	GA	NN	GG	GA	GG	GA	AA	GA	GA	GA	GG	GA	GA	NN	GA	NN	GA	GA	GG	GA	GG	GA	GG	AA	GG	GA	AA
SCP092929.1_2154308	A/T	CP092929.1	2154308	+	NA	NA	NA	NA	NA	NA	AT	AT	NN	AA	AA	AT	TT	AT	AT	AT	AA	AT	AT	AT	NN	AT	AA	AT	NN	AT	AT	AT	AA	AT	AT	NN	AT	NN	AT	AT	AA	AT	AA	AT	AA	TT	AA	AT	TT
SCP092929.1_2452833	G/T	CP092929.1	2452833	+	NA	NA	NA	NA	NA	NA	TG	TG	GG	GG	GG	NN	TT	TG	TG	TG	GG	TG	TG	TG	TG	TG	GG	TG	NN	TG	TG	TG	GG	TG	TG	NN	TG	NN	TG	TG	GG	TG	GG	NN	GG	TT	GG	TG	TT
SCP092929.1_2452847	A/G	CP092929.1	2452847	+	NA	NA	NA	NA	NA	NA	GA	GA	AA	AA	AA	NN	GG	GA	GA	GA	AA	GA	GA	GA	AA	GA	AA	GA	NN	GA	GA	GA	AA	GA	GA	NN	GA	NN	NN	GA	AA	GA	AA	NN	AA	GG	AA	GA	GG
SCP092929.1_2829500	G/A	CP092929.1	2829500	+	NA	NA	NA	NA	NA	NA	GA	GA	GG	GG	GG	GG	AA	GA	GA	GA	GG	GA	GA	GA	GG	GA	GG	GA	AA	GA	GA	GA	GG	GA	GA	NN	GA	NN	GA	GA	GG	GA	GG	AA	GG	AA	GG	GA	AA
SCP092929.1_2845895	A/T	CP092929.1	2845895	+	NA	NA	NA	NA	NA	NA	AT	AT	AA	AA	AA	AA	TT	AT	AT	AT	AA	AT	AT	NN	AA	AT	AA	AT	TT	AT	AT	AT	AA	AT	AT	NN	AT	NN	AT	AT	AA	AT	AA	TT	AA	TT	AA	AT	TT
SCP092929.1_3061696	A/C	CP092929.1	3061696	+	NA	NA	NA	NA	NA	NA	AC	AC	NN	AA	AA	AA	CC	AC	AC	AC	AA	AC	AC	NN	NN	AC	AA	AC	CC	AC	AC	AC	AA	AC	AC	NN	AC	NN	NN	AC	AA	AC	AA	CC	AA	CC	AA	AC	CC
SCP092929.1_3126430	C/T	CP092929.1	3126430	+	NA	NA	NA	NA	NA	NA	CT	CT	CC	CC	CC	CC	TT	CT	CT	CT	CC	CT	CT	NN	CC	CT	CC	CT	TT	CT	CT	CT	CC	CT	CT	NN	CT	NN	CT	CT	CC	CT	CC	TT	CC	TT	CC	CT	TT
SCP092929.1_3409062	T/C	CP092929.1	3409062	+	NA	NA	NA	NA	NA	NA	TC	TC	CC	CC	TC	CC	TT	TC	TC	TC	CC	TC	TC	TC	CC	TC	CC	TC	TT	TC	TC	TC	CC	TC	TC	NN	TC	NN	TC	TC	CC	TC	CC	NN	CC	TT	CC	TC	TT
SCP092929.1_3424906	A/G	CP092929.1	3424906	+	NA	NA	NA	NA	NA	NA	GA	GA	AA	AA	AA	AA	GG	GA	GA	GA	AA	GA	GA	GA	AA	GA	AA	GA	GG	GA	GA	GA	AA	GA	GA	NN	GA	NN	GA	GA	AA	GA	AA	GG	AA	GG	AA	GA	GG
SCP092929.1_3462593	A/G	CP092929.1	3462593	+	NA	NA	NA	NA	NA	NA	AG	AG	GG	GG	GG	GG	AA	AG	AG	AG	GG	AG	AG	AG	GG	AG	GG	AG	AA	AG	AG	AG	GG	AG	AG	NN	AG	NN	AG	AG	GG	AG	GG	AA	GG	AA	GG	AG	AA
SCP092929.1_3539705	A/T	CP092929.1	3539705	+	NA	NA	NA	NA	NA	NA	AA	AT	TT	TT	AT	TT	AA	AT	AT	AT	TT	AT	AT	AT	TT	AT	TT	AT	AA	AT	AT	AT	TT	AT	AT	NN	AT	NN	AT	AT	TT	AT	TT	AA	TT	AA	TT	AT	AA
SCP092929.1_3627583	G/T	CP092929.1	3627583	+	NA	NA	NA	NA	NA	NA	GT	GT	TT	TT	TT	TT	GG	NN	GT	GT	TT	GT	GT	GT	TT	GT	NN	GT	GG	GT	GT	GT	TT	GT	GT	NN	GT	NN	GT	GT	TT	GT	TT	NN	TT	GG	TT	GT	GG
SCP092929.1_3627631	T/C	CP092929.1	3627631	+	NA	NA	NA	NA	NA	NA	TC	TC	CC	CC	CC	CC	TT	NN	TC	TC	CC	TC	TC	TC	CC	TC	CC	TC	TT	TC	TC	TC	CC	TC	TC	NN	TC	NN	TC	TC	CC	TC	CC	NN	CC	TT	CC	TC	TT
SCP092929.1_3645212	G/A	CP092929.1	3645212	+	NA	NA	NA	NA	NA	NA	GA	GA	GG	GG	GG	NN	AA	GG	GA	GG	GG	GA	GA	GA	GG	GA	GG	GA	GA	GA	GA	GA	GG	GA	GA	NN	GA	NN	GA	GA	GG	GA	GG	AA	GG	AA	GG	GA	AA
SCP092929.1_3678648	A/G	CP092929.1	3678648	+	NA	NA	NA	NA	NA	NA	AG	AG	AA	AA	AA	AA	GG	AG	AG	AG	AA	AG	AG	AG	AA	AG	AA	AG	GG	AG	AG	AG	AA	AG	AG	NN	AG	NN	AG	AG	AA	AG	AA	GG	AA	GG	AA	AG	GG
SCP092929.1_3721018	T/C	CP092929.1	3721018	+	NA	NA	NA	NA	NA	NA	TC	TC	NN	CC	NN	CC	TT	TT	TC	TC	NN	TC	TC	TC	NN	TC	CC	TC	TT	TC	TC	TC	CC	TC	TC	NN	TC	NN	TC	TC	CC	TC	CC	NN	CC	TT	CC	TC	TT
SCP092929.1_3721019	G/A	CP092929.1	3721019	+	NA	NA	NA	NA	NA	NA	GA	GA	NN	AA	NN	AA	GG	GG	GA	GA	NN	GA	GA	GA	NN	GA	AA	GA	GG	GA	GA	GA	AA	GA	GA	NN	GA	NN	GA	GA	AA	GA	AA	NN	AA	GG	AA	GA	GG
SCP092929.1_3827258	T/C	CP092929.1	3827258	+	NA	NA	NA	NA	NA	NA	TC	TC	CC	CC	CC	CC	TT	TC	TC	TC	CC	TC	TC	NN	CC	TC	CC	TC	NN	TC	TC	TC	CC	NN	TC	NN	TC	NN	TC	TC	CC	TC	TC	TT	CC	TT	CC	TC	TT
SCP092929.1_4055832	G/A	CP092929.1	4055832	+	NA	NA	NA	NA	NA	NA	GA	GA	AA	AA	GA	AA	GG	GA	GA	GA	AA	GA	GA	NN	AA	GG	AA	GA	GG	GA	GA	GA	AA	GA	GA	NN	GA	NN	GA	GA	AA	GA	AA	GG	AA	NN	AA	GA	GG
SCP092929.1_4193644	C/T	CP092929.1	4193644	+	NA	NA	NA	NA	NA	NA	TC	TC	TT	TT	TT	TT	CC	TC	TC	TC	TT	TC	TC	NN	TT	TC	TT	TC	CC	TC	TC	TC	TT	TC	TC	NN	TC	CC	TC	TC	TT	TC	TT	CC	TT	CC	TT	TC	CC
SCP092929.1_4288027	A/T	CP092929.1	4288027	+	NA	NA	NA	NA	NA	NA	TA	TA	AA	AA	AA	NN	TT	TA	TA	TA	AA	TA	TA	TA	AA	TA	AA	TA	TT	TA	TA	TA	AA	TA	TA	NN	TA	NN	TA	TA	AA	TA	AA	TT	AA	TT	AA	TA	TT
SCP092929.1_4288081	T/C	CP092929.1	4288081	+	NA	NA	NA	NA	NA	NA	CT	CT	TT	TT	TT	NN	CC	CT	CT	CT	TT	CT	CT	CT	TT	CT	TT	CT	CC	CT	CT	CT	TT	CT	CT	NN	CT	NN	CT	CT	TT	CT	TT	CC	TT	CC	TT	CT	CC
SCP092929.1_4326800	A/T	CP092929.1	4326800	+	NA	NA	NA	NA	NA	NA	AT	AT	TT	TT	TT	TT	AA	AT	AT	AT	TT	AT	AT	AT	NN	AT	TT	AT	AA	AT	AT	AT	TT	AT	AT	NN	AT	NN	AT	AT	TT	AT	TT	NN	TT	AA	TT	AT	AA
SCP092929.1_4326804	A/T	CP092929.1	4326804	+	NA	NA	NA	NA	NA	NA	AT	AT	TT	TT	TT	TT	AA	AT	AT	AT	TT	AT	AT	AT	NN	AT	TT	AT	AA	AT	AT	AT	TT	AT	AT	NN	AT	NN	AT	AT	TT	AT	TT	NN	TT	AA	TT	AT	AA
SCP092929.1_4326818	T/C	CP092929.1	4326818	+	NA	NA	NA	NA	NA	NA	TC	TC	CC	CC	CC	CC	TT	TC	TC	TC	CC	TC	TC	NN	NN	TC	CC	TC	TT	TC	TC	TC	CC	TC	TC	NN	TC	NN	TC	TC	CC	TC	CC	NN	CC	TT	CC	TC	TT
SCP092929.1_4333451	T/A/G	CP092929.1	4333451	+	NA	NA	NA	NA	NA	NA	AT	AT	TT	AT	AT	TT	AA	NN	AT	AT	TT	AT	AT	AT	TT	AA	TT	AT	AA	AT	AT	AT	TT	NN	AA	NN	AT	NN	AA	AT	TT	AT	TT	AA	TT	AA	TT	AT	AA
SCP092929.1_4360129	T/C	CP092929.1	4360129	+	NA	NA	NA	NA	NA	NA	CT	CT	CC	CC	CC	CC	TT	CT	CT	CT	CC	CT	CT	CT	CC	CT	CC	CT	TT	CT	CT	CT	CC	CT	CT	NN	CT	NN	CT	CT	CC	CT	CC	NN	CC	TT	CC	CT	TT
SCP092929.1_4360205	C/T	CP092929.1	4360205	+	NA	NA	NA	NA	NA	NA	CT	CT	CC	CC	CC	CC	TT	CT	CT	CT	CC	CT	CT	CT	CC	CT	CC	CT	TT	CT	CT	CT	CC	CT	CT	NN	CT	NN	CT	CT	CC	CT	CC	NN	CC	TT	CC	CT	TT
SCP092929.1_4445694	T/C	CP092929.1	4445694	+	NA	NA	NA	NA	NA	NA	TC	TC	TT	TT	TT	TT	CC	TC	TC	TC	TT	TC	TC	TC	TT	TC	TT	TC	CC	TC	TC	TC	TT	TC	TC	NN	TC	NN	TC	TC	TT	TC	TT	CC	TT	CC	TT	TC	CC
SCP092929.1_4743702	C/T	CP092929.1	4743702	+	NA	NA	NA	NA	NA	NA	CT	CT	CC	CC	CT	CC	TT	CT	CT	CT	CT	CT	CT	NN	CC	CT	CC	CT	TT	CT	CT	CT	CC	CT	CT	NN	CT	NN	CT	CT	CC	CT	CC	TT	CC	TT	CC	CT	TT
SCP092929.1_4743703	A/G	CP092929.1	4743703	+	NA	NA	NA	NA	NA	NA	AG	AG	AA	AA	AG	AA	GG	AG	AG	AG	AG	AG	AG	NN	AA	AG	AA	AG	GG	AG	AG	AG	AA	AG	AG	NN	AG	NN	AG	AG	AA	AG	AA	GG	AA	GG	AA	AG	GG
SCP092929.1_4769979	G/A	CP092929.1	4769979	+	NA	NA	NA	NA	NA	NA	AG	AG	GG	GG	GG	GG	AA	AG	AG	AG	AG	AG	AG	AG	GG	AG	GG	AG	AA	AG	AG	AG	GG	AG	AG	NN	AG	NN	AG	AG	GG	AG	GG	AA	GG	AA	GG	AG	AA
SCP092929.1_4770939	A/T	CP092929.1	4770939	+	NA	NA	NA	NA	NA	NA	AT	AT	NN	TT	AT	NN	AA	AT	AT	NN	AT	AT	AT	AA	TT	AT	TT	AT	AA	AT	AT	AT	TT	AT	AT	NN	AT	NN	AT	AT	TT	AT	TT	NN	TT	AA	TT	AT	AA
SCP092929.1_4796130	A/G	CP092929.1	4796130	+	NA	NA	NA	NA	NA	NA	AG	AG	AA	AA	AA	AA	GG	AG	AG	AG	AG	AG	AG	AG	AA	AG	AA	AG	GG	AG	AG	AG	AA	AG	AG	NN	AG	NN	AG	AG	AA	AG	AA	GG	AA	GG	AA	AG	GG
SCP092929.1_4796156	T/A	CP092929.1	4796156	+	NA	NA	NA	NA	NA	NA	TA	TA	TT	TT	TT	TT	AA	TA	TA	TA	TA	TA	TA	TA	TT	TA	TT	TA	AA	TA	TA	TA	TT	TA	TA	NN	TA	NN	TA	TA	TT	TA	TT	AA	TT	AA	TT	TA	AA
SCP092929.1_4917279	G/A	CP092929.1	4917279	+	NA	NA	NA	NA	NA	NA	GA	GA	GG	GG	GG	GG	AA	GA	GA	GA	GA	GA	GA	GA	GG	GA	GG	GA	AA	GA	GA	GA	GG	GA	GA	NN	GA	NN	GA	GA	GG	GA	GG	AA	GG	AA	GG	GA	AA
SCP092929.1_4917283	T/C	CP092929.1	4917283	+	NA	NA	NA	NA	NA	NA	TC	TC	TT	TT	TT	TT	CC	TC	TC	TC	TC	TC	TC	TC	TT	TC	TT	TC	CC	TC	TC	TC	TT	TC	TC	NN	TC	NN	TC	TC	TT	TC	TT	CC	TT	CC	TT	TC	CC
SCP092929.1_4917288	C/T	CP092929.1	4917288	+	NA	NA	NA	NA	NA	NA	CT	CT	CC	CC	CC	CC	TT	CT	CT	CT	CT	CT	CT	CT	CC	CT	CC	CT	TT	CT	CT	CT	CC	CT	CT	NN	CT	NN	CT	CT	CC	CT	CC	TT	CC	TT	CC	CT	TT
SCP092929.1_5117648	T/A	CP092929.1	5117648	+	NA	NA	NA	NA	NA	NA	TA	TA	AA	AA	AA	AA	TT	TA	TA	TA	TA	TA	TA	TA	AA	TA	AA	TA	TT	TA	TA	TA	AA	TA	TA	NN	TA	NN	TA	TA	AA	TA	AA	TT	AA	TT	NN	TA	TT
SCP092929.1_5142121	T/C	CP092929.1	5142121	+	NA	NA	NA	NA	NA	NA	TC	TC	NN	CC	TC	CC	TT	TC	TC	TC	TC	TC	TC	TC	CC	TC	CC	TT	TT	TC	TC	TC	CC	TC	TC	NN	TC	NN	TC	TT	CC	TC	CC	TT	CC	TT	NN	TC	TT
SCP092929.1_5302533	A/G	CP092929.1	5302533	+	NA	NA	NA	NA	NA	NA	AG	AG	GG	GG	GG	GG	AA	AG	AG	AG	AG	AG	AG	AG	GG	AG	GG	AG	AA	AG	AG	AG	GG	AG	AG	NN	AG	NN	AG	AG	GG	AG	GG	AA	GG	AA	GG	AG	AA
SCP092929.1_5341735	C/T	CP092929.1	5341735	+	NA	NA	NA	NA	NA	NA	CT	CT	NN	CC	CC	NN	TT	CT	CT	CT	CT	CT	CT	CT	CC	CT	CC	CT	TT	CT	CT	TT	CC	CT	CT	NN	CT	NN	CT	CT	CC	CT	CC	TT	CC	TT	CC	CT	TT
SCP092929.1_5347531	C/T	CP092929.1	5347531	+	NA	NA	NA	NA	NA	NA	CT	CT	TT	TT	TT	TT	CC	NN	CT	CT	NN	CT	CT	NN	TT	TT	TT	CT	CC	CT	CT	CT	TT	CT	CT	NN	CT	NN	CT	CT	TT	CT	TT	NN	TT	NN	TT	CT	NN
SCP092929.1_5372027	C/T	CP092929.1	5372027	+	NA	NA	NA	NA	NA	NA	CT	CT	TT	TT	TT	TT	CC	CT	CT	CT	CT	CT	CT	CT	TT	CT	TT	CT	CC	CT	CT	CT	TT	CT	CT	NN	CT	NN	CT	CT	TT	CT	TT	CC	TT	NN	TT	CT	CC
SCP092929.1_5383378	A/G	CP092929.1	5383378	+	NA	NA	NA	NA	NA	NA	AG	AG	NN	GG	AG	GG	AA	AG	AG	AA	AG	AG	AG	AG	GG	AG	GG	AG	AA	AG	AG	AG	GG	AG	AG	NN	AG	NN	AG	AG	GG	AG	GG	AA	GG	AA	GG	NN	AA
SCP092929.1_5425321	C/T/A	CP092929.1	5425321	+	NA	NA	NA	NA	NA	NA	CT	CT	NN	CC	CT	CC	TT	CT	CT	CT	CC	CT	CT	NN	CC	CT	CC	NN	TT	CT	CT	CT	CC	CT	CT	NN	CT	NN	CT	CT	CC	CT	CT	TT	CC	TT	CC	CT	TT
SCP092929.1_5425322	G/A	CP092929.1	5425322	+	NA	NA	NA	NA	NA	NA	GA	GA	NN	AA	GA	AA	GG	GA	GA	GA	AA	GA	GA	NN	AA	GA	AA	GG	GG	GA	GA	GA	AA	GA	GA	NN	GA	NN	GA	GA	AA	GA	GA	GG	AA	GG	AA	GA	GG
SCP092929.1_5479154	T/A	CP092929.1	5479154	+	NA	NA	NA	NA	NA	NA	TA	TA	AA	AA	TA	AA	TT	TA	TA	TA	TA	TA	TA	NN	AA	TA	AA	TA	TT	TA	TA	TA	AA	TA	TA	NN	TA	NN	TA	TA	AA	TA	TA	TT	AA	TT	AA	TA	TT
SCP092929.1_5479158	A/G	CP092929.1	5479158	+	NA	NA	NA	NA	NA	NA	AG	AG	GG	GG	AG	GG	AA	AG	AG	AG	AG	AG	AG	NN	GG	AG	GG	AG	AA	AG	AG	AG	GG	AG	AG	NN	AG	NN	AG	AG	GG	AG	AG	AA	GG	AA	GG	AG	AA
SCP092929.1_5479174	C/T	CP092929.1	5479174	+	NA	NA	NA	NA	NA	NA	TC	TC	CC	CC	TC	CC	TT	TC	TC	TC	TC	TC	TC	NN	CC	TC	CC	TC	TT	TC	TC	TC	CC	TC	TC	NN	TC	NN	TC	TC	CC	TC	TC	TT	CC	TT	CC	TC	TT
SCP092929.1_5479177	G/C	CP092929.1	5479177	+	NA	NA	NA	NA	NA	NA	CG	CG	GG	GG	CG	GG	CC	CG	CG	CG	CG	CG	CG	NN	GG	CG	GG	CG	CC	CG	CG	CG	GG	CG	CG	NN	CG	NN	CG	CG	GG	CG	CG	CC	GG	CC	GG	CG	CC
SCP092929.1_5886584	G/A	CP092929.1	5886584	+	NA	NA	NA	NA	NA	NA	GA	GA	NN	AA	GA	AA	GG	GA	GA	GA	GA	GA	GA	GA	AA	GA	AA	GA	GG	GA	GA	GA	AA	GA	GA	NN	GA	NN	GA	GA	AA	GA	GA	GG	AA	GG	AA	GA	GG
SCP092929.1_5886621	A/T	CP092929.1	5886621	+	NA	NA	NA	NA	NA	NA	AT	AT	NN	AA	AT	AA	TT	AT	AT	AT	AT	AT	AT	AT	AA	AT	AA	AT	TT	AT	AT	AT	AA	AT	AT	NN	AT	NN	AT	AT	AA	AT	AT	TT	AA	TT	AA	AT	TT
SCP092929.1_5966510	G/T/C	CP092929.1	5966510	+	NA	NA	NA	NA	NA	NA	TG	TG	TT	TT	TT	TT	GG	TG	TG	TG	TG	TG	TG	NN	TT	TG	TT	TT	GG	TG	TG	TG	TT	TG	TG	NN	TG	NN	TG	TG	TT	TG	TG	GG	TT	NN	TT	TG	GG
SCP092929.1_6049210	T/C	CP092929.1	6049210	+	NA	NA	NA	NA	NA	NA	TC	TC	CC	CC	CC	CC	TT	TC	TC	TC	TC	TC	TC	TC	CC	TC	CC	TC	TT	TC	TC	TC	CC	TC	TC	NN	TC	NN	TC	TC	CC	TC	TC	TT	CC	TT	CC	TC	TT
SCP092929.1_6055480	G/C	CP092929.1	6055480	+	NA	NA	NA	NA	NA	NA	GC	GC	GG	GG	GG	GG	CC	GC	GC	GC	GC	GC	GC	GC	GG	GC	GG	GC	CC	GC	GC	GC	GG	GC	GC	NN	GC	NN	GC	GC	GG	GC	GC	CC	GG	CC	GG	GC	CC
SCP092929.1_6055535	G/T	CP092929.1	6055535	+	NA	NA	NA	NA	NA	NA	GT	GT	GG	GG	GG	GG	NN	GT	GT	GT	GT	GT	GT	GT	GG	GT	GG	GT	TT	GT	GT	GT	GG	GT	GT	NN	GT	NN	GT	GT	GG	GT	GT	TT	GG	TT	GG	GT	TT
SCP092929.1_6115723	C/T	CP092929.1	6115723	+	NA	NA	NA	NA	NA	NA	CT	CT	CC	CC	CC	CC	TT	CT	CT	CT	CT	CT	CT	CT	CC	CT	CC	CT	TT	CT	CT	CT	CC	CT	CT	NN	CT	NN	CT	CT	CC	CT	CT	CT	CC	TT	CC	CT	TT
SCP092929.1_6163664	T/C	CP092929.1	6163664	+	NA	NA	NA	NA	NA	NA	TC	TC	NN	TT	TC	TT	CC	NN	TC	TT	TC	TC	TC	TC	TT	TC	TT	TC	CC	TC	TC	TC	TT	TC	TC	NN	TC	NN	TC	TC	TT	TC	TC	NN	TT	CC	TT	TC	CC
SCP092929.1_6184438	C/T	CP092929.1	6184438	+	NA	NA	NA	NA	NA	NA	TC	TC	TT	TT	TT	TT	CC	NN	TC	TC	TC	TC	TC	NN	TT	NN	TT	TC	NN	TC	TC	TC	TT	TC	TC	NN	TC	NN	TT	TC	TT	TC	TC	CC	TT	CC	TT	TC	CC
SCP092929.1_6394137	T/G	CP092929.1	6394137	+	NA	NA	NA	NA	NA	NA	TG	TG	TT	TT	TT	TT	GG	TG	TG	TG	TG	TG	TG	TG	TT	TG	TT	TG	GG	TG	TG	TG	TT	TG	TG	NN	TG	NN	TG	TG	TT	TG	TG	GG	TT	GG	TT	TG	GG
SCP092929.1_6411178	A/T	CP092929.1	6411178	+	NA	NA	NA	NA	NA	NA	AT	AT	AA	AA	AT	AA	TT	AT	AT	AT	AT	AT	AT	AT	AA	AT	AA	AT	TT	AT	AT	AT	AA	AT	AT	NN	AT	NN	AT	AT	AA	AT	AT	AT	AA	TT	AA	AT	TT
SCP092929.1_6486273	C/T	CP092929.1	6486273	+	NA	NA	NA	NA	NA	NA	CT	CT	TT	TT	TT	TT	CC	CT	CT	CT	CT	CT	CT	CT	TT	CT	TT	CT	CC	CT	CT	CT	TT	CT	CT	NN	CT	NN	CT	CT	TT	CT	CT	CC	TT	CC	TT	CT	NN
SCP092929.1_6486298	A/T	CP092929.1	6486298	+	NA	NA	NA	NA	NA	NA	AT	AT	TT	TT	TT	TT	AA	AT	AT	AT	AT	AT	AT	AT	TT	AT	TT	AT	AA	AT	AT	AT	TT	AT	AT	NN	AT	NN	AT	AT	TT	AT	AT	AA	TT	AA	TT	AT	AA
SCP092929.1_6697545	T/G	CP092929.1	6697545	+	NA	NA	NA	NA	NA	NA	TG	TG	NN	TT	TT	TT	GG	TG	TG	TG	TG	TG	TG	TG	TT	TG	TT	TG	GG	TG	TG	TG	TT	TG	TG	NN	TG	NN	TG	TG	TT	TG	TG	NN	TT	GG	TT	TG	GG
SCP092929.1_6697549	C/A	CP092929.1	6697549	+	NA	NA	NA	NA	NA	NA	CA	CA	NN	AA	AA	AA	CC	CA	CA	CA	CA	CA	CA	CA	AA	CA	AA	CA	CC	CA	CA	CA	AA	CA	CA	NN	CA	NN	CA	CA	AA	CA	CA	NN	AA	CC	AA	CA	CC
SCP092929.1_6697565	G/C	CP092929.1	6697565	+	NA	NA	NA	NA	NA	NA	CG	CG	NN	CC	CC	CC	GG	CG	CG	CG	CG	CG	CG	CG	CC	CG	CC	CG	GG	CG	CG	CG	CC	CG	CG	NN	CG	NN	CG	CG	CC	CG	CG	NN	CC	GG	CC	CG	GG
SCP092929.1_6697572	C/T	CP092929.1	6697572	+	NA	NA	NA	NA	NA	NA	CT	CT	NN	CC	CC	CC	TT	CT	CT	CT	CT	CT	CT	CT	CC	CT	CC	CT	TT	CT	CT	CT	CC	CT	CT	NN	CT	NN	CT	CT	CC	CT	CT	NN	CC	TT	CC	CT	TT
SCP092929.1_6728766	C/T	CP092929.1	6728766	+	NA	NA	NA	NA	NA	NA	CT	CT	CC	CC	CC	CC	TT	NN	CT	CT	CT	CT	CT	NN	CC	CT	CC	CT	TT	CT	CT	CT	CC	CT	CT	NN	CT	NN	CT	CT	CC	CT	CT	NN	CC	NN	CC	CT	TT
SCP092929.1_7231662	A/G	CP092929.1	7231662	+	NA	NA	NA	NA	NA	NA	AG	AG	AA	AA	AA	AA	GG	NN	AG	AG	AG	AG	AG	AG	AA	AG	AA	AG	GG	AG	AG	AG	AA	AG	AG	NN	AG	NN	AG	AG	AA	AG	AG	NN	AA	GG	AA	AG	GG
SCP092929.1_7319997	G/A	CP092929.1	7319997	+	NA	NA	NA	NA	NA	NA	GA	GA	NN	GG	GG	GG	AA	GA	GA	GA	GA	GA	GA	NN	GG	GA	GG	GA	AA	GA	GA	GA	GG	GA	GA	NN	GA	NN	GA	GA	GG	GA	GA	AA	GG	AA	GG	GA	AA
SCP092929.1_7456847	G/C	CP092929.1	7456847	+	NA	NA	NA	NA	NA	NA	GC	GC	CC	CC	CC	CC	GG	GC	GC	GC	GC	GC	GC	NN	CC	GC	CC	GC	GG	GG	GG	GC	CC	GC	CC	NN	GC	NN	GC	GG	CC	GG	GG	GG	CC	GG	CC	GC	GG
SCP092929.1_7516057	C/T	CP092929.1	7516057	+	NA	NA	NA	NA	NA	NA	CC	CT	CC	CC	CC	CC	TT	CT	CT	CT	CT	CT	CT	NN	CC	CT	CC	CT	TT	CT	CT	CT	CC	CT	CT	NN	CT	NN	TT	CT	CC	CT	CT	TT	CC	TT	CC	CT	TT
SCP092929.1_7900930	A/C	CP092929.1	7900930	+	NA	NA	NA	NA	NA	NA	AC	AC	CC	CC	CC	CC	AA	AC	AC	AC	AC	AC	AC	NN	CC	AC	CC	AC	AA	AC	AC	AC	CC	AC	AC	NN	AC	NN	AC	AC	CC	AC	AC	AA	CC	AA	CC	AC	AA
SCP092929.1_7977933	G/T	CP092929.1	7977933	+	NA	NA	NA	NA	NA	NA	GT	GT	NN	TT	GT	TT	GG	GT	GT	GT	GT	GT	GT	GT	TT	GT	GT	GT	GG	GT	GT	GT	TT	GT	GT	NN	GT	NN	GT	GT	TT	GT	GT	GG	TT	GG	TT	GT	GG
SCP092929.1_7977991	T/A	CP092929.1	7977991	+	NA	NA	NA	NA	NA	NA	TA	TA	NN	AA	TA	AA	TT	TA	TA	TA	TA	TA	TA	NN	AA	TA	TA	TA	NN	TA	TA	TA	AA	TA	TA	NN	TA	NN	TA	TA	AA	TA	TA	NN	AA	TT	AA	TA	TT
SCP092929.1_8043700	A/G	CP092929.1	8043700	+	NA	NA	NA	NA	NA	NA	AG	AG	AA	AA	AA	AA	GG	NN	AG	AG	AG	AG	AG	NN	AA	AG	AG	AG	GG	AG	AG	AG	AA	AG	AG	NN	AG	GG	AG	AG	AA	AG	AG	GG	AA	GG	AA	AG	GG
SCP092929.1_8984410	T/C	CP092929.1	8984410	+	NA	NA	NA	NA	NA	NA	TC	TC	TT	TT	TT	TT	CC	TC	TC	TC	TC	TC	TC	TC	TT	TC	CC	TC	CC	TC	TC	TC	TT	TC	TC	NN	TC	NN	TC	TC	TT	TC	TC	CC	TT	CC	TT	TC	CC
SCP092929.1_8984417	G/A	CP092929.1	8984417	+	NA	NA	NA	NA	NA	NA	GA	GA	GG	GG	GG	GG	AA	GA	GA	GA	GA	GA	GA	GA	GG	GA	AA	GA	AA	GA	GA	GA	GG	GA	GA	NN	GA	NN	GA	GA	GG	GA	GA	AA	GG	AA	GG	GA	AA
SCP092929.1_8984469	C/T	CP092929.1	8984469	+	NA	NA	NA	NA	NA	NA	CT	CT	CC	CC	CC	CC	TT	CT	CT	CT	CT	CT	CT	CT	CC	CT	TT	CT	TT	CT	CT	CT	CC	CT	CT	NN	CT	NN	CT	CT	CC	CT	CT	TT	CC	TT	CC	CT	TT
SCP092929.1_8984478	G/A	CP092929.1	8984478	+	NA	NA	NA	NA	NA	NA	GA	GA	GG	GG	GG	GG	AA	GA	GA	GA	GA	GA	GA	GA	GG	GA	AA	GA	AA	GA	GA	GA	GG	GA	GA	NN	GA	NN	GA	GA	GG	GA	GA	AA	GG	AA	GG	GA	AA
SCP092929.1_8984486	T/C	CP092929.1	8984486	+	NA	NA	NA	NA	NA	NA	TC	TC	CC	CC	CC	CC	TT	TC	TC	TC	TC	TC	TC	TC	CC	TC	TT	TC	TT	TC	TC	TC	CC	TC	TC	NN	TC	NN	TC	TC	CC	TC	TC	TT	CC	TT	CC	TC	TT
SCP092929.1_9481673	C/T	CP092929.1	9481673	+	NA	NA	NA	NA	NA	NA	CT	CT	TT	TT	TT	TT	CC	CT	CT	CT	CT	CT	CT	NN	TT	CT	CC	CT	CC	CT	CT	CT	TT	CT	CT	NN	CT	NN	CT	CT	TT	CT	CT	CC	TT	CC	TT	CT	CC
SCP092929.1_9801885	G/A	CP092929.1	9801885	+	NA	NA	NA	NA	NA	NA	GA	GA	AA	AA	AA	AA	GG	GA	GA	GA	GA	GA	GA	GG	AA	GA	GG	GA	GG	GA	GA	GA	AA	GA	GA	NN	GA	GG	GA	GA	AA	GA	GA	GG	AA	GG	AA	GA	GG
SCP092929.1_9801920	C/T	CP092929.1	9801920	+	NA	NA	NA	NA	NA	NA	TC	TC	TT	TT	TC	TT	CC	TC	TC	TC	TC	TC	TC	CC	TT	TC	CC	TC	CC	TC	TC	TC	TT	TC	TC	NN	TC	CC	TC	TC	TT	TC	TC	CC	TT	CC	TT	TC	CC
SCP092929.1_9801933	C/T	CP092929.1	9801933	+	NA	NA	NA	NA	NA	NA	TC	TC	CC	CC	TC	CC	TT	TC	TC	TC	TC	TC	TC	TT	CC	TC	TT	TC	TT	TC	TC	TC	CC	TC	TC	NN	TC	TT	TC	TC	CC	TC	TC	TT	CC	TT	CC	TC	TT
SCP092929.1_9801949	C/T	CP092929.1	9801949	+	NA	NA	NA	NA	NA	NA	TC	TC	CC	CC	TC	CC	TT	TC	TC	TC	TC	TC	TC	TT	CC	TC	TT	TC	TT	TC	TC	TC	CC	TC	TC	NN	TC	TT	TC	TC	CC	TC	TC	TT	CC	TT	CC	TC	TT
SCP092929.1_11192110	A/T	CP092929.1	11192110	+	NA	NA	NA	NA	NA	NA	AT	AT	NN	TT	TT	TT	AA	AT	AT	TT	AT	AT	AT	NN	NN	AT	AA	TT	AA	AT	AT	AT	TT	NN	AT	NN	AT	NN	AT	TT	TT	AT	AT	AA	TT	AA	AT	AT	NN
SCP092929.1_11192141	T/A	CP092929.1	11192141	+	NA	NA	NA	NA	NA	NA	TA	TA	NN	AA	AA	AA	TT	TA	TA	AA	TA	TA	TA	NN	NN	TA	TT	AA	TT	TA	TA	TA	AA	NN	TA	NN	TA	NN	TA	AA	AA	TA	TA	TT	AA	TT	TA	TA	NN
SCP092929.1_11450395	G/A	CP092929.1	11450395	+	NA	NA	NA	NA	NA	NA	GA	GA	GG	GG	GG	GG	GA	GA	GA	GA	NN	GA	GA	GA	GG	GA	AA	GA	AA	GA	GG	GA	GG	NN	GA	NN	GA	NN	GA	GG	GG	GA	GA	AA	GG	AA	GG	GA	AA
SCP092929.1_11476027	C/T	CP092929.1	11476027	+	NA	NA	NA	NA	NA	NA	CT	CT	CC	CC	CC	CC	CT	CT	CT	CC	CT	CT	CT	CT	CC	CT	TT	CT	NN	CT	CT	CT	CC	CT	CT	NN	CT	NN	CT	CC	CC	CT	CT	TT	CC	TT	CC	CT	TT
SCP092929.1_11497500	T/C	CP092929.1	11497500	+	NA	NA	NA	NA	NA	NA	TC	TC	CC	CC	CC	NN	TC	TC	TC	TC	TC	TC	TC	TC	CC	TC	TT	TC	TT	TC	TC	TC	CC	TC	TC	NN	TC	NN	TC	CC	CC	TC	TC	TT	CC	TT	CC	TC	TT
SCP092929.1_11497540	T/C/A	CP092929.1	11497540	+	NA	NA	NA	NA	NA	NA	CT	CT	CC	CC	CC	NN	CT	CT	CT	CT	CT	CT	CT	CT	CC	CT	TT	CT	TT	CT	CT	CT	CC	CT	CT	NN	CT	NN	CT	CC	CC	CT	CT	TT	CC	TT	CC	CT	TT
SCP092929.1_11793216	T/A	CP092929.1	11793216	+	NA	NA	NA	NA	NA	NA	TA	TA	AA	AA	NN	AA	TA	TA	TA	TA	TA	TA	TA	NN	AA	TA	TT	TT	TT	TA	TA	TA	AA	TA	TA	NN	TA	NN	TA	AA	AA	TA	TA	TT	AA	TT	AA	TA	TT
SCP092929.1_11793265	T/A	CP092929.1	11793265	+	NA	NA	NA	NA	NA	NA	TA	TA	AA	AA	NN	AA	TA	TA	TA	TA	TA	TA	TA	NN	AA	TA	TT	TT	TT	TA	TA	TA	AA	TA	TA	NN	TA	NN	TA	AA	AA	TA	TA	TT	AA	TT	AA	TA	TT
SCP092929.1_12038167	C/T	CP092929.1	12038167	+	NA	NA	NA	NA	NA	NA	CT	CT	CC	CC	CC	CC	CT	CT	CT	CT	CT	CT	CT	CT	CC	CT	TT	CT	TT	CT	CT	CT	CC	CT	CT	NN	CT	NN	CT	CC	CC	CT	CT	TT	CC	TT	CC	CT	TT
SCP092929.1_12038187	C/A	CP092929.1	12038187	+	NA	NA	NA	NA	NA	NA	AC	AC	AA	AA	AA	AA	AC	AC	AC	AC	AC	AC	AC	AC	AA	AC	CC	AC	CC	AC	AC	AC	AA	AC	AC	NN	AC	NN	AC	AA	AA	AC	AC	CC	AA	CC	AA	AC	CC
SCP092929.1_12038209	A/T	CP092929.1	12038209	+	NA	NA	NA	NA	NA	NA	TA	TA	TT	TT	TT	TT	TA	TA	TA	TA	TA	TA	TA	TA	TT	TA	AA	TA	AA	TA	TA	TA	TT	TA	TA	NN	TA	NN	TA	TT	TT	TA	TA	AA	TT	AA	TT	TA	AA
SCP092929.1_12038217	C/T	CP092929.1	12038217	+	NA	NA	NA	NA	NA	NA	TC	TC	TT	TT	TT	TT	TC	TC	TC	TC	TC	TC	TC	TC	TT	TC	CC	TC	CC	TC	TC	TC	TT	TC	TC	NN	TC	NN	TC	TT	TT	TC	TC	CC	TT	CC	TT	TC	CC
SCP092929.1_12215753	G/T	CP092929.1	12215753	+	NA	NA	NA	NA	NA	NA	TG	TG	GG	GG	GG	GG	TG	TG	TG	TG	TG	TG	TG	TT	GG	TG	TT	TG	TT	TG	TG	TG	TG	TG	TG	NN	TG	NN	TG	GG	GG	TG	TG	NN	GG	TT	GG	TG	TT
SCP092929.1_12215800	T/C	CP092929.1	12215800	+	NA	NA	NA	NA	NA	NA	CT	CT	TT	TT	TT	TT	CT	CT	CT	CT	CT	CT	CT	CC	TT	CT	CC	CT	CC	CT	CT	CT	CT	CT	CT	NN	CT	NN	CT	TT	TT	CT	CT	NN	TT	CC	TT	CT	CC
SCP092929.1_12215813	A/T	CP092929.1	12215813	+	NA	NA	NA	NA	NA	NA	AT	AT	AA	AA	AA	AA	AT	AT	AT	AT	AT	AT	AT	NN	AA	AT	TT	AT	TT	AT	AT	AT	AT	AT	AT	NN	AT	NN	AT	AA	AA	AT	AT	NN	AA	TT	AA	AT	TT
SCP092929.1_12215817	A/G	CP092929.1	12215817	+	NA	NA	NA	NA	NA	NA	AG	AG	AA	AA	AA	AA	AG	AG	AG	AG	AG	AG	AG	NN	AA	AG	GG	AG	GG	AG	AG	AG	AG	AG	AG	NN	AG	NN	AG	AA	AA	AG	AG	NN	AA	GG	AA	AG	GG
SCP092929.1_12371749	A/C	CP092929.1	12371749	+	NA	NA	NA	NA	NA	NA	AC	AC	CC	CC	AC	CC	AC	AC	AC	AC	AC	AC	AC	AC	CC	AC	AA	AC	AA	AC	AC	AC	CC	AC	AC	NN	AC	NN	AC	CC	CC	AC	AC	AA	CC	AA	AC	AC	AA
SCP092929.1_12399227	T/G	CP092929.1	12399227	+	NA	NA	NA	NA	NA	NA	TG	TG	TT	TT	TG	NN	TG	TG	TG	TG	TG	TG	TG	NN	TT	TG	GG	TG	GG	TG	TG	TG	TT	TG	TG	NN	TG	NN	TG	TT	TT	TG	TG	GG	TT	GG	TT	TG	GG
SCP092929.1_12538316	A/G	CP092929.1	12538316	+	NA	NA	NA	NA	NA	NA	AG	AG	GG	GG	GG	GG	AG	NN	AG	AG	AG	AG	AG	AG	GG	AG	AA	AG	NN	AG	AG	AG	GG	GG	GG	NN	AG	NN	AG	GG	GG	GG	AG	NN	GG	AA	GG	AG	AA
SCP092929.1_12811853	G/A	CP092929.1	12811853	+	NA	NA	NA	NA	NA	NA	GA	GA	GG	GG	GG	GG	GA	GA	GA	GA	GA	GA	GA	GA	GG	GA	AA	GA	AA	GA	GA	GA	GG	GA	GA	NN	GA	NN	GA	GG	GG	GA	GA	AA	GG	AA	GG	GA	AA
SCP092929.1_12852495	A/G	CP092929.1	12852495	+	NA	NA	NA	NA	NA	NA	AG	AG	NN	AA	AA	AA	AG	AG	AG	AG	AA	AG	AG	AG	AA	AG	GG	AG	GG	AG	AG	AG	AA	AG	AG	NN	AG	NN	AG	AA	AA	AG	AG	GG	AA	GG	AA	AG	GG
SCP092929.1_13388407	T/C	CP092929.1	13388407	+	NA	NA	NA	NA	NA	NA	CT	CT	CC	CC	CT	CC	CT	NN	CT	CT	NN	CT	CT	CT	CC	CT	TT	CT	TT	CT	CT	CT	CC	CT	CT	NN	CT	NN	CT	CC	CC	CT	CT	NN	CC	TT	CC	CT	TT
SCP092929.1_13394888	C/T	CP092929.1	13394888	+	NA	NA	NA	NA	NA	NA	TC	TC	TT	TT	TC	TT	TC	TC	TC	TC	TC	TC	TC	TC	TT	TC	CC	TC	CC	TC	TC	TC	TT	TC	TC	NN	TC	NN	TC	TT	TT	TC	TC	CC	TT	CC	TT	TC	CC
SCP092929.1_13394906	C/A	CP092929.1	13394906	+	NA	NA	NA	NA	NA	NA	CA	CA	CC	CC	CA	CC	CA	CA	CA	CA	CA	CA	CA	CA	CC	CA	AA	CA	AA	CA	CA	CA	CC	CA	CA	NN	CA	NN	CA	CC	CC	CA	CA	AA	CC	AA	CC	CA	AA
SCP092929.1_13402625	C/T	CP092929.1	13402625	+	NA	NA	NA	NA	NA	NA	TC	TC	TT	TT	TT	TT	TC	NN	TC	TC	NN	TC	TC	TC	TT	TC	CC	TC	CC	TC	TC	TC	TT	TC	TC	NN	TC	CC	TC	TT	TT	TC	TC	NN	TT	CC	TT	TC	CC
SCP092929.1_13402642	C/A	CP092929.1	13402642	+	NA	NA	NA	NA	NA	NA	CA	CA	CC	CC	CC	CC	CA	NN	CA	CA	NN	CA	CA	CA	CC	CA	AA	CA	AA	CA	CA	CA	CC	CA	CA	NN	CA	AA	CA	CC	CC	CA	CA	NN	CC	AA	CC	CA	AA
SCP092929.1_13440520	G/A	CP092929.1	13440520	+	NA	NA	NA	NA	NA	NA	GA	GA	GG	GG	GG	GG	GA	GA	GA	NN	GA	GG	GA	NN	GG	GA	AA	GA	AA	GA	GA	GA	GG	GA	GA	NN	GA	NN	GA	GG	GG	GA	GA	NN	GG	AA	GG	GA	NN
SCP092929.1_13440617	T/C	CP092929.1	13440617	+	NA	NA	NA	NA	NA	NA	TC	TC	TT	TT	TT	TT	TC	TC	TC	TC	TC	TC	TC	TC	TT	TC	CC	TC	CC	TC	TC	TC	TT	TC	TC	NN	TC	NN	TC	TT	TT	TC	TC	CC	TT	NN	TT	TC	NN
SCP092929.1_13440630	G/A	CP092929.1	13440630	+	NA	NA	NA	NA	NA	NA	GA	GA	GG	GG	GG	GG	GA	GA	GA	GA	GA	GA	GA	GA	GG	GA	AA	GA	AA	GA	GA	GA	GG	GA	GA	NN	GA	NN	GA	GG	GG	GA	GA	AA	GG	NN	GG	GA	NN
SCP092929.1_13566193	C/T	CP092929.1	13566193	+	NA	NA	NA	NA	NA	NA	TC	TC	TT	TT	TT	TT	TC	TC	TC	TC	TC	TC	TC	TC	TT	TC	CC	TC	CC	TC	TC	TC	TT	TC	TC	NN	TC	NN	TC	TT	TT	TC	TC	CC	TT	CC	TT	TC	CC
SCP092929.1_13672401	C/A	CP092929.1	13672401	+	NA	NA	NA	NA	NA	NA	CA	CA	CC	CC	CC	NN	CA	CC	CA	CA	NN	CA	CA	NN	CC	CA	AA	CA	AA	CA	CA	CA	CC	CA	CA	NN	CA	NN	CA	CC	CC	CA	CA	AA	CC	AA	CC	CA	AA
SCP092929.1_13697484	A/G	CP092929.1	13697484	+	NA	NA	NA	NA	NA	NA	AG	AG	GG	GG	AG	GG	AG	AG	AG	AG	AG	AG	AG	AA	GG	AG	AA	AG	AA	AG	AG	AG	GG	AG	AG	NN	AG	NN	AG	GG	GG	AG	AG	NN	GG	AA	GG	AG	AA
SCP092929.1_14735176	C/T	CP092929.1	14735176	+	NA	NA	NA	NA	NA	NA	CT	CT	NN	TT	CT	TT	CT	CT	CT	CT	CT	CT	CT	CT	TT	CT	CC	CT	CC	CC	CT	CC	TT	CT	CT	NN	CT	NN	CT	TT	TT	CT	CT	CC	TT	CC	TT	CT	CC
SCP092929.1_15056196	G/T	CP092929.1	15056196	+	NA	NA	NA	NA	NA	NA	GT	GT	TT	TT	TT	TT	GT	GT	GT	NN	GT	GT	GT	GT	TT	GT	GG	GT	GG	GG	GT	GG	TT	GT	GT	NN	GT	NN	GT	TT	TT	GT	GT	GG	TT	GG	TT	GT	GG
SCP092929.1_15205374	C/T	CP092929.1	15205374	+	NA	NA	NA	NA	NA	NA	TC	TC	TT	TT	TT	TT	TC	TC	TC	TT	TC	TC	TC	TC	TT	TC	CC	TC	CC	CC	TC	CC	TT	TC	TC	NN	TC	NN	TC	TT	TT	TC	TC	CC	TT	CC	TT	TC	CC
SCP092929.1_15205385	G/A	CP092929.1	15205385	+	NA	NA	NA	NA	NA	NA	GA	GA	GG	GG	GG	GG	GA	GA	GA	GA	GA	GA	GA	GA	GG	GA	AA	GA	AA	AA	GA	AA	GG	GA	GA	NN	GA	NN	GA	GG	GG	GA	GA	AA	GG	AA	GG	GA	AA
SCP092929.1_15205386	G/T	CP092929.1	15205386	+	NA	NA	NA	NA	NA	NA	GT	GT	GG	GG	GG	GG	GT	GT	GT	GT	GT	GT	GT	GT	GG	GT	TT	GT	TT	TT	GT	TT	GG	GT	GT	NN	GT	NN	GT	GG	GG	GT	GT	TT	GG	TT	GG	GT	TT
SCP092929.1_15205409	C/T	CP092929.1	15205409	+	NA	NA	NA	NA	NA	NA	CT	CT	CC	CC	CC	CC	CT	CT	CT	CC	CT	CT	CT	CT	CC	CT	TT	CT	TT	TT	CT	TT	CC	CT	CT	NN	CT	NN	CT	CC	CC	CT	CT	TT	CC	TT	CC	CT	TT
SCP092929.1_15205438	C/G	CP092929.1	15205438	+	NA	NA	NA	NA	NA	NA	CG	CG	CC	CC	CC	CC	CG	CG	CG	CC	CG	CG	CG	CG	CC	CG	GG	CG	GG	GG	CG	GG	CC	CG	CG	NN	CG	NN	CG	CC	CC	CG	CG	GG	CC	GG	CC	CG	GG
SCP092929.1_15205482	A/G	CP092929.1	15205482	+	NA	NA	NA	NA	NA	NA	GA	GA	GG	GG	GG	GG	GA	GA	GA	GG	GA	GA	GA	NN	GG	GA	AA	GA	AA	AA	GA	AA	GG	GA	GA	NN	GA	NN	GA	GG	GG	GA	GA	AA	GG	AA	GG	GA	AA
SCP092929.1_15213415	A/G	CP092929.1	15213415	+	NA	NA	NA	NA	NA	NA	AG	AG	AA	AA	AA	AA	AG	AG	AG	AG	AG	AG	AG	AG	AA	AG	GG	AG	GG	GG	AG	GG	AA	AG	AG	NN	AG	NN	AG	AA	AA	AG	AG	GG	AA	GG	AA	AG	GG
SCP092929.1_15297305	A/C	CP092929.1	15297305	+	NA	NA	NA	NA	NA	NA	AC	AC	NN	CC	CC	CC	AC	AC	AC	AC	AC	AC	AC	AC	CC	AC	AA	AC	AA	AA	AC	AA	CC	AC	AC	NN	AC	NN	AC	CC	CC	AC	AC	AA	CC	NN	NN	AC	AA
SCP092929.1_15339166	G/C	CP092929.1	15339166	+	NA	NA	NA	NA	NA	NA	GC	GC	GG	GG	GG	GG	GC	GC	GC	GC	GC	GC	GC	GC	GG	GC	CC	GC	CC	CC	GC	CC	GG	GC	GC	NN	GC	NN	GC	GG	GG	GC	GC	NN	GG	CC	GG	GC	CC
SCP092929.1_15343362	C/T	CP092929.1	15343362	+	NA	NA	NA	NA	NA	NA	CT	CT	TT	TT	CT	TT	CT	CT	CT	CT	CT	CT	CT	CC	NN	CT	CC	CT	CC	CC	CT	CC	TT	CT	CT	NN	CT	NN	CT	TT	TT	CT	CT	NN	TT	NN	TT	CT	CC
SCP092929.1_15398545	A/G	CP092929.1	15398545	+	NA	NA	NA	NA	NA	NA	AG	AA	NN	GG	GG	GG	AG	NN	AG	AG	AG	AG	AG	NN	GG	AG	AA	AG	AA	AA	AG	AA	GG	AG	AG	NN	AG	NN	AG	GG	GG	AG	AG	AA	GG	AA	GG	AG	AA
SCP092929.1_15398550	G/A	CP092929.1	15398550	+	NA	NA	NA	NA	NA	NA	GA	GG	NN	AA	AA	AA	GA	NN	GA	GA	GA	GA	GA	NN	AA	GA	GG	GA	GG	GG	GA	GG	AA	GA	GA	NN	GA	NN	GA	AA	AA	GA	GA	GG	AA	GG	AA	GA	GG
SCP092929.1_15480247	T/C	CP092929.1	15480247	+	NA	NA	NA	NA	NA	NA	CT	CT	CC	CC	NN	CC	CT	CC	CT	CT	CT	CT	CT	CT	CC	CT	TT	CT	TT	TT	CT	TT	CC	CT	CT	NN	CT	TT	CT	CC	CC	CT	CT	TT	CC	NN	CC	CT	TT
SCP092929.1_15619814	G/A	CP092929.1	15619814	+	NA	NA	NA	NA	NA	NA	GA	GA	GG	GG	GG	GG	GA	GA	GA	GA	GA	GA	GA	AA	GG	GA	AA	GA	AA	AA	GA	AA	GG	GA	GA	NN	GA	NN	GA	GG	GG	GA	GA	AA	GG	AA	GG	GA	AA
SCP092929.1_15626728	A/G	CP092929.1	15626728	+	NA	NA	NA	NA	NA	NA	AG	AG	AA	AA	AA	AA	AG	AG	AG	AG	AG	AG	AG	AA	AA	AG	GG	AG	GG	GG	AG	GG	AA	NN	AG	NN	AG	NN	AG	AA	AA	AG	AG	GG	AA	GG	AA	AG	GG
SCP092929.1_15814868	T/A	CP092929.1	15814868	+	NA	NA	NA	NA	NA	NA	AT	AT	AA	AA	NN	AA	AT	AT	AT	AT	AT	AT	AT	AT	AA	AT	TT	AT	TT	TT	AT	TT	AT	AT	AT	NN	AT	NN	AT	AA	AA	AT	AT	TT	AA	TT	AA	AT	TT
SCP092929.1_15840919	C/T	CP092929.1	15840919	+	NA	NA	NA	NA	NA	NA	TT	CT	NN	CT	CT	TT	CT	CT	TT	CT	TT	CT	TT	CC	CT	CT	CC	CT	NN	CC	TT	CC	CT	TT	CT	NN	CT	NN	TT	CT	CC	CT	CT	NN	TT	CC	CC	CT	CC
SCP092929.1_15895666	G/T	CP092929.1	15895666	+	NA	NA	NA	NA	NA	NA	GT	GT	TT	TT	NN	NN	GT	GT	GT	GT	GT	GT	GT	GT	TT	GT	GG	GT	GG	GG	GT	GG	GT	GT	GT	NN	GT	NN	GT	TT	TT	GT	GT	GG	TT	GG	TT	GT	GG
SCP092929.1_15956118	T/C	CP092929.1	15956118	+	NA	NA	NA	NA	NA	NA	TC	TC	TT	TT	TT	TT	TC	TT	TC	TT	TC	TC	TC	NN	TT	TT	CC	TC	CC	CC	TC	CC	TC	TC	TC	NN	TC	NN	TC	TT	TT	TC	TC	CC	TT	CC	TT	TC	CC
SCP092929.1_16116381	G/A	CP092929.1	16116381	+	NA	NA	NA	NA	NA	NA	GA	GA	AA	AA	GA	AA	GA	GA	GA	GA	GA	GA	GA	GA	AA	AA	GG	GA	GG	GG	GA	NN	GA	GA	GA	NN	GA	NN	AA	AA	AA	GA	GA	NN	AA	NN	AA	GA	GG
SCP092929.1_16457608	T/C	CP092929.1	16457608	+	NA	NA	NA	NA	NA	NA	TC	TC	CC	CC	TC	CC	TC	CC	TC	TC	TC	TC	TT	TC	CC	CC	TT	TT	TT	TT	TC	TT	TC	TC	TC	NN	TT	NN	CC	CC	CC	TC	TC	TT	CC	TT	CC	TC	TT
SCP092929.1_16457610	G/A	CP092929.1	16457610	+	NA	NA	NA	NA	NA	NA	GA	GA	AA	AA	GA	AA	GA	AA	GA	GA	GA	GA	GG	GA	AA	AA	GG	GG	GG	GG	GA	GG	GA	GA	GA	NN	GG	NN	AA	AA	AA	GA	GA	GG	AA	GG	AA	GA	GG
SCP092929.1_16679812	T/C	CP092929.1	16679812	+	NA	NA	NA	NA	NA	NA	TC	TC	NN	CC	TC	CC	TC	CC	TC	TT	TC	TC	TC	TC	CC	CC	TT	TT	TT	TT	TC	TT	TC	TC	TC	NN	TT	NN	CC	CC	CC	TC	TC	TT	CC	TT	CC	TC	TT
SCP092929.1_16696413	A/T	CP092929.1	16696413	+	NA	NA	NA	NA	NA	NA	AT	AT	TT	TT	AT	TT	AT	NN	AT	AT	AT	AT	AT	TT	TT	TT	AA	AA	AA	AA	AT	AA	AT	AT	AT	NN	AA	NN	TT	TT	TT	AT	AT	NN	TT	AA	TT	AT	NN
SCP092929.1_16705804	C/T	CP092929.1	16705804	+	NA	NA	NA	NA	NA	NA	TC	TC	CC	CC	CC	NN	TC	CC	TC	TC	TC	TC	TC	TC	CC	CC	TT	TT	TT	TT	TC	TT	TC	TC	TC	NN	TT	NN	CC	CC	CC	TC	TC	TT	CC	TT	CC	TC	TT
SCP092929.1_16758194	A/T	CP092929.1	16758194	+	NA	NA	NA	NA	NA	NA	NN	TA	NN	AA	AA	NN	TA	TA	TA	TA	TA	TA	TA	TA	NN	AA	TT	TT	TT	TT	TA	TT	TA	TT	TA	NN	TT	TT	AA	AA	AA	TA	TA	TT	AA	TT	AA	TA	TT
SCP092929.1_16973612	C/A	CP092929.1	16973612	+	NA	NA	NA	NA	NA	NA	AC	AC	CC	CC	CC	CC	AC	AC	AC	AC	AC	AC	AC	AC	CC	CC	AA	AA	AA	AA	AC	AA	AC	AC	AC	NN	AA	NN	CC	CC	CC	AC	AC	AA	CC	AA	CC	AC	AA
SCP092929.1_17055253	C/T	CP092929.1	17055253	+	NA	NA	NA	NA	NA	NA	TC	TC	CC	CC	TC	CC	TC	TC	TC	TC	TT	TC	TC	NN	CC	CC	TT	TT	TT	TT	TC	TT	TC	TC	TC	NN	TT	TT	CC	CC	CC	TC	TC	TT	CC	TT	CC	TC	TT
SCP092929.1_17055297	G/T	CP092929.1	17055297	+	NA	NA	NA	NA	NA	NA	TG	TG	GG	GG	TG	GG	TG	TG	TG	TG	TT	TG	TG	NN	GG	GG	TT	TT	TT	TT	TG	TT	TG	TG	TG	NN	TT	TT	GG	GG	GG	TG	TG	TT	GG	TT	GG	TG	TT
SCP092929.1_17055316	A/G	CP092929.1	17055316	+	NA	NA	NA	NA	NA	NA	AG	AG	GG	GG	AG	GG	AG	AG	AG	AG	AA	AG	AG	NN	GG	GG	AA	AA	AA	AA	AG	AA	AG	AG	AG	NN	AA	AA	GG	GG	GG	AG	AG	AA	GG	AA	GG	AG	AA
SCP092929.1_17055333	G/A	CP092929.1	17055333	+	NA	NA	NA	NA	NA	NA	AG	AG	GG	GG	AG	GG	AG	AG	AG	AG	AA	AG	AG	NN	GG	GG	AA	AA	AA	AA	AG	AA	AG	AG	AG	NN	AA	AA	GG	GG	GG	AG	AG	AA	GG	AA	GG	AG	AA
SCP092929.1_17055343	C/A	CP092929.1	17055343	+	NA	NA	NA	NA	NA	NA	AC	AC	CC	CC	AC	CC	AC	AC	AC	AC	AA	AC	AC	NN	CC	CC	AA	AA	AA	AA	AC	AA	AC	AC	AC	NN	AA	AA	CC	CC	CC	AC	AC	AA	CC	AA	CC	AC	AA
SCP092929.1_17219347	G/T	CP092929.1	17219347	+	NA	NA	NA	NA	NA	NA	GT	GT	TT	TT	GT	TT	GT	TT	GT	GT	GT	GT	GT	NN	TT	TT	GG	GG	GG	GG	GT	GG	GT	GT	GT	NN	GG	NN	TT	TT	TT	GT	GT	NN	TT	NN	TT	GT	GG
SCP092929.1_17231583	C/T	CP092929.1	17231583	+	NA	NA	NA	NA	NA	NA	TC	TC	TT	TT	TT	TT	TC	TT	TC	TC	TT	TC	TC	TC	TT	TT	CC	CC	CC	CC	TC	CC	TC	TC	TC	NN	CC	NN	TT	TT	TT	TC	TC	NN	TT	TC	TT	TC	CC
SCP092929.1_17581126	G/T	CP092929.1	17581126	+	NA	NA	NA	NA	NA	NA	TG	TG	TG	GG	TG	GG	TG	NN	TG	TG	TG	TG	TT	TG	GG	GG	TT	TT	TT	TT	TG	TT	TG	TG	TG	NN	TT	NN	GG	GG	GG	TG	TG	TT	GG	NN	TG	TG	TT
SCP092929.1_17611671	T/C	CP092929.1	17611671	+	NA	NA	NA	NA	NA	NA	TC	TC	NN	CC	CC	CC	TC	CC	TC	TC	TC	TC	TT	TC	CC	CC	TT	TT	TT	TT	TC	TT	TC	TC	TC	NN	TT	NN	CC	CC	CC	TC	TC	NN	CC	CC	TC	TC	TT
SCP092929.1_17653619	C/T	CP092929.1	17653619	+	NA	NA	NA	NA	NA	NA	CT	CT	CT	CC	CT	CC	CT	CC	CT	CT	CT	CT	TT	NN	CC	CC	TT	TT	TT	TT	CT	TT	CT	NN	CT	NN	TT	NN	CC	CC	CC	CT	CT	TT	CC	NN	CT	CT	TT
SCP092929.1_17668895	T/C	CP092929.1	17668895	+	NA	NA	NA	NA	NA	NA	TC	TC	NN	CC	CC	NN	TC	TC	TC	TT	TC	TC	TT	NN	CC	CC	TT	TT	TT	TT	TC	TT	TC	TC	TC	NN	TT	NN	CC	CC	CC	TC	TC	TT	CC	NN	CC	TC	TT
SCP092929.1_17678557	G/T	CP092929.1	17678557	+	NA	NA	NA	NA	NA	NA	TG	TG	TG	GG	GG	GG	TG	GG	TG	TG	TG	TG	TT	NN	GG	GG	TT	TT	TT	TT	TG	TT	TG	TG	TG	NN	TT	NN	GG	GG	GG	TG	TG	TT	GG	GG	TG	TG	TT
SCP092929.1_17706145	C/T	CP092929.1	17706145	+	NA	NA	NA	NA	NA	NA	CT	CT	CT	TT	TT	TT	CT	TT	CT	CT	CT	CT	CC	CC	TT	TT	CC	CC	CC	CC	CT	CC	CT	CT	CT	NN	CC	NN	TT	TT	TT	CT	CT	CC	TT	TT	CT	CT	CC
SCP092929.1_17711404	C/T	CP092929.1	17711404	+	NA	NA	NA	NA	NA	NA	CT	CT	NN	TT	TT	TT	CT	NN	CT	CT	CT	CT	CC	CT	TT	TT	CC	CC	CC	CC	CT	CC	CT	CT	CT	NN	CC	NN	TT	TT	TT	CT	CT	NN	TT	TT	CT	CT	NN
SCP092929.1_17720743	G/A	CP092929.1	17720743	+	NA	NA	NA	NA	NA	NA	GA	GA	NN	GG	GG	GG	GA	GG	GA	GA	NN	GA	AA	GA	GG	GG	AA	AA	AA	AA	GA	AA	GA	GA	GA	NN	AA	NN	GG	GG	GG	GA	GA	NN	GG	NN	GA	GA	AA
SCP092929.1_17720777	G/A	CP092929.1	17720777	+	NA	NA	NA	NA	NA	NA	GA	GA	NN	AA	AA	AA	GA	GA	GA	GA	NN	GA	GG	GA	AA	AA	GG	GG	GG	GG	GA	GG	GA	GA	GA	NN	GG	NN	AA	AA	AA	GA	GA	NN	AA	NN	GA	GA	GG
SCP092929.1_17751620	G/A	CP092929.1	17751620	+	NA	NA	NA	NA	NA	NA	GA	GA	NN	AA	AA	NN	GA	NN	GA	GA	AA	GA	GG	GA	AA	AA	GG	GG	GG	GG	GA	GG	GA	GA	GA	NN	GG	NN	AA	AA	AA	GA	GA	GG	AA	NN	GA	GA	GG
SCP092929.1_17858408	G/T	CP092929.1	17858408	+	NA	NA	NA	NA	NA	NA	GT	GT	GT	TT	TT	TT	GT	GT	GT	GT	GT	GT	GG	GT	TT	TT	GG	GG	GG	GG	GT	GG	GT	GT	GT	NN	GG	NN	TT	TT	TT	GT	GT	GG	TT	TT	GT	GT	GG
SCP092929.1_18118124	A/T	CP092929.1	18118124	+	NA	NA	NA	NA	NA	NA	AT	AT	NN	TT	AT	NN	AT	NN	AT	AT	AA	AT	AA	AT	NN	TT	AA	AA	AA	AA	AT	AA	AT	AA	AT	NN	AA	NN	TT	TT	TT	AT	AT	NN	TT	NN	AT	AT	AA
SCP092929.1_18118143	G/A	CP092929.1	18118143	+	NA	NA	NA	NA	NA	NA	GA	GA	NN	AA	GA	NN	GA	NN	GA	GA	GG	GA	GG	GA	NN	AA	GG	GG	GG	GG	GA	GG	GA	GG	GA	NN	GG	NN	AA	AA	AA	GA	GA	NN	AA	NN	GA	GA	GG
SCP092929.1_18348580	A/G	CP092929.1	18348580	+	NA	NA	NA	NA	NA	NA	AG	AG	NN	AA	AA	AA	AG	AG	AG	AG	GG	AG	GG	NN	AA	AA	GG	GG	GG	GG	AG	GG	AG	GG	GG	NN	GG	NN	AA	AA	AA	AG	AG	GG	AA	NN	AG	AG	NN
SCP092929.1_18355318	C/T	CP092929.1	18355318	+	NA	NA	NA	NA	NA	NA	CT	CT	CT	TT	TT	TT	CT	CT	CT	CT	TT	CT	CC	CT	TT	CT	CC	CC	CC	CC	CT	CC	CT	CC	CC	NN	CC	NN	TT	TT	TT	CT	CT	CC	TT	NN	TT	CT	CC
SCP092929.1_18355326	G/C	CP092929.1	18355326	+	NA	NA	NA	NA	NA	NA	CG	CG	CG	CC	CC	CC	CG	CG	CG	CG	CC	CG	GG	CG	CC	CG	GG	GG	GG	GG	CG	GG	CG	GG	GG	NN	GG	NN	CC	CC	CC	CG	CG	GG	CC	NN	CC	CG	GG
SCP092929.1_18355335	A/C	CP092929.1	18355335	+	NA	NA	NA	NA	NA	NA	AC	AC	AC	AA	AA	AA	AC	AC	AC	AC	AA	AC	CC	AC	AA	AC	CC	CC	CC	CC	AC	CC	AC	CC	CC	NN	CC	NN	AA	AA	AA	AC	AC	CC	AA	NN	AA	AC	CC
SCP092929.1_18355341	T/G	CP092929.1	18355341	+	NA	NA	NA	NA	NA	NA	TG	TG	TG	GG	GG	GG	TG	TG	TG	TG	GG	TG	TT	TG	GG	TG	TT	TT	TT	TT	TG	TT	TG	TT	TT	NN	TT	NN	GG	GG	GG	TG	TG	TT	GG	NN	GG	TG	TT
SCP092929.1_18440452	A/G	CP092929.1	18440452	+	NA	NA	NA	NA	NA	NA	GA	GA	NN	AA	AA	AA	GA	AA	GA	GA	GA	GA	GG	GA	AA	AA	GG	GG	GG	GG	GA	GG	GA	GG	GG	NN	GG	NN	AA	AA	AA	GA	GA	NN	AA	AA	GA	GA	NN
SCP092929.1_18440467	A/G	CP092929.1	18440467	+	NA	NA	NA	NA	NA	NA	AG	AG	NN	GG	GG	GG	AG	GG	AG	AG	AG	AG	AA	AG	GG	GG	AA	AA	AA	AA	AG	AA	AG	AA	AA	NN	AA	NN	GG	GG	GG	AG	AG	NN	GG	GG	AG	AG	NN
SCP092929.1_18440492	A/G	CP092929.1	18440492	+	NA	NA	NA	NA	NA	NA	AG	AG	NN	GG	GG	GG	AG	GG	AG	AG	AG	AG	AA	AG	GG	GG	AA	AA	AA	AA	AG	AA	AG	AA	AA	NN	AA	NN	GG	GG	GG	AG	AG	NN	GG	GG	AG	AG	AA
SCP092929.1_18510366	C/T	CP092929.1	18510366	+	NA	NA	NA	NA	NA	NA	CT	CT	CT	CC	CC	CC	CT	NN	CT	NN	CT	CT	TT	CT	CC	CC	TT	TT	TT	TT	CT	TT	CT	TT	TT	NN	TT	NN	CC	CC	CC	CT	CT	TT	CC	CC	CT	CT	TT
SCP092929.1_18556758	C/T	CP092929.1	18556758	+	NA	NA	NA	NA	NA	NA	CT	CT	CT	TT	TT	TT	CT	CT	CT	CT	CT	CT	CC	NN	TT	TT	CC	CC	CC	CC	CT	CC	CT	CC	CC	NN	CC	NN	TT	TT	TT	CT	CT	CC	TT	TT	CT	CT	CC
SCP092929.1_18556782	T/C	CP092929.1	18556782	+	NA	NA	NA	NA	NA	NA	TC	TC	TC	CC	CC	CC	TC	TC	TC	TC	TC	TC	TT	NN	CC	CC	TT	TT	TT	TT	TC	TT	TC	TT	TT	NN	TT	NN	CC	CC	CC	TC	TC	TT	CC	CC	TC	TC	TT
SCP092929.1_18556790	T/C	CP092929.1	18556790	+	NA	NA	NA	NA	NA	NA	CT	CT	CT	TT	TT	TT	CT	CT	CT	CT	CT	CT	CC	NN	TT	TT	CC	CC	CC	CC	CT	CC	CT	CC	CC	NN	CC	NN	TT	TT	TT	CT	CT	CC	TT	TT	CT	CT	CC
SCP092929.1_18584892	T/C	CP092929.1	18584892	+	NA	NA	NA	NA	NA	NA	CT	CT	CT	CC	CC	CC	CT	CC	CT	CC	NN	CT	TT	CT	CC	CC	TT	TT	TT	TT	CT	TT	CT	TT	TT	NN	TT	NN	CC	CC	CC	CT	CT	TT	CC	NN	CT	CT	TT
SCP092929.1_18789222	G/A	CP092929.1	18789222	+	NA	NA	NA	NA	NA	NA	GA	GA	GA	AA	AA	NN	AA	NN	GA	GA	GA	GA	GG	GA	AA	AA	GG	GG	GG	GG	GA	GG	GA	NN	GG	NN	GG	NN	AA	AA	AA	GA	GA	GG	AA	AA	GA	GA	GG
SCP092929.1_18802652	A/C	CP092929.1	18802652	+	NA	NA	NA	NA	NA	NA	CA	CA	CA	AA	AA	AA	AA	AA	CA	CA	CA	CA	CC	CA	AA	AA	CC	CC	CC	CC	CA	CC	CA	CC	CC	NN	CC	NN	AA	AA	AA	CA	CA	CC	AA	AA	CA	CA	CC
SCP092929.1_18833992	T/G	CP092929.1	18833992	+	NA	NA	NA	NA	NA	NA	TG	TG	TG	NN	GG	GG	GG	TG	TG	GG	TG	TG	TT	TT	GG	GG	TT	TT	TT	TT	TG	TT	TG	TT	TT	NN	TT	NN	GG	GG	GG	TG	TG	TT	GG	GG	TG	TG	TT
SCP092929.1_18834045	G/A	CP092929.1	18834045	+	NA	NA	NA	NA	NA	NA	AG	AG	AG	NN	GG	GG	GG	AG	AG	GG	AG	AG	AA	AA	GG	GG	AA	AA	AA	AA	AG	AA	AG	AA	AA	NN	AA	NN	GG	GG	GG	AG	AG	AA	GG	GG	AG	AG	AA
SCP092929.1_18834067	C/A	CP092929.1	18834067	+	NA	NA	NA	NA	NA	NA	AC	AC	AC	NN	CC	CC	CC	AC	AC	CC	AC	AC	AA	AA	CC	CC	AA	AA	AA	AA	AC	AA	AC	AA	AA	NN	AA	NN	CC	CC	CC	AC	AC	AA	CC	CC	AC	AC	AA
SCP092929.1_18834068	A/G	CP092929.1	18834068	+	NA	NA	NA	NA	NA	NA	GA	GA	GA	NN	AA	AA	AA	GA	GA	AA	GA	GA	GG	GG	AA	AA	GG	GG	GG	GG	GA	GG	GA	GG	GG	NN	GG	NN	AA	AA	AA	GA	GA	GG	AA	AA	GA	GA	GG
SCP092929.1_18851325	T/C	CP092929.1	18851325	+	NA	NA	NA	NA	NA	NA	CT	CT	NN	CC	CC	NN	CC	CC	CT	CT	TT	CT	TT	CT	CC	CC	TT	TT	NN	TT	CT	TT	CT	TT	TT	NN	TT	NN	CC	CC	CC	CT	CT	TT	CC	NN	CT	CT	TT
SCP092929.1_18851334	A/G	CP092929.1	18851334	+	NA	NA	NA	NA	NA	NA	GA	GA	NN	GG	GG	NN	GG	GG	GA	GA	AA	GA	AA	GA	GG	GG	AA	AA	NN	AA	GA	AA	GA	AA	AA	NN	AA	NN	GG	GG	GG	GA	GA	AA	GG	NN	GA	GA	AA
SCP092929.1_18899257	C/T	CP092929.1	18899257	+	NA	NA	NA	NA	NA	NA	CT	CT	CT	TT	TT	TT	TT	TT	CT	TT	CT	CT	CC	CT	TT	TT	CC	CC	CC	CC	CT	CC	CT	CC	CC	NN	CC	NN	TT	TT	TT	CT	CT	CC	TT	NN	CT	CT	CC
SCP092929.1_18916100	T/A	CP092929.1	18916100	+	NA	NA	NA	NA	NA	NA	TA	TA	TA	AA	AA	NN	AA	NN	TA	TA	TA	TA	TT	TA	AA	AA	TT	TT	TT	TT	TA	TT	TA	TT	TT	NN	TT	NN	AA	AA	AA	TA	TA	NN	AA	AA	TA	TA	NN
SCP092929.1_18916170	A/G	CP092929.1	18916170	+	NA	NA	NA	NA	NA	NA	GA	GA	GA	AA	AA	NN	AA	NN	GA	GA	GA	GA	GG	GA	AA	AA	GG	GG	GG	GG	GA	GG	GA	GG	GG	NN	GG	NN	AA	AA	AA	GA	GA	NN	AA	AA	GA	GA	GG
SCP092929.1_19124376	T/C	CP092929.1	19124376	+	NA	NA	NA	NA	NA	NA	TC	TC	TC	CC	TC	CC	CC	NN	TC	TC	NN	TC	TT	TC	CC	CC	TT	TT	TT	TT	TC	TT	TC	TT	TT	NN	TT	TT	CC	CC	CC	TC	TC	NN	CC	CC	TC	TC	TT
SCP092929.1_19134055	A/G	CP092929.1	19134055	+	NA	NA	NA	NA	NA	NA	AG	AG	AG	GG	AG	GG	GG	AG	AG	AG	AG	AG	AA	GG	GG	GG	AA	AA	NN	AA	AG	AA	AG	AA	AA	NN	AA	NN	GG	GG	GG	AG	AG	AA	GG	NN	AG	AG	AA
SCP092929.1_19146572	G/A	CP092929.1	19146572	+	NA	NA	NA	NA	NA	NA	AG	AG	NN	GG	AG	GG	GG	GG	AG	AG	AG	AG	AA	AG	GG	GG	AA	AA	AA	AA	AG	AA	AG	AA	AA	NN	AA	NN	GG	GG	GG	AG	AG	AA	GG	GG	AG	AG	AA
SCP092929.1_19276672	G/A	CP092929.1	19276672	+	NA	NA	NA	NA	NA	NA	GA	GA	GA	AA	GA	AA	AA	AA	GA	GA	GA	GA	GG	NN	AA	AA	GG	GG	GG	GG	GA	GG	GA	GG	GG	NN	GG	NN	AA	AA	AA	GA	GA	GG	AA	AA	GA	GA	GG
SCP092929.1_19480826	G/C	CP092929.1	19480826	+	NA	NA	NA	NA	NA	NA	GC	GC	NN	CC	CC	NN	CC	GC	GC	GC	NN	GC	GG	NN	NN	CC	GG	GG	GG	GG	GC	GG	GC	GG	GG	NN	GG	NN	CC	CC	CC	GC	GC	GG	CC	NN	GC	GC	GG
SCP092929.1_19534867	C/G	CP092929.1	19534867	+	NA	NA	NA	NA	NA	NA	GC	GC	GC	GC	GC	CC	CC	CC	GC	GC	GC	GC	GG	NN	CC	CC	GG	GG	GG	GG	GC	GG	GC	GG	GG	NN	GG	NN	CC	CC	CC	GC	GC	GG	CC	CC	GC	GC	GG
SCP092929.1_19534888	A/G	CP092929.1	19534888	+	NA	NA	NA	NA	NA	NA	GA	GA	GA	GA	GA	AA	AA	AA	GA	GA	GA	GA	GG	NN	AA	AA	GG	GG	GG	GG	GA	GG	GA	GG	GG	NN	GG	NN	AA	AA	AA	GA	GA	GG	AA	AA	GA	GA	GG
SCP092929.1_19654107	C/T	CP092929.1	19654107	+	NA	NA	NA	NA	NA	NA	CT	CT	NN	CT	CT	TT	TT	CT	CT	CT	CT	CT	CC	CT	TT	TT	CC	CC	CC	CC	CT	CC	CT	CT	CT	NN	CC	NN	TT	TT	TT	CT	CT	CC	TT	TT	CT	CT	CC
SCP092929.1_19727449	A/G	CP092929.1	19727449	+	NA	NA	NA	NA	NA	NA	GA	GA	GA	GA	GA	GG	GG	NN	GA	GA	GA	GA	AA	GA	GG	GG	AA	AA	AA	AA	GA	AA	GA	GA	GA	NN	AA	NN	GG	GG	GG	GA	GA	NN	GG	NN	GA	GA	AA
SCP092929.1_19727484	A/T	CP092929.1	19727484	+	NA	NA	NA	NA	NA	NA	TA	TA	TA	TA	TA	TT	TT	NN	TA	TA	TA	TA	AA	TA	TT	TT	AA	AA	AA	AA	TA	AA	TA	TA	TA	NN	AA	NN	TT	TT	TT	TA	TA	NN	TT	NN	TA	TA	AA
SCP092929.1_19877052	C/G	CP092929.1	19877052	+	NA	NA	NA	NA	NA	NA	CG	CG	CG	CG	CG	NN	GG	GG	CG	CG	CG	CG	CC	NN	GG	GG	CC	CC	CC	CC	CG	CC	CG	CG	CG	NN	CC	NN	GG	GG	GG	CG	CG	NN	GG	GG	CG	CG	CC
SCP092929.1_20133369	T/C	CP092929.1	20133369	+	NA	NA	NA	NA	NA	NA	TC	TC	NN	TC	TC	CC	CC	NN	TC	NN	CC	TC	TT	TC	CC	CC	TT	TT	NN	TT	TC	TT	TC	TC	TC	NN	TT	NN	CC	CC	CC	TC	TC	TT	CC	CC	TC	TC	TT
SCP092929.1_20497928	G/A	CP092929.1	20497928	+	NA	NA	NA	NA	NA	NA	AG	AG	AG	AG	AG	AA	AA	AA	AG	AG	AA	AG	GG	AA	AA	AA	GG	GG	GG	GG	AG	GG	AG	AG	AG	NN	GG	GG	AA	AA	AA	AG	AG	GG	AA	AA	AG	AG	GG
SCP092929.1_20497959	T/A/C	CP092929.1	20497959	+	NA	NA	NA	NA	NA	NA	AT	AT	AT	AT	AT	AA	AA	AA	AT	AT	AA	AT	TT	AA	AA	AA	TT	TT	TT	TT	AT	TT	AT	AT	AT	NN	TT	TT	AA	AA	AA	AT	AT	TT	AA	AA	AT	AT	TT
SCP092929.1_20552756	A/T	CP092929.1	20552756	+	NA	NA	NA	NA	NA	NA	AT	AT	NN	AT	AT	NN	TT	NN	AT	AT	TT	AT	AA	AT	TT	TT	AA	AA	AA	AA	AT	AA	AT	AT	AT	NN	AA	NN	TT	TT	TT	AT	AT	AA	TT	TT	AT	AT	AA
SCP092929.1_20605227	C/T/A	CP092929.1	20605227	+	NA	NA	NA	NA	NA	NA	CC	CT	CC	CT	CT	TT	TT	CT	CT	CT	TT	CT	CC	CT	TT	TT	CC	CC	CC	CC	CT	CC	CT	CT	CT	NN	CC	NN	TT	TT	TT	CT	CT	CC	TT	NN	CT	CT	CC
SCP092929.1_21036602	G/T	CP092929.1	21036602	+	NA	NA	NA	NA	NA	NA	GT	GT	GT	GT	GT	TT	TT	TT	GT	GT	TT	GT	GG	GT	TT	TT	GG	GG	GG	NN	GT	GG	GT	GT	GT	NN	GG	NN	TT	TT	TT	GT	GT	GG	TT	TT	GT	GT	GG
SCP092929.1_21085834	C/T	CP092929.1	21085834	+	NA	NA	NA	NA	NA	NA	TC	TC	TC	TC	TC	CC	CC	TC	TC	TC	CC	TC	TT	TC	CC	CC	TT	TT	TT	TT	TC	TT	TC	TC	TC	NN	TT	NN	CC	CC	CC	TC	TC	TT	CC	CC	TC	TC	TT
SCP092929.1_21255278	G/C	CP092929.1	21255278	+	NA	NA	NA	NA	NA	NA	CG	CG	NN	CG	CG	CC	CC	CC	CG	CG	CC	CG	GG	CG	CC	CC	GG	GG	GG	GG	CG	GG	CG	CG	CG	NN	GG	NN	CC	CC	CC	CG	CG	NN	CC	CC	CG	CG	GG
SCP092929.1_21308269	G/A	CP092929.1	21308269	+	NA	NA	NA	NA	NA	NA	GA	GA	GG	GA	GA	GG	GG	GA	GA	GA	GG	GA	AA	GA	GG	GG	AA	AA	AA	AA	GA	AA	GA	GA	GA	NN	AA	NN	GG	GG	GG	GA	GA	AA	GG	GG	GA	GA	AA
SCP092929.1_21308273	C/A	CP092929.1	21308273	+	NA	NA	NA	NA	NA	NA	CA	CA	CC	CA	CA	CC	CC	CA	CA	CA	CC	CA	AA	CA	CC	CC	AA	AA	AA	AA	CA	AA	CA	CA	CA	NN	AA	NN	CC	CC	CC	CA	CA	AA	CC	CC	CA	CA	AA
SCP092929.1_21308301	G/A	CP092929.1	21308301	+	NA	NA	NA	NA	NA	NA	GA	GA	GG	GA	GA	GG	GG	GA	GA	GA	GG	GA	AA	GA	GG	GG	AA	AA	AA	AA	GA	AA	GA	GA	GA	NN	AA	NN	GG	GG	GG	GA	GA	AA	GG	GG	GA	GA	AA
SCP092929.1_21308317	T/C	CP092929.1	21308317	+	NA	NA	NA	NA	NA	NA	TC	TC	CC	TC	TC	CC	CC	TC	TC	TC	CC	TC	TT	TC	CC	CC	TT	TT	TT	TT	TC	TT	TC	TC	TC	NN	TT	NN	CC	CC	CC	TC	TC	TT	CC	CC	TC	TC	TT
SCP092929.1_21414795	T/A	CP092929.1	21414795	+	NA	NA	NA	NA	NA	NA	TA	TA	NN	TA	TA	AA	AA	NN	TA	TA	AA	TA	TT	TA	AA	AA	TT	TT	TT	TT	TA	TT	TA	TA	TA	NN	TT	NN	AA	AA	AA	TA	TA	NN	AA	AA	TT	TA	TT
SCP092929.1_21432007	A/G	CP092929.1	21432007	+	NA	NA	NA	NA	NA	NA	GA	GA	NN	GA	GA	AA	AA	AA	GA	GA	AA	GA	GG	GA	AA	AA	GG	GG	GG	GG	GA	GG	GA	GA	GA	NN	GG	NN	AA	AA	GA	GA	GA	NN	AA	AA	GG	GA	NN
SCP092929.1_21850861	A/G	CP092929.1	21850861	+	NA	NA	NA	NA	NA	NA	AG	AG	AG	AG	AG	GG	GG	NN	AG	AG	GG	AG	AA	AG	GG	GG	AA	AA	AA	AA	AG	AA	AG	AG	AG	NN	AA	NN	GG	GG	GG	AG	AG	AA	GG	GG	AG	AG	AA
SCP092929.1_21897831	G/C	CP092929.1	21897831	+	NA	NA	NA	NA	NA	NA	GC	GC	GC	GC	GC	GG	GG	GG	GC	GC	GG	GC	CC	GG	GG	GG	CC	CC	CC	CC	GC	CC	GC	GC	GC	NN	CC	NN	GG	GG	GG	GC	GC	CC	GG	GG	GC	GC	CC
SCP092929.1_21989473	G/A	CP092929.1	21989473	+	NA	NA	NA	NA	NA	NA	GG	GA	GA	GA	GA	GG	GG	GG	GA	GG	GG	GA	AA	GA	GG	GG	AA	AA	AA	AA	GA	AA	GA	GA	GA	NN	AA	NN	GG	GG	GG	GA	GA	AA	GG	GG	GA	GA	AA
SCP092930.1_197335	A/G	CP092930.1	197335	+	NA	NA	NA	NA	NA	NA	AG	AG	NN	AA	AA	NN	GG	GG	AG	AG	AG	AG	AG	NN	AA	AG	AG	AA	AG	GG	AG	GG	AG	GG	GG	NN	AG	NN	AG	GG	AA	AA	AA	NN	GG	NN	AA	AG	AG
SCP092930.1_208353	T/C	CP092930.1	208353	+	NA	NA	NA	NA	NA	NA	TC	TC	TC	CC	CC	TT	TT	TC	TC	TC	TC	TC	TC	TT	CC	TC	TC	NN	TC	TT	TC	TT	TC	TT	TT	NN	TC	NN	TC	TT	CC	CC	CC	TC	TT	TT	CC	TC	TC
SCP092930.1_230202	C/T	CP092930.1	230202	+	NA	NA	NA	NA	NA	NA	TC	TC	TC	CC	CC	TT	TT	TC	TC	TC	TC	TC	TC	TT	CC	TC	TC	CC	TC	TT	TC	TT	TC	TT	TT	NN	TC	NN	TC	TT	CC	CC	CC	NN	TT	TT	CC	TC	TC
SCP092930.1_377214	G/T	CP092930.1	377214	+	NA	NA	NA	NA	NA	NA	TG	TG	TG	GG	GG	TT	TT	TT	TG	TG	TG	TG	TG	TT	GG	TG	TG	GG	TG	TT	TG	TT	TG	TT	TT	NN	TG	TG	TG	TT	GG	GG	GG	TG	TT	TT	GG	TG	TG
SCP092930.1_393030	G/A	CP092930.1	393030	+	NA	NA	NA	NA	NA	NA	AG	AG	AA	AA	AA	NN	GG	NN	AG	AG	AG	AG	AG	NN	AA	AG	AG	AA	AG	GG	AG	GG	AG	GG	GG	NN	AG	NN	AG	GG	AA	AA	AA	AG	GG	GG	AA	AG	AG
SCP092930.1_396197	G/A	CP092930.1	396197	+	NA	NA	NA	NA	NA	NA	GA	GA	GA	GG	GG	NN	AA	GA	GA	GA	GA	GA	GA	AA	GG	GA	GA	GG	GA	AA	GA	AA	GA	AA	AA	NN	GA	NN	GA	AA	GG	GG	GG	GA	AA	AA	GG	GA	GA
SCP092930.1_396221	A/T	CP092930.1	396221	+	NA	NA	NA	NA	NA	NA	AT	AT	AT	AA	AA	NN	TT	AT	AT	AT	AT	AT	AT	TT	AA	AT	AT	AA	AT	TT	AT	TT	AT	TT	TT	NN	AT	NN	AT	TT	AA	AA	AA	AT	TT	TT	AA	AT	AT
SCP092930.1_439036	T/G	CP092930.1	439036	+	NA	NA	NA	NA	NA	NA	TG	TG	TG	TT	TT	GG	GG	TG	TG	TG	TG	TG	TG	GG	TT	TG	TG	TT	TG	GG	TG	GG	TG	GG	GG	NN	TG	NN	TT	GG	TT	TT	TT	TG	GG	GG	TT	TG	TG
SCP092930.1_449786	C/T	CP092930.1	449786	+	NA	NA	NA	NA	NA	NA	CT	CT	NN	TT	TT	NN	CC	NN	CT	NN	CT	CT	CT	CC	NN	CT	CT	TT	CT	CC	CT	CC	CT	CC	CC	NN	CT	NN	CT	CC	TT	TT	TT	CC	CC	NN	TT	CT	CT
SCP092930.1_455699	T/A	CP092930.1	455699	+	NA	NA	NA	NA	NA	NA	TA	TA	TA	TT	TT	AA	AA	AA	TA	TA	TA	TA	TA	AA	TT	TA	TA	TT	NN	AA	TA	AA	TA	AA	AA	NN	TA	NN	TA	AA	TT	TT	TT	AA	AA	AA	TT	TA	TA
SCP092930.1_457796	A/G	CP092930.1	457796	+	NA	NA	NA	NA	NA	NA	GA	GA	NN	AA	AA	NN	GG	GG	GA	GA	GA	GA	GA	NN	AA	GA	GA	AA	GA	GG	GA	GG	GG	GA	GG	NN	GA	NN	GA	NN	AA	AA	AA	GA	GG	NN	AA	GA	GA
SCP092930.1_457814	A/C	CP092930.1	457814	+	NA	NA	NA	NA	NA	NA	AC	AC	NN	CC	CC	NN	AA	AA	AC	AC	AC	AC	AC	NN	CC	AC	AC	CC	AC	AA	AC	AA	AA	AC	AA	NN	AC	NN	AC	NN	CC	CC	CC	AC	AA	NN	CC	AC	AC
SCP092930.1_562873	G/A/T	CP092930.1	562873	+	NA	NA	NA	NA	NA	NA	AG	AG	AA	AA	AA	GG	GG	AG	AG	AG	AG	AG	AG	GG	AA	AG	AG	AA	AG	GG	AG	GG	AG	GG	GG	NN	AG	NN	AG	GG	AA	AA	AA	AG	GG	GG	AA	AG	AG
SCP092930.1_562876	A/G	CP092930.1	562876	+	NA	NA	NA	NA	NA	NA	GA	GA	GG	GG	GG	AA	AA	GA	GA	GA	GA	GA	GA	AA	GG	GA	GA	GG	GA	AA	GA	AA	GA	AA	AA	NN	GA	NN	GA	AA	GG	GG	GG	GA	AA	AA	GG	GA	GA
SCP092930.1_817411	A/G	CP092930.1	817411	+	NA	NA	NA	NA	NA	NA	GA	GA	GA	GG	GG	AA	AA	GA	GA	GA	GA	GA	GA	AA	GG	GA	GA	GG	GA	AA	GA	AA	GA	AA	AA	NN	GA	GG	GA	AA	GG	GG	GG	GA	AA	AA	GG	GA	GA
SCP092930.1_849668	C/T	CP092930.1	849668	+	NA	NA	NA	NA	NA	NA	CT	CT	NN	CC	CC	TT	TT	CT	CT	CT	CT	CT	CT	TT	CC	CT	CT	NN	CT	TT	CT	TT	CT	TT	TT	NN	CT	NN	CT	TT	CC	CC	CC	NN	TT	TT	CC	CT	CT
SCP092930.1_971373	A/G	CP092930.1	971373	+	NA	NA	NA	NA	NA	NA	AG	AG	AG	GG	GG	AA	AA	NN	AG	AG	AG	AG	AG	AA	GG	AG	AG	GG	AG	AA	AG	AA	AG	AA	AA	NN	AG	NN	AG	AA	GG	GG	GG	NN	AA	NN	GG	AG	AG
SCP092930.1_1110408	T/C	CP092930.1	1110408	+	NA	NA	NA	NA	NA	NA	TC	TC	TC	TT	TT	CC	CC	CC	TC	TC	TC	TC	TC	CC	TT	TC	TC	TT	TC	CC	TC	CC	TC	CC	CC	NN	TC	TC	TC	CC	TT	TT	TT	TC	CC	CC	TT	TC	TC
SCP092930.1_1184846	G/A	CP092930.1	1184846	+	NA	NA	NA	NA	NA	NA	AG	AG	AG	GG	GG	AA	AA	AA	AG	AG	AG	AG	AG	AA	GG	AG	AG	GG	AG	AA	AG	AA	AG	AA	AA	NN	AG	NN	AG	AA	GG	GG	GG	NN	AA	AA	GG	AG	AG
SCP092930.1_1214981	T/C	CP092930.1	1214981	+	NA	NA	NA	NA	NA	NA	TC	TC	TC	CC	CC	TT	TT	TT	TC	TC	TC	TC	TC	TT	CC	TC	TC	CC	TC	TT	TC	TT	TC	TT	TT	NN	TC	NN	TC	TT	CC	CC	CC	TC	TT	TT	CC	TC	TC
SCP092930.1_1470892	T/G	CP092930.1	1470892	+	NA	NA	NA	NA	NA	NA	GT	GT	GT	TT	TT	GG	GG	GG	GT	TT	GT	GT	GT	GG	TT	GT	GT	TT	GT	GG	GT	GG	GT	GG	GG	NN	GT	NN	GT	GG	TT	TT	TT	NN	GG	GG	NN	GT	GT
SCP092930.1_1507452	A/G	CP092930.1	1507452	+	NA	NA	NA	NA	NA	NA	GA	GA	GA	GG	GG	AA	AA	GA	GA	GG	GA	GA	GA	AA	GG	GA	GA	GG	GA	AA	GA	AA	GA	AA	AA	NN	GA	GA	GA	AA	GG	GG	GG	GA	AA	AA	GG	GA	GA
SCP092930.1_1659600	T/C	CP092930.1	1659600	+	NA	NA	NA	NA	NA	NA	TC	TC	NN	CC	CC	TT	TT	NN	TC	CC	NN	TC	TC	TT	NN	TC	TC	CC	TC	TT	TC	TT	TC	TT	TT	NN	TC	TC	TT	TT	CC	CC	CC	NN	TT	TT	CC	TC	TC
SCP092930.1_1659660	C/A	CP092930.1	1659660	+	NA	NA	NA	NA	NA	NA	CA	CA	NN	AA	AA	CC	CC	NN	CA	AA	NN	CA	CA	CC	NN	CA	CA	AA	CA	CC	CA	CC	CA	CC	CC	NN	CA	CA	CC	CC	AA	AA	AA	NN	CC	CC	AA	CA	CA
SCP092930.1_1671008	C/T	CP092930.1	1671008	+	NA	NA	NA	NA	NA	NA	CT	CT	CT	TT	TT	CC	CC	CC	CT	TT	CT	CT	CT	CC	TT	CT	CT	TT	CT	CC	CT	CC	CT	CC	CC	NN	CT	CT	CT	CC	TT	TT	TT	CT	CC	CC	TT	CT	CT
SCP092930.1_1671087	G/A	CP092930.1	1671087	+	NA	NA	NA	NA	NA	NA	AG	AG	AG	GG	GG	AA	AA	AA	AG	GG	AG	AG	AG	AA	GG	AG	AG	GG	AG	AA	AG	AA	AG	AA	AA	NN	AG	AG	AG	AA	GG	GG	GG	AG	AA	AA	GG	AG	AG
SCP092930.1_1680424	A/G	CP092930.1	1680424	+	NA	NA	NA	NA	NA	NA	GA	GA	GA	GG	GG	AA	AA	GA	GA	GG	GA	GA	GA	AA	GG	GA	GA	GG	GA	AA	GA	AA	GA	AA	AA	NN	GA	GA	GA	AA	GG	GG	GG	GA	AA	AA	GG	GA	GA
SCP092930.1_1697474	G/A	CP092930.1	1697474	+	NA	NA	NA	NA	NA	NA	AG	AG	AG	AA	AA	GG	GG	AG	AG	AA	AG	AG	AG	GG	AA	AG	AG	AA	AG	GG	AG	GG	AG	GG	GG	NN	AG	NN	NN	GG	AA	AA	AA	AG	GG	GG	AA	AG	AG
SCP092930.1_1730891	T/A	CP092930.1	1730891	+	NA	NA	NA	NA	NA	NA	AT	AT	NN	AA	AA	TT	TT	AT	AT	AA	AT	AT	AT	TT	AA	AT	AT	NN	AT	TT	AT	TT	AT	TT	TT	NN	AT	NN	AT	TT	AA	AA	AA	AT	TT	TT	AA	AT	AT
SCP092930.1_1730967	T/G	CP092930.1	1730967	+	NA	NA	NA	NA	NA	NA	TG	TG	NN	TT	TT	GG	GG	TG	TG	TT	TG	TG	TG	GG	TT	TG	TG	NN	TG	GG	TG	GG	TG	GG	GG	NN	TG	NN	TG	GG	TT	TT	TT	TG	GG	GG	TT	TG	TG
SCP092930.1_1748947	C/A	CP092930.1	1748947	+	NA	NA	NA	NA	NA	NA	AC	AC	AC	AA	AA	CC	CC	CC	AC	AA	AC	AC	AC	CC	AA	AC	AC	AA	NN	CC	AC	CC	AC	CC	CC	NN	AC	NN	AC	CC	AA	AA	AA	NN	CC	NN	AA	AC	CC
SCP092930.1_1748984	C/T	CP092930.1	1748984	+	NA	NA	NA	NA	NA	NA	TC	TC	TC	TT	TT	CC	CC	CC	TC	TT	TC	TC	TC	CC	TT	TC	TC	TT	NN	CC	TC	CC	TC	CC	CC	NN	TC	NN	TC	CC	TT	TT	TT	NN	CC	NN	TT	TC	CC
SCP092930.1_1780923	A/C	CP092930.1	1780923	+	NA	NA	NA	NA	NA	NA	AC	AC	AC	AA	AA	CC	CC	AC	AC	AA	AC	AC	AC	CC	AA	AC	AC	AA	AC	CC	AC	CC	AC	CC	CC	NN	AC	NN	AC	CC	AA	AA	AA	AC	CC	CC	AA	AC	AC
SCP092930.1_1780971	C/T	CP092930.1	1780971	+	NA	NA	NA	NA	NA	NA	TC	TC	TC	TT	TT	CC	CC	TC	TC	TT	TC	TC	TC	CC	TT	TC	TC	TT	TC	CC	TC	CC	TC	CC	CC	NN	TC	NN	TC	CC	TT	TT	TT	TC	CC	CC	TT	TC	TC
SCP092930.1_1805825	T/C	CP092930.1	1805825	+	NA	NA	NA	NA	NA	NA	TC	TC	TC	TT	TT	CC	CC	TC	TC	TT	TC	TC	TC	CC	TT	TC	TC	TT	TC	CC	TC	CC	TC	CC	CC	NN	TC	NN	TC	CC	TT	TT	TT	TC	CC	CC	TT	TC	TC
SCP092930.1_1820150	T/G	CP092930.1	1820150	+	NA	NA	NA	NA	NA	NA	TG	TG	TG	TT	TT	GG	GG	GG	TG	TT	TG	TG	TG	GG	TT	TG	TG	TT	TG	GG	TG	GG	TG	GG	GG	NN	TG	NN	TG	GG	TT	TT	TT	TG	GG	GG	TT	TG	TG
SCP092930.1_1886605	A/G	CP092930.1	1886605	+	NA	NA	NA	NA	NA	NA	AG	AG	NN	AA	AA	GG	GG	GG	AG	AA	AG	AG	AG	GG	AA	AG	AG	AA	AA	GG	AG	NN	AG	GG	GG	NN	AG	AG	AG	GG	AA	AA	AA	NN	GG	GG	AA	AG	AG
SCP092930.1_1981204	C/T	CP092930.1	1981204	+	NA	NA	NA	NA	NA	NA	CT	CT	NN	CC	CC	TT	TT	TT	CT	CC	CT	CT	CT	TT	CC	CT	CT	CC	CT	TT	CT	TT	CT	TT	TT	NN	CT	NN	CT	TT	CC	CC	CC	CT	TT	TT	CC	CT	CT
SCP092930.1_2005226	C/G	CP092930.1	2005226	+	NA	NA	NA	NA	NA	NA	GC	GC	NN	GG	GG	CC	CC	CC	GC	GG	GG	GC	GC	CC	GG	GC	GC	GG	GC	CC	GC	CC	GC	CC	CC	NN	GC	NN	GC	CC	GG	GG	GG	GC	CC	CC	GG	GC	GG
SCP092930.1_2005258	C/T	CP092930.1	2005258	+	NA	NA	NA	NA	NA	NA	TC	TC	NN	TT	TT	CC	CC	CC	TC	TT	TT	TC	TC	CC	TT	TC	TC	TT	TC	CC	TC	CC	TC	CC	CC	NN	TC	NN	TC	CC	TT	TT	TT	TC	CC	CC	TT	TC	TT
SCP092930.1_2022131	T/C	CP092930.1	2022131	+	NA	NA	NA	NA	NA	NA	TC	TC	TC	CC	CC	TT	TT	TT	TC	CC	NN	TC	TC	NN	CC	TC	TC	CC	NN	TT	TC	TT	TC	TT	TT	NN	TC	NN	TC	TT	CC	CC	CC	TT	TT	TT	CC	TC	TT
SCP092930.1_2022139	A/G	CP092930.1	2022139	+	NA	NA	NA	NA	NA	NA	AG	AG	AG	AA	AA	GG	GG	GG	AG	AA	NN	AG	AG	NN	AA	AG	AG	AA	NN	GG	AG	GG	AG	GG	GG	NN	AG	NN	AG	GG	AA	AA	AA	NN	GG	GG	AA	AG	NN
SCP092930.1_2029630	T/C	CP092930.1	2029630	+	NA	NA	NA	NA	NA	NA	TC	TC	TC	TT	TT	CC	CC	TC	TC	TT	TC	TC	TC	CC	TT	TC	TC	TT	TC	CC	TC	CC	TC	CC	CC	NN	TC	NN	TC	CC	TT	TT	TT	TC	CC	NN	TT	TC	TC
SCP092930.1_2029668	T/G	CP092930.1	2029668	+	NA	NA	NA	NA	NA	NA	TG	TG	TG	TT	TT	GG	GG	TG	TG	TT	TG	TG	TG	GG	TT	TG	TG	TT	TG	GG	TG	GG	TG	GG	GG	NN	TG	NN	TG	GG	TT	TT	TT	TG	GG	NN	TT	TG	TG
SCP092930.1_2036745	G/A	CP092930.1	2036745	+	NA	NA	NA	NA	NA	NA	GG	GA	GG	GG	GG	NN	AA	AA	GA	GG	GA	GA	GA	NN	GG	GG	GA	GG	GA	AA	GA	AA	GA	AA	AA	NN	GG	NN	GA	AA	GG	GG	GG	NN	AA	AA	GG	GA	GA
SCP092930.1_2036748	A/G	CP092930.1	2036748	+	NA	NA	NA	NA	NA	NA	GA	GA	GG	GG	GG	NN	AA	AA	GA	GG	GA	GA	GA	NN	GG	GG	GA	GG	GA	AA	GA	AA	GA	AA	AA	NN	GG	NN	GA	AA	GG	GG	GG	NN	AA	AA	GG	GA	GA
SCP092930.1_2036761	A/T	CP092930.1	2036761	+	NA	NA	NA	NA	NA	NA	AA	AT	AA	AA	AA	NN	TT	TT	AT	AA	AT	AT	AT	NN	AA	AA	AT	AA	AT	TT	AT	TT	AT	TT	TT	NN	AA	NN	AT	TT	AA	AA	AA	NN	TT	TT	AA	AT	AT
SCP092930.1_2124060	C/A	CP092930.1	2124060	+	NA	NA	NA	NA	NA	NA	AC	AC	AC	AA	AA	CC	CC	AC	AC	AA	NN	AC	AC	NN	AA	AC	AC	AA	AC	CC	AC	CC	AC	CC	CC	NN	AC	NN	AC	CC	AA	AA	AA	AC	CC	CC	AA	AC	AC
SCP092930.1_2124097	G/T	CP092930.1	2124097	+	NA	NA	NA	NA	NA	NA	GT	GT	GT	GG	GG	TT	TT	GT	GT	GG	NN	GT	GT	NN	GG	GT	GT	GG	GT	TT	GT	TT	GT	TT	TT	NN	GT	NN	GT	TT	GG	GG	GG	GT	TT	TT	GG	GT	GT
SCP092930.1_2124107	C/G	CP092930.1	2124107	+	NA	NA	NA	NA	NA	NA	GC	GC	GC	GG	GG	CC	CC	GC	GC	GG	NN	GC	GC	NN	GG	GC	GC	GG	GC	CC	GC	CC	GC	CC	CC	NN	GC	NN	GC	CC	GG	GG	GG	GC	CC	CC	GG	GC	GC
SCP092930.1_2128598	G/T	CP092930.1	2128598	+	NA	NA	NA	NA	NA	NA	GT	GT	GT	GG	GG	TT	TT	GT	GT	GG	GT	GT	GT	NN	GG	GT	GT	GG	GT	TT	GT	TT	GT	TT	TT	NN	GT	NN	GT	TT	GG	GG	GG	GT	TT	TT	NN	GT	GT
SCP092930.1_2128621	G/A	CP092930.1	2128621	+	NA	NA	NA	NA	NA	NA	AG	AG	AG	AA	AA	GG	GG	AG	AG	AA	AG	AG	AG	NN	AA	AG	AG	AA	AG	GG	AG	GG	AG	GG	GG	NN	AG	NN	AG	GG	AA	AA	AA	AG	GG	GG	NN	AG	AG
SCP092930.1_2128622	C/T	CP092930.1	2128622	+	NA	NA	NA	NA	NA	NA	TC	TC	TC	TT	TT	CC	CC	TC	TC	TT	TC	TC	TC	NN	TT	TC	TC	TT	TC	CC	TC	CC	TC	CC	CC	NN	TC	NN	TC	CC	TT	TT	TT	TC	CC	CC	NN	TC	TC
SCP092930.1_2128626	G/A	CP092930.1	2128626	+	NA	NA	NA	NA	NA	NA	GA	GA	GA	GG	GG	AA	AA	GA	GA	GG	GA	GA	GA	NN	GG	GA	GA	GG	GA	AA	GA	AA	GA	AA	AA	NN	GA	NN	GA	AA	GG	GG	GG	GA	AA	AA	NN	GA	GA
SCP092930.1_2179188	G/T	CP092930.1	2179188	+	NA	NA	NA	NA	NA	NA	GT	GT	GT	GG	GG	TT	TT	GT	GT	GG	GT	GT	GT	NN	GG	GT	GT	GG	GT	TT	GT	TT	GT	TT	TT	NN	GT	NN	GT	TT	GG	GG	GG	GT	TT	TT	GG	GT	GT
SCP092930.1_2184294	G/A	CP092930.1	2184294	+	NA	NA	NA	NA	NA	NA	GA	GA	GA	GG	GG	AA	AA	NN	GA	GG	GA	GA	GA	AA	GG	GA	GA	GG	GG	AA	GA	AA	GA	AA	AA	NN	GA	NN	GA	AA	GG	GG	GG	GA	AA	AA	GG	GA	GA
SCP092930.1_2184310	A/G	CP092930.1	2184310	+	NA	NA	NA	NA	NA	NA	GA	GA	GA	GG	GG	AA	AA	NN	GA	GG	GA	GA	GA	AA	GG	GA	GA	GG	GG	AA	GA	AA	GA	AA	AA	NN	GA	NN	GA	AA	GG	GG	GG	GA	AA	AA	GG	GA	GA
SCP092930.1_2226379	C/T	CP092930.1	2226379	+	NA	NA	NA	NA	NA	NA	CT	CT	CT	CC	CC	TT	TT	CT	CT	CC	CT	CT	CT	NN	CC	CT	CT	CC	CT	TT	CT	TT	CT	NN	TT	NN	CT	NN	CT	TT	CC	CC	CC	NN	TT	TT	CC	CT	CT
SCP092930.1_2226492	G/C	CP092930.1	2226492	+	NA	NA	NA	NA	NA	NA	GC	GC	NN	CC	CC	GG	GG	GC	GC	CC	GC	GC	GC	GG	CC	GC	GC	CC	GC	GG	GC	GG	GC	GG	GG	NN	GC	NN	GC	GG	CC	CC	CC	GC	GG	NN	CC	GC	GC
SCP092930.1_2226498	C/T	CP092930.1	2226498	+	NA	NA	NA	NA	NA	NA	CT	CT	NN	CC	CC	TT	TT	CT	CT	CC	CT	CT	CT	TT	CC	CT	CT	CC	CT	TT	CT	TT	CT	TT	TT	NN	CT	NN	CT	TT	CC	CC	CC	CT	TT	NN	CC	CT	CT
SCP092930.1_2231861	T/C	CP092930.1	2231861	+	NA	NA	NA	NA	NA	NA	CT	NN	CC	CC	CC	TT	TT	TT	CT	CC	CT	CT	CT	TT	CC	CT	CT	CC	CT	TT	CT	TT	CT	TT	TT	NN	CT	NN	CT	TT	CC	CC	CC	CT	TT	TT	CC	CT	CT
SCP092930.1_2231867	A/T	CP092930.1	2231867	+	NA	NA	NA	NA	NA	NA	TA	NN	TT	TT	TT	AA	AA	AA	TA	TT	TA	TA	TA	AA	TT	TA	TA	TT	TA	AA	TA	AA	TA	AA	AA	NN	TA	NN	TA	AA	TT	TT	TT	TA	AA	AA	TT	TA	TA
SCP092930.1_2231870	C/T	CP092930.1	2231870	+	NA	NA	NA	NA	NA	NA	TC	NN	TT	TT	TT	CC	CC	CC	TC	TT	TC	TC	TC	CC	TT	TC	TC	TT	TC	CC	TC	CC	TC	CC	CC	NN	TC	NN	TC	CC	TT	TT	TT	TC	CC	CC	TT	TC	TC
SCP092930.1_2231877	A/G	CP092930.1	2231877	+	NA	NA	NA	NA	NA	NA	GA	NN	GG	GG	GG	AA	AA	AA	GA	GG	GA	GA	GA	AA	GG	GA	GA	GG	GA	AA	GA	AA	GA	AA	AA	NN	GA	NN	GA	AA	GG	GG	GG	GA	AA	AA	GG	GA	GA
SCP092930.1_2231908	A/G	CP092930.1	2231908	+	NA	NA	NA	NA	NA	NA	GA	GG	GG	GG	GG	AA	AA	AA	GA	GG	GA	GA	GA	AA	GG	GA	GA	GG	GA	AA	GA	AA	GA	AA	AA	NN	GA	NN	GA	AA	GG	GG	GG	GA	AA	AA	GG	GA	GA
SCP092930.1_2257370	A/C	CP092930.1	2257370	+	NA	NA	NA	NA	NA	NA	AC	AC	AC	AA	AA	CC	CC	CC	AC	AA	AC	AC	AC	CC	AA	AC	AC	AA	AC	CC	AC	CC	AC	CC	CC	NN	AC	NN	AC	CC	AA	AA	AA	AC	CC	CC	AA	AC	AC
SCP092930.1_2297120	A/C	CP092930.1	2297120	+	NA	NA	NA	NA	NA	NA	CA	CA	CC	CC	CC	AA	AA	AA	CA	CC	CA	CA	CA	NN	CC	CA	CA	CC	CA	AA	CA	AA	CA	AA	AA	NN	CA	NN	CA	AA	CC	CC	CC	CA	AA	AA	CC	CA	CA
SCP092930.1_2297121	T/C	CP092930.1	2297121	+	NA	NA	NA	NA	NA	NA	CT	CT	CC	CC	CC	TT	TT	TT	CT	CC	CT	CT	CT	NN	CC	CT	CT	CC	CT	TT	CT	TT	CT	TT	TT	NN	CT	NN	CT	TT	CC	CC	CC	CT	TT	TT	CC	CT	CT
SCP092930.1_2297125	T/C	CP092930.1	2297125	+	NA	NA	NA	NA	NA	NA	TC	TC	TT	TT	TT	CC	CC	CC	TC	TT	TC	TC	TC	NN	TT	TC	TC	TT	TC	CC	TC	CC	TC	CC	CC	NN	TC	NN	TC	CC	TT	TT	TT	TC	CC	CC	TT	TC	TC
SCP092930.1_2297127	A/C/T	CP092930.1	2297127	+	NA	NA	NA	NA	NA	NA	AC	AC	AA	AA	AA	CC	CC	CC	AC	AA	AC	AC	AC	NN	AA	AC	AC	AA	AC	CC	AC	CC	AC	CC	CC	NN	AC	NN	AC	CC	AA	AA	AA	AC	CC	CC	AA	AC	AC
SCP092930.1_2297142	G/A/T	CP092930.1	2297142	+	NA	NA	NA	NA	NA	NA	GA	GA	GG	GG	GG	AA	AA	AA	GA	GG	GA	GA	GA	NN	GG	GA	GA	GG	GA	AA	GA	AA	GA	AA	AA	NN	GA	NN	GA	AA	GG	GG	GG	GA	AA	AA	GG	GA	GA
SCP092930.1_2297143	C/T	CP092930.1	2297143	+	NA	NA	NA	NA	NA	NA	TC	TC	TT	TT	TT	CC	CC	CC	TC	TT	TC	TC	TC	NN	TT	TC	TC	TT	TC	CC	TC	CC	TC	CC	CC	NN	TC	NN	TC	CC	TT	TT	TT	TC	CC	CC	TT	TC	TC
SCP092930.1_2297164	G/A	CP092930.1	2297164	+	NA	NA	NA	NA	NA	NA	GA	GA	GG	GG	GG	AA	AA	AA	GA	GG	GA	GA	GA	NN	GG	GA	GA	GG	GA	AA	GA	AA	GA	AA	AA	NN	GA	NN	GA	AA	GG	GG	GG	GA	AA	AA	GG	GA	GA
SCP092930.1_2297171	G/T	CP092930.1	2297171	+	NA	NA	NA	NA	NA	NA	TG	TG	TT	TT	TT	GG	GG	GG	TG	TT	TG	TG	TG	NN	TT	TG	TG	TT	TG	GG	TG	GG	TG	GG	GG	NN	TG	NN	TG	GG	TT	TT	TT	TG	GG	GG	TT	TG	TG
SCP092930.1_2297175	C/T	CP092930.1	2297175	+	NA	NA	NA	NA	NA	NA	CT	CT	CC	CC	CC	TT	TT	TT	CT	CC	CT	CT	CT	NN	CC	CT	CT	CC	CT	TT	CT	TT	CT	TT	TT	NN	CT	NN	CT	TT	CC	CC	CC	CT	TT	TT	CC	CT	CT
SCP092930.1_2312538	A/G	CP092930.1	2312538	+	NA	NA	NA	NA	NA	NA	AG	AG	NN	AA	AA	GG	GG	AG	AG	AA	AG	AG	AG	GG	AA	AG	AG	AA	AA	GG	AG	GG	AG	GG	GG	NN	AG	NN	AG	GG	AA	AA	AA	AG	GG	GG	AA	AG	AG
SCP092930.1_2312543	G/C	CP092930.1	2312543	+	NA	NA	NA	NA	NA	NA	GC	GC	NN	GG	GG	CC	CC	GC	GC	GG	GC	GC	GC	CC	GG	GC	GC	GG	GG	CC	GC	CC	GC	CC	CC	NN	GC	NN	GC	CC	GG	GG	GG	GC	CC	CC	GG	GC	GC
SCP092930.1_2319973	G/A	CP092930.1	2319973	+	NA	NA	NA	NA	NA	NA	GA	GA	GA	AA	AA	GG	GG	GG	GA	AA	GA	GA	GA	GG	AA	GA	GA	AA	GA	GG	GA	GG	GA	GG	GG	NN	GA	GA	GA	GG	AA	AA	AA	AA	GG	GG	AA	GA	GA
SCP092930.1_2495841	T/C	CP092930.1	2495841	+	NA	NA	NA	NA	NA	NA	CT	CT	CT	CC	CC	TT	TT	CT	CT	CC	CT	CT	CT	TT	CC	CT	CT	CC	CT	TT	CT	TT	CT	TT	TT	NN	CT	NN	CT	TT	CC	CC	CC	NN	TT	TT	CC	CT	CT
SCP092930.1_2495886	T/C	CP092930.1	2495886	+	NA	NA	NA	NA	NA	NA	CT	CT	CT	CC	CC	TT	TT	CT	CT	CC	CT	CT	CT	TT	CC	CT	CT	CC	CT	TT	CT	TT	CT	TT	TT	NN	CT	NN	CT	TT	CC	CC	CC	NN	TT	TT	CC	CT	CT
SCP092930.1_2495897	A/C	CP092930.1	2495897	+	NA	NA	NA	NA	NA	NA	AC	AC	AC	AA	AA	CC	CC	AC	AC	AA	AC	AC	AC	CC	AA	AC	AC	AA	AC	CC	AC	CC	AC	CC	CC	NN	AC	NN	AC	CC	AA	AA	AA	NN	CC	CC	AA	AC	AC
SCP092930.1_2590856	C/G	CP092930.1	2590856	+	NA	NA	NA	NA	NA	NA	CG	CG	CG	CC	NN	GG	GG	CG	CG	CC	CG	CG	CG	CG	CC	GG	CG	CC	CG	GG	CG	GG	CG	GG	GG	NN	CG	NN	CG	GG	CC	CC	CC	NN	GG	GG	CC	CG	CG
SCP092930.1_2790929	C/T	CP092930.1	2790929	+	NA	NA	NA	NA	NA	NA	CT	CT	NN	CC	CC	TT	TT	CT	CT	CC	CT	CT	CT	CT	CC	TT	CT	CC	CT	TT	CT	TT	CT	TT	TT	NN	CT	NN	CT	TT	CC	CC	CC	NN	TT	TT	CC	CT	CT
SCP092930.1_3081708	C/A	CP092930.1	3081708	+	NA	NA	NA	NA	NA	NA	CA	CA	CA	CC	CC	AA	AA	CA	CA	CC	CA	CA	CA	CA	CC	AA	CA	CC	CA	AA	CA	AA	CA	AA	AA	NN	CA	NN	CA	AA	CC	CC	CC	CA	AA	AA	CC	CA	CA
SCP092930.1_3081761	G/A	CP092930.1	3081761	+	NA	NA	NA	NA	NA	NA	GA	GA	GA	GG	GG	AA	AA	GA	GA	GG	GA	GA	GA	GA	GG	AA	GA	GG	GA	AA	GA	AA	GA	AA	AA	NN	GA	NN	GA	AA	GG	GG	GG	GA	AA	AA	GG	GA	GA
SCP092930.1_3106711	T/C/G	CP092930.1	3106711	+	NA	NA	NA	NA	NA	NA	CT	CT	CT	CC	CC	TT	TT	TT	CT	CC	CT	CT	CT	CT	CC	TT	CT	CC	CT	TT	CT	TT	CT	TT	TT	NN	CT	CT	CT	TT	CC	CC	CC	CT	TT	TT	CC	CT	CT
SCP092930.1_3172159	C/T	CP092930.1	3172159	+	NA	NA	NA	NA	NA	NA	CT	CT	NN	CC	CC	TT	TT	TT	CT	CC	CC	CT	CT	CT	CC	TT	CT	CC	CT	TT	CT	TT	CT	TT	TT	NN	CT	NN	CT	TT	CC	CC	CC	CT	TT	TT	CC	CT	CT
SCP092930.1_3177192	T/A	CP092930.1	3177192	+	NA	NA	NA	NA	NA	NA	TA	TA	TA	TT	TT	AA	AA	AA	TA	TT	TA	TA	TA	NN	TT	AA	TA	TT	TA	AA	TA	AA	TA	AA	AA	NN	TA	NN	TA	AA	TT	TT	TT	TA	AA	AA	TT	TA	TA
SCP092930.1_3177193	T/A/C	CP092930.1	3177193	+	NA	NA	NA	NA	NA	NA	TA	TA	TA	TT	TT	AA	AA	AA	TA	TT	TA	TA	TA	NN	TT	AA	TA	TT	TA	AA	TA	AA	TA	AA	AA	NN	TA	NN	TA	AA	TT	TT	TT	TA	AA	AA	TT	TA	TA
SCP092930.1_3177249	T/A	CP092930.1	3177249	+	NA	NA	NA	NA	NA	NA	TA	TA	TA	TT	TT	AA	AA	AA	TA	TT	TA	TA	TA	TA	TT	AA	TA	TT	TA	AA	TA	AA	TA	AA	AA	NN	TA	NN	TA	AA	TT	TT	TT	TA	AA	AA	TT	TA	TA
SCP092930.1_3384567	G/A	CP092930.1	3384567	+	NA	NA	NA	NA	NA	NA	GA	GA	GA	GG	GG	AA	AA	GA	GA	GG	GA	GA	GA	NN	GG	AA	GA	GG	GA	AA	GA	AA	GA	AA	AA	NN	GA	NN	GA	AA	GG	GG	GG	NN	AA	AA	GG	GA	GA
SCP092930.1_3414784	C/T	CP092930.1	3414784	+	NA	NA	NA	NA	NA	NA	CT	CT	NN	TT	TT	CC	CC	CC	CT	TT	CT	CT	CT	CT	TT	CC	CT	TT	CT	CC	CT	CC	CT	CC	CC	NN	CT	NN	CT	CC	TT	TT	TT	NN	CC	CC	NN	CT	CT
SCP092930.1_3414820	A/T	CP092930.1	3414820	+	NA	NA	NA	NA	NA	NA	TA	TA	NN	TT	TT	AA	AA	AA	TA	TT	TA	TA	TA	TA	TT	AA	TA	TT	TA	AA	TA	AA	TA	AA	AA	NN	TA	NN	TT	AA	TT	TT	TT	NN	AA	AA	NN	TA	TA
SCP092930.1_3511473	A/C	CP092930.1	3511473	+	NA	NA	NA	NA	NA	NA	CA	CA	CA	CC	CC	AA	AA	AA	CA	CC	CA	CA	CA	CA	CC	AA	CA	CC	CA	AA	CA	AA	CA	AA	AA	NN	CA	NN	CA	AA	CC	CC	CC	NN	AA	AA	CC	CA	CA
SCP092930.1_3511504	G/A/C	CP092930.1	3511504	+	NA	NA	NA	NA	NA	NA	GA	GA	GA	GG	GG	AA	AA	AA	GA	GG	GA	GA	GA	GA	GG	AA	GA	GG	GA	AA	GA	AA	GA	AA	AA	NN	GA	NN	GA	AA	GG	GG	GG	NN	AA	AA	GG	GA	GA
SCP092930.1_3562059	G/T	CP092930.1	3562059	+	NA	NA	NA	NA	NA	NA	GT	GT	GT	GG	GG	NN	TT	TT	GT	GG	GT	GT	GT	GT	GG	GT	GT	GG	GT	TT	GT	TT	GT	TT	TT	NN	GT	NN	GT	TT	GG	GG	GG	GT	TT	NN	GG	GT	GG
SCP092930.1_3562088	T/A	CP092930.1	3562088	+	NA	NA	NA	NA	NA	NA	TA	TA	TA	TT	TT	NN	AA	AA	TA	TT	TA	TA	TA	TA	TT	TA	TA	TT	TA	AA	TA	AA	TA	AA	AA	NN	TA	NN	TA	AA	TT	TT	TT	TA	AA	NN	TT	TA	TT
SCP092930.1_3578637	C/T	CP092930.1	3578637	+	NA	NA	NA	NA	NA	NA	CT	CT	CT	CC	CC	TT	TT	NN	CT	CC	CT	CT	CT	CT	CC	TT	CT	CC	CT	TT	CT	TT	CT	TT	TT	NN	CT	NN	CT	TT	CC	CC	CC	NN	TT	TT	CC	CT	CT
SCP092930.1_3578659	A/G	CP092930.1	3578659	+	NA	NA	NA	NA	NA	NA	AG	AG	AG	AA	AA	GG	GG	NN	AG	AA	AG	AG	AG	AG	AA	GG	AG	AA	AG	GG	AG	GG	AG	GG	GG	NN	AG	NN	AG	GG	AA	AA	AA	NN	GG	GG	AA	AG	AG
SCP092930.1_3578662	G/T	CP092930.1	3578662	+	NA	NA	NA	NA	NA	NA	GT	GT	GT	GG	GG	TT	TT	NN	GT	GG	GT	GT	GT	GT	GG	TT	GT	GG	GT	TT	GT	TT	GT	TT	TT	NN	GT	NN	GT	TT	GG	GG	GG	NN	TT	TT	GG	GT	GT
SCP092930.1_3579872	T/G	CP092930.1	3579872	+	NA	NA	NA	NA	NA	NA	TG	TG	NN	GG	GG	TT	TT	TT	TG	GG	TG	TG	TG	TG	GG	TT	TG	GG	TG	TT	TG	TT	TG	TT	TT	NN	TG	NN	TG	TT	GG	GG	GG	NN	TT	TT	GG	TG	TG
SCP092930.1_3666023	G/C	CP092930.1	3666023	+	NA	NA	NA	NA	NA	NA	CG	CG	NN	GG	GG	CC	CC	CC	CG	GG	CG	CG	CG	CG	GG	CC	CG	GG	CG	CC	CG	CC	CG	NN	CC	NN	CG	NN	CG	CC	GG	GG	GG	NN	CC	NN	GG	CG	CG
SCP092930.1_3741063	G/T	CP092930.1	3741063	+	NA	NA	NA	NA	NA	NA	TT	TG	TG	TT	TT	GG	GG	TG	TG	TT	TG	TG	TG	NN	TT	GG	TG	TT	TG	GG	TG	GG	TG	GG	GG	NN	TG	NN	TG	GG	TT	TT	TT	TG	GG	GG	TT	TG	TG
SCP092930.1_3757947	G/A	CP092930.1	3757947	+	NA	NA	NA	NA	NA	NA	GA	GA	GA	AA	AA	GG	GG	GG	GA	AA	GA	GA	GA	GA	AA	GG	GA	AA	GA	GG	GA	GA	GA	GG	GG	NN	GA	NN	GA	GG	AA	AA	AA	GA	GG	GG	AA	GA	GA
SCP092930.1_3757957	G/A	CP092930.1	3757957	+	NA	NA	NA	NA	NA	NA	GA	GA	GA	AA	AA	GG	GG	GG	GA	AA	GA	GA	GA	GA	AA	GG	GA	AA	GA	GG	GA	GA	GA	GG	GG	NN	GA	NN	GA	GG	AA	AA	AA	GA	GG	GG	AA	GA	GA
SCP092930.1_3757988	A/T	CP092930.1	3757988	+	NA	NA	NA	NA	NA	NA	AT	AT	AT	TT	TT	AA	AA	AA	AT	TT	AT	AT	AT	AT	TT	AA	AT	TT	AT	AA	AT	AT	AT	AA	AA	NN	AT	NN	AT	AA	TT	TT	TT	AT	AA	AA	TT	AT	AT
SCP092930.1_3757990	T/A	CP092930.1	3757990	+	NA	NA	NA	NA	NA	NA	TA	TA	TA	AA	AA	TT	TT	TT	TA	AA	TA	TA	TA	TA	AA	TT	TA	AA	TA	TT	TA	TA	TA	TT	TT	NN	TA	NN	TA	TT	AA	AA	AA	TA	TT	TT	AA	TA	TA
SCP092930.1_3762289	C/T	CP092930.1	3762289	+	NA	NA	NA	NA	NA	NA	TC	TC	TC	CC	CC	TT	TT	TT	TC	CC	TT	TC	TC	TC	NN	TT	TC	CC	TC	TT	TC	TT	TC	TT	TT	NN	TC	NN	TC	TT	CC	CC	CC	TC	TT	TT	CC	TC	NN
SCP092930.1_3762332	G/A	CP092930.1	3762332	+	NA	NA	NA	NA	NA	NA	AG	AG	AG	GG	GG	AA	AA	AA	AG	GG	AA	AG	AG	AG	NN	AA	AG	GG	AG	AA	AG	AA	AG	AA	AA	NN	AG	NN	AG	AA	GG	GG	GG	GG	AA	AA	GG	AG	NN
SCP092930.1_3823733	C/T	CP092930.1	3823733	+	NA	NA	NA	NA	NA	NA	CT	CT	NN	CC	CC	TT	TT	TT	CT	CC	CT	CT	CT	NN	CC	TT	CT	CC	CT	TT	CT	TT	CT	TT	TT	NN	CT	NN	CT	TT	CC	CC	CC	NN	TT	TT	CC	CT	CT
SCP092930.1_3930885	T/C	CP092930.1	3930885	+	NA	NA	NA	NA	NA	NA	TC	TC	TC	TT	TT	CC	CC	TC	TC	TT	TC	TC	TC	TC	TT	CC	TC	TT	TC	CC	TC	CC	TC	CC	CC	NN	TC	NN	TC	CC	TT	TT	TT	TC	CC	CC	TT	TC	TC
SCP092930.1_4007307	C/G	CP092930.1	4007307	+	NA	NA	NA	NA	NA	NA	CG	CG	CG	CC	CC	GG	GG	CG	CG	CC	CG	CG	CG	NN	CC	GG	CG	CC	CG	GG	CG	GG	CG	GG	GG	NN	CG	NN	CG	GG	CC	CC	CC	CG	GG	GG	CC	CG	CG
SCP092930.1_4007333	A/G	CP092930.1	4007333	+	NA	NA	NA	NA	NA	NA	AG	AG	AG	AA	AA	GG	GG	AG	AG	AA	AG	AG	AG	NN	AA	GG	AG	AA	AG	GG	AG	GG	AG	GG	GG	NN	AG	NN	AG	GG	AA	AA	AA	AG	GG	GG	AA	AG	AG
SCP092930.1_4014997	A/G	CP092930.1	4014997	+	NA	NA	NA	NA	NA	NA	AG	AG	AG	AA	AA	GG	GG	GG	AG	AA	AG	AG	AG	NN	AA	GG	AG	AA	AG	GG	AG	GG	AG	GG	GG	NN	AG	NN	AG	GG	AA	AA	AA	AG	GG	GG	AA	AG	AG
SCP092930.1_4066721	C/T	CP092930.1	4066721	+	NA	NA	NA	NA	NA	NA	CT	CT	NN	CC	CC	NN	TT	NN	CT	CC	CT	CT	CT	CT	CC	TT	CT	CC	CT	CT	CT	CT	CT	TT	TT	NN	CT	NN	CT	TT	CC	CC	CC	CT	TT	TT	CC	CT	CT
SCP092930.1_4066735	C/T	CP092930.1	4066735	+	NA	NA	NA	NA	NA	NA	TC	TC	NN	TT	TT	NN	CC	NN	TC	TT	TC	TC	TC	TC	TT	CC	TC	TT	TC	TC	TC	TC	TC	CC	CC	NN	TC	NN	TC	CC	TT	TT	TT	TC	CC	CC	TT	TC	TC
SCP092930.1_4118564	A/G	CP092930.1	4118564	+	NA	NA	NA	NA	NA	NA	GA	GA	GA	GG	GG	AA	AA	NN	GA	GG	NN	GA	GA	GA	GG	AA	GA	GG	GA	GA	GA	GA	GA	AA	AA	NN	GA	NN	GG	AA	GG	GG	GG	GA	AA	NN	GG	GA	GA
SCP092930.1_4118575	G/A	CP092930.1	4118575	+	NA	NA	NA	NA	NA	NA	GA	GA	GA	GG	GG	AA	AA	NN	GA	GG	NN	GA	GA	GA	GG	AA	GA	GG	GA	GA	GA	GA	GA	AA	GA	NN	GA	NN	GG	AA	GG	GG	GG	GA	AA	NN	GG	GA	GA
SCP092930.1_4489459	A/G	CP092930.1	4489459	+	NA	NA	NA	NA	NA	NA	AG	AG	AG	AA	AA	GG	GG	GG	AG	AA	AG	AG	AG	AG	AA	AG	AG	AA	AG	AG	AG	AG	GG	GG	GG	NN	AG	NN	AG	GG	AA	AA	AA	AG	GG	GG	AA	GG	AG
SCP092930.1_4489473	A/T	CP092930.1	4489473	+	NA	NA	NA	NA	NA	NA	AT	AT	AT	AA	AA	TT	TT	TT	AT	AA	AT	AT	AT	AT	AA	AT	AT	AA	AT	AT	AT	AT	TT	TT	TT	NN	AT	NN	AT	TT	AA	AA	AA	AT	TT	TT	AA	TT	AT
SCP092930.1_4591101	T/G	CP092930.1	4591101	+	NA	NA	NA	NA	NA	NA	TG	TG	TG	TT	TT	GG	GG	GG	TG	TT	GG	TT	TG	TG	TT	TG	TG	TT	TG	TG	TG	TG	GG	GG	GG	NN	TG	TT	TG	GG	TT	TT	TT	TG	GG	GG	TT	GG	TG
SCP092930.1_4591141	A/G	CP092930.1	4591141	+	NA	NA	NA	NA	NA	NA	GA	GA	GA	GG	GG	AA	AA	GA	GA	GG	AA	GA	GA	GA	GG	GA	GG	GG	GA	GA	GA	GA	AA	AA	AA	NN	GA	NN	GA	AA	GG	GG	GG	NN	AA	AA	GG	AA	GA
SCP092930.1_4591163	G/A	CP092930.1	4591163	+	NA	NA	NA	NA	NA	NA	GA	GA	GG	AA	AA	GG	GG	GA	GA	AA	GG	GA	GA	GA	AA	GA	AA	AA	GA	GA	GA	GA	GG	GG	GG	NN	GA	NN	GA	GG	AA	AA	AA	NN	GG	GG	AA	GG	GA
SCP092930.1_4591209	G/A	CP092930.1	4591209	+	NA	NA	NA	NA	NA	NA	AG	AG	GG	AA	AA	GG	GG	AG	AG	AA	GG	AG	AG	AG	AA	AG	AA	AA	AG	AG	AG	AG	GG	GG	GG	NN	AG	NN	AG	GG	AA	AA	AA	NN	GG	GG	AA	GG	AG
SCP092930.1_5144006	G/A	CP092930.1	5144006	+	NA	NA	NA	NA	NA	NA	GA	GA	NN	GG	GG	AA	AA	NN	GA	GG	AA	GA	AA	GG	GG	GA	GA	GG	NN	GG	GA	GG	AA	AA	AA	NN	GA	NN	GA	AA	GG	GG	GA	NN	AA	AA	NN	AA	GA
SCP092930.1_5332249	G/C	CP092930.1	5332249	+	NA	NA	NA	NA	NA	NA	GC	GC	GC	CC	GC	GG	GC	GG	GG	CC	GG	GC	GG	CC	CC	GC	GC	CC	GC	CC	GC	CC	GG	GG	GG	NN	GC	NN	GC	GG	CC	CC	GC	NN	GG	GG	CC	GG	GC
SCP092930.1_5332251	G/T	CP092930.1	5332251	+	NA	NA	NA	NA	NA	NA	TG	TG	TG	GG	TG	TT	TG	TT	TT	GG	TT	TG	TT	GG	GG	TG	TG	GG	TG	GG	TG	GG	TT	TT	TT	NN	TG	NN	TG	TT	GG	GG	TG	NN	TT	TT	GG	TT	TG
SCP092930.1_5332260	G/A	CP092930.1	5332260	+	NA	NA	NA	NA	NA	NA	AG	AG	AG	GG	AG	AA	AG	AA	AA	GG	AA	AG	AA	GG	GG	AG	AG	GG	AG	GG	AG	GG	AA	AA	AA	NN	AG	NN	AG	AA	GG	GG	AG	NN	AA	AA	GG	AA	AG
SCP092930.1_5332323	C/A	CP092930.1	5332323	+	NA	NA	NA	NA	NA	NA	CA	CA	CA	AA	CA	CC	CA	CC	CC	AA	CC	CA	CC	AA	AA	CA	CA	AA	CA	AA	CA	AA	CC	CC	CC	NN	CA	NN	CA	CC	AA	AA	CA	NN	CC	CC	AA	CC	CA
SCP092930.1_5432018	C/T	CP092930.1	5432018	+	NA	NA	NA	NA	NA	NA	CT	CT	CC	CC	CC	TT	CT	TT	TT	CC	TT	CT	TT	CC	CC	CT	CT	CC	NN	CC	CT	CC	TT	TT	CT	NN	CT	NN	CT	TT	CC	CC	CT	NN	TT	TT	CC	TT	CT
SCP092930.1_5448626	C/T	CP092930.1	5448626	+	NA	NA	NA	NA	NA	NA	CT	CT	CT	CC	NN	TT	CT	NN	TT	CC	TT	CT	TT	CC	CC	CT	CT	CC	NN	CC	CT	CC	TT	TT	CT	NN	CT	NN	CT	TT	CC	CC	CT	CT	TT	TT	CC	TT	CT
SCP092930.1_5518615	T/C	CP092930.1	5518615	+	NA	NA	NA	NA	NA	NA	TC	TC	NN	CC	CC	TT	TC	TT	TT	CC	TT	TC	TT	NN	NN	TC	TC	CC	TC	CC	TC	CC	TT	TT	TT	NN	TC	NN	TC	TT	CC	CC	TC	TC	TT	TT	CC	TT	TC
SCP092930.1_5523420	C/A	CP092930.1	5523420	+	NA	NA	NA	NA	NA	NA	CA	CA	CA	AA	CA	CC	CA	CC	CC	AA	CC	CA	CC	AA	AA	CA	CA	AA	CA	AA	CA	AA	CC	CC	CC	NN	CA	NN	CA	CC	AA	AA	CA	CC	CC	CC	AA	CC	CA
SCP092930.1_5523448	A/G	CP092930.1	5523448	+	NA	NA	NA	NA	NA	NA	AG	AG	AG	AA	AG	GG	AG	GG	GG	AA	GG	AG	GG	AA	AA	AG	AG	AA	AG	AA	AG	AA	GG	GG	GG	NN	AG	NN	AG	GG	AA	AA	AG	GG	GG	GG	AA	GG	AG
SCP092930.1_5523449	T/C	CP092930.1	5523449	+	NA	NA	NA	NA	NA	NA	TC	TC	TC	TT	TC	CC	TC	CC	CC	TT	CC	TC	CC	TT	TT	TC	TC	TT	TC	TT	TC	TT	CC	CC	CC	NN	TC	NN	TC	CC	TT	TT	TC	CC	CC	CC	TT	CC	TC
SCP092930.1_5523477	C/T	CP092930.1	5523477	+	NA	NA	NA	NA	NA	NA	CT	CT	CT	TT	CT	CC	CT	CC	CC	TT	CC	CT	CC	TT	TT	CT	CT	TT	CT	TT	CT	TT	CC	CC	CC	NN	CT	NN	CT	CC	TT	TT	CT	CC	CC	CC	TT	CC	CT
SCP092930.1_5528789	A/G	CP092930.1	5528789	+	NA	NA	NA	NA	NA	NA	AG	AG	AG	AA	AA	NN	AG	GG	AG	AA	GG	AG	GG	NN	AA	AG	AG	AA	NN	AA	AG	AA	GG	GG	GG	NN	AG	NN	AG	GG	AA	AA	AG	GG	GG	GG	AA	GG	AG
SCP092930.1_5889136	C/T	CP092930.1	5889136	+	NA	NA	NA	NA	NA	NA	CT	CT	NN	CC	CC	NN	CT	TT	TT	CC	TT	CT	TT	CC	CC	CT	CT	CC	CT	CC	CT	CC	TT	CT	CT	NN	CT	NN	CT	TT	CC	CC	CT	CC	TT	TT	CC	TT	CC
SCP092930.1_6103867	G/A	CP092930.1	6103867	+	NA	NA	NA	NA	NA	NA	AG	AG	NN	AA	AA	GG	AG	GG	GG	AA	GG	AG	GG	AA	AA	AG	AG	AA	AG	AA	AG	AA	GG	AG	AG	NN	AG	NN	AG	GG	AA	AA	AG	AG	GG	NN	AA	GG	AA
SCP092930.1_6252820	A/T	CP092930.1	6252820	+	NA	NA	NA	NA	NA	NA	AT	AT	NN	AA	AT	TT	AT	TT	TT	AA	TT	AT	TT	AA	AA	AT	AT	AA	AT	AA	AT	AA	TT	AT	AT	NN	AT	AT	AT	TT	AA	AA	AT	NN	TT	AT	AA	TT	AA
SCP092930.1_6276545	C/G	CP092930.1	6276545	+	NA	NA	NA	NA	NA	NA	GC	GC	GC	GG	GG	CC	GC	CC	CC	GC	CC	CC	CC	NN	GC	GC	GC	GG	GC	GG	GC	GG	CC	GC	GC	NN	GC	NN	GC	CC	GG	GG	GC	GC	CC	CC	GG	CC	GG
SCP092930.1_6502531	C/T	CP092930.1	6502531	+	NA	NA	NA	NA	NA	NA	CT	CT	CT	CC	CC	TT	CT	TT	TT	CC	TT	TT	TT	CC	CT	CT	CT	CC	CT	CC	CT	CC	TT	CT	CT	NN	CT	CT	CT	TT	CC	CC	CT	CT	TT	CT	CC	TT	CC
SCP092930.1_6558450	A/G	CP092930.1	6558450	+	NA	NA	NA	NA	NA	NA	AG	AG	AA	AA	AA	GG	AG	GG	GG	AG	GG	GG	GG	AA	AG	AG	AG	AA	AG	AA	AG	AA	GG	AG	AG	NN	AG	NN	AG	GG	AA	AA	AG	NN	GG	NN	AA	GG	AA
SCP092930.1_6563793	G/A	CP092930.1	6563793	+	NA	NA	NA	NA	NA	NA	GA	GA	NN	AA	GA	GG	GA	GG	GG	AA	GG	GG	GG	GA	GA	GA	GA	AA	AA	AA	GA	AA	GG	GA	GA	NN	GA	NN	GA	GG	AA	AA	GA	NN	GG	GG	AA	GG	AA
SCP092930.1_6563848	T/G	CP092930.1	6563848	+	NA	NA	NA	NA	NA	NA	TG	TG	NN	GG	TG	TT	TG	TT	TT	GG	TT	TT	TT	NN	TG	TG	TG	GG	GG	GG	TG	GG	TT	TG	TG	NN	TG	NN	TG	TT	GG	GG	TG	NN	TT	TT	GG	TT	GG
SCP092930.1_7338793	G/A	CP092930.1	7338793	+	NA	NA	NA	NA	NA	NA	AG	AG	NN	AA	AG	GG	AG	GG	GG	AA	GG	GG	GG	NN	AG	AG	AG	AG	AG	AA	AG	AA	GG	AG	AG	NN	AG	NN	AG	GG	AA	AG	AG	AG	GG	AA	AA	GG	AA
SCP092930.1_7338794	A/G	CP092930.1	7338794	+	NA	NA	NA	NA	NA	NA	AG	AG	NN	AA	AG	GG	AG	GG	GG	AA	GG	GG	GG	NN	AG	AG	AG	AG	AG	AA	AG	AA	GG	AG	AG	NN	AG	NN	AG	GG	AA	AG	AG	AG	GG	AA	AA	GG	AA
SCP092930.1_7684348	T/A	CP092930.1	7684348	+	NA	NA	NA	NA	NA	NA	TA	TA	TA	TT	TT	AA	TA	AA	AA	TT	AA	AA	AA	TT	TA	TA	TA	TA	TA	TT	TA	TT	AA	TA	TA	NN	TA	TA	TA	AA	TT	TA	TA	TA	AA	NN	TT	AA	TT
SCP092930.1_7816066	C/T	CP092930.1	7816066	+	NA	NA	NA	NA	NA	NA	TC	TC	TC	TT	TT	CC	TC	CC	CC	TC	CC	CC	CC	TT	TC	TC	TC	TC	TC	TT	TC	TT	CC	TC	TC	NN	TC	NN	TC	CC	TT	TC	TC	TC	CC	NN	TT	CC	TT
SCP092930.1_7864522	G/T	CP092930.1	7864522	+	NA	NA	NA	NA	NA	NA	TG	TG	TG	TT	TG	GG	TG	GG	GG	TG	GG	GG	GG	NN	TG	TG	TG	TG	TG	TT	TG	TT	GG	TG	TG	NN	TG	NN	TG	GG	TT	TG	TG	TG	GG	NN	TT	GG	TT
SCP092930.1_7885479	G/A	CP092930.1	7885479	+	NA	NA	NA	NA	NA	NA	GA	GA	NN	GG	GG	AA	GA	AA	AA	GG	AA	AA	AA	GG	GA	GA	GA	GA	GA	GG	GA	GG	AA	GA	GA	NN	GA	NN	GA	AA	GG	GA	GA	GA	AA	NN	GG	AA	GG
SCP092930.1_8070140	A/G	CP092930.1	8070140	+	NA	NA	NA	NA	NA	NA	AG	AG	AG	AA	AA	NN	AG	GG	GG	AA	GG	GG	GG	NN	AG	AG	AG	NN	AG	AA	AG	AA	GG	AG	AG	NN	AG	NN	AG	GG	AA	AG	AG	AA	GG	AA	AA	GG	AA
SCP092930.1_8208317	G/A/C	CP092930.1	8208317	+	NA	NA	NA	NA	NA	NA	AG	AG	NN	AA	NN	NN	AG	GG	GG	AA	GG	GG	AG	AA	AG	AG	AG	AG	AG	AA	AG	AA	GG	AG	AG	NN	AG	NN	AG	GG	AA	AG	AG	AG	GG	AA	AA	GG	AA
SCP092930.1_8236229	T/C	CP092930.1	8236229	+	NA	NA	NA	NA	NA	NA	TC	TC	NN	CC	CC	TT	TC	TC	TT	TC	TT	TT	TT	NN	TC	TC	TC	NN	TC	TC	TC	CC	TT	TC	TC	NN	TC	NN	TC	TT	CC	TC	TC	TC	TT	NN	CC	TT	CC
SCP092930.1_9305522	T/C	CP092930.1	9305522	+	NA	NA	NA	NA	NA	NA	TC	TC	TC	TT	TC	TC	TC	CC	CC	TC	CC	CC	CC	TT	TC	TC	TC	TC	TC	TT	TC	TT	CC	TC	TC	NN	TC	NN	TC	CC	TT	TC	TC	TC	CC	TT	TT	CC	TT
SCP092930.1_9305594	T/C	CP092930.1	9305594	+	NA	NA	NA	NA	NA	NA	TC	TC	TC	TT	TC	TC	TC	CC	CC	TC	CC	CC	CC	TT	TC	TC	TC	TC	TC	TT	TC	TT	CC	TC	TC	NN	TC	NN	TC	CC	TT	TC	TC	TC	CC	TT	TT	CC	TT
SCP092930.1_9310884	A/G	CP092930.1	9310884	+	NA	NA	NA	NA	NA	NA	AG	AG	AG	AA	AA	AG	AG	GG	GG	AA	GG	GG	GG	AA	AG	AG	AG	AG	AG	AA	AG	AA	GG	AG	AG	NN	AG	NN	AG	GG	AA	AG	AG	AG	GG	AA	AA	GG	AA
SCP092930.1_9512048	C/T	CP092930.1	9512048	+	NA	NA	NA	NA	NA	NA	CT	CT	NN	CT	CT	TT	CT	TT	TT	CT	TT	TT	TT	CC	CT	CT	CT	CC	CT	CC	CT	CC	TT	CT	CT	NN	CT	NN	CT	TT	CC	CT	CT	NN	TT	CC	CC	TT	CC
SCP092930.1_9527390	T/C	CP092930.1	9527390	+	NA	NA	NA	NA	NA	NA	TT	TC	TC	TC	TC	NN	TC	TT	TT	CC	TT	TT	TT	CC	TC	TC	TC	TC	CC	CC	TC	CC	TT	TC	TC	NN	TC	NN	TC	TT	CC	TC	TC	NN	TT	CC	CC	TT	CC
SCP092930.1_9596742	G/T	CP092930.1	9596742	+	NA	NA	NA	NA	NA	NA	GT	GT	NN	GT	GT	GT	GT	GG	GG	GT	GG	GG	GG	TT	GT	GT	GT	GG	GT	TT	GT	TT	GG	GT	GT	NN	GT	NN	GT	GG	TT	TT	GT	NN	GG	TT	TT	GG	TT
SCP092930.1_9596780	G/A	CP092930.1	9596780	+	NA	NA	NA	NA	NA	NA	GA	GA	NN	GA	GA	GA	GA	GG	GG	GA	GG	GG	GG	AA	GA	GA	GA	GG	GG	AA	GA	AA	GG	GA	GA	NN	GA	NN	GA	GG	AA	AA	GA	NN	GG	AA	AA	GG	AA
SCP092930.1_9712206	T/A	CP092930.1	9712206	+	NA	NA	NA	NA	NA	NA	TA	TA	TA	TA	TA	TA	TA	AA	AA	TA	NN	AA	AA	TT	TA	TA	TA	TA	TA	TT	TA	TT	AA	TA	TA	NN	TA	NN	TA	AA	TT	TA	TA	NN	AA	TT	TT	AA	TT
SCP092930.1_9868139	T/A	CP092930.1	9868139	+	NA	NA	NA	NA	NA	NA	TA	TA	TA	TA	TA	TA	TA	AA	AA	TT	AA	AA	AA	TT	NN	TA	TA	TA	TA	TT	TA	TT	AA	TA	TA	NN	TA	NN	TA	AA	TT	TA	TA	TA	AA	TT	TT	AA	TT
SCP092930.1_9868179	C/T	CP092930.1	9868179	+	NA	NA	NA	NA	NA	NA	TC	TC	TC	TC	TC	TC	TC	CC	CC	TT	CC	CC	CC	TT	NN	TC	TC	TC	TC	TT	TC	TT	CC	TC	TC	NN	TC	NN	TC	CC	TT	TC	TC	TT	CC	TT	TT	CC	TT
SCP092930.1_10241778	A/T	CP092930.1	10241778	+	NA	NA	NA	NA	NA	NA	AT	AT	AT	AT	AT	AT	AT	TT	TT	AT	TT	TT	TT	NN	AT	AT	AT	AT	AT	AA	AT	AA	TT	AT	AT	NN	AT	NN	TT	TT	AA	AT	AT	AT	TT	AA	AA	TT	AA
SCP092930.1_10669279	C/G	CP092930.1	10669279	+	NA	NA	NA	NA	NA	NA	CG	CG	NN	CG	CG	NN	CG	GG	GG	CG	GG	GG	GG	CC	CG	CG	CG	CG	CG	CC	CG	CC	GG	CG	CG	NN	CG	NN	GG	GG	CC	CG	CG	CG	GG	CC	CC	GG	CC
SCP092930.1_10741605	G/A	CP092930.1	10741605	+	NA	NA	NA	NA	NA	NA	AG	AG	NN	AG	AG	AG	AG	GG	GG	AG	GG	GG	GG	NN	AG	AG	AG	AG	AG	AA	AG	AA	GG	AG	AG	NN	AG	NN	GG	GG	AA	AG	AG	NN	GG	AA	AA	GG	AA
SCP092930.1_10741617	A/G	CP092930.1	10741617	+	NA	NA	NA	NA	NA	NA	AG	AG	NN	AG	AG	AG	AG	GG	GG	AG	GG	GG	GG	NN	AG	AG	AG	AG	AG	AA	AG	AA	GG	AG	AG	NN	AG	NN	GG	GG	AA	AG	AG	NN	GG	AA	AA	GG	AA
SCP092930.1_12586144	T/A	CP092930.1	12586144	+	NA	NA	NA	NA	NA	NA	TT	AT	AA	AT	AT	AA	AT	AT	AA	AT	AA	AA	AA	NN	AT	AT	AT	NN	AT	TT	AT	TT	AA	AT	AT	NN	AT	NN	AA	AA	TT	AT	AT	NN	AA	TT	TT	AA	TT
SCP092930.1_12607883	A/G	CP092930.1	12607883	+	NA	NA	NA	NA	NA	NA	AG	AG	AG	AG	AG	AG	AG	AG	AA	AG	NN	AA	AA	GG	AG	AG	AG	AG	AG	GG	AG	GG	AA	AG	AG	NN	AG	NN	AA	AA	GG	AG	AG	NN	AA	GG	GG	AA	GG
SCP092930.1_12607930	A/G	CP092930.1	12607930	+	NA	NA	NA	NA	NA	NA	AG	AG	AG	AG	AG	AG	AG	AG	GG	AG	NN	GG	GG	AA	AG	AG	AG	AG	AG	AA	AG	AA	GG	AG	AG	NN	AG	NN	GG	GG	AA	AG	AG	NN	GG	AA	AA	GG	AA
SCP092930.1_12867346	A/C	CP092930.1	12867346	+	NA	NA	NA	NA	NA	NA	CA	CA	CA	CA	CA	CA	CA	AA	AA	CA	NN	AA	AA	NN	CA	CA	CA	CA	CA	CC	CA	CC	AA	CA	CA	NN	CA	NN	AA	AA	CC	CA	CA	CA	AA	CC	CC	AA	CC
SCP092930.1_12867352	T/G	CP092930.1	12867352	+	NA	NA	NA	NA	NA	NA	TG	TG	TG	TG	TG	TG	TG	GG	GG	TG	NN	GG	GG	NN	TG	TG	TG	TG	TG	TT	TG	TT	GG	TG	TG	NN	TG	NN	GG	GG	TT	TG	TG	TG	GG	TT	TT	GG	TT
SCP092930.1_12867353	T/A	CP092930.1	12867353	+	NA	NA	NA	NA	NA	NA	TA	TA	TA	TA	TA	TA	TA	AA	AA	TA	NN	AA	AA	NN	TA	TA	TA	TA	TA	TT	TA	TT	AA	TA	TA	NN	TA	NN	AA	AA	TT	TA	TA	TA	AA	TT	TT	AA	TT
SCP092930.1_13076963	T/C	CP092930.1	13076963	+	NA	NA	NA	NA	NA	NA	TC	TC	CC	TC	TC	TC	TC	TC	TT	TC	TT	TT	TT	CC	TC	TC	TC	TC	TC	CC	TC	TC	TT	TC	TC	NN	TC	NN	TT	TT	CC	TC	TC	NN	TT	CC	CC	TT	CC
SCP092930.1_13119827	A/G	CP092930.1	13119827	+	NA	NA	NA	NA	NA	NA	AG	AG	NN	AG	AG	NN	AG	AG	GG	AG	GG	GG	GG	AA	AG	AG	AG	AG	AA	AA	AG	AA	GG	AG	AG	NN	AG	NN	GG	GG	AA	AG	AG	NN	GG	NN	AA	GG	AA
SCP092930.1_13219594	G/A	CP092930.1	13219594	+	NA	NA	NA	NA	NA	NA	NN	GA	NN	GA	GA	GG	GA	GA	AA	GG	AA	AA	AA	GG	GA	GA	GA	GA	GA	GG	GA	GG	AA	NN	GA	NN	GA	NN	AA	AA	GG	GA	GA	GA	AA	GG	GG	AA	GG
SCP092930.1_13255870	C/T	CP092930.1	13255870	+	NA	NA	NA	NA	NA	NA	CT	CT	CT	CT	CT	CT	CT	CT	CC	CT	CC	CC	CC	TT	CT	CT	CT	CT	CT	TT	CT	TT	CC	CT	CT	NN	CT	CC	CC	CC	TT	CT	CT	CT	CC	TT	TT	CC	TT
SCP092930.1_13352264	C/G	CP092930.1	13352264	+	NA	NA	NA	NA	NA	NA	GC	GC	GC	GC	GC	GC	GC	GG	GG	GC	GG	GG	GG	CC	GC	GC	GC	GC	GC	CC	GC	CC	GG	GC	GC	NN	GC	NN	GG	GG	CC	GC	GC	GC	GG	CC	CC	GG	CC
SCP092930.1_13647167	G/A	CP092930.1	13647167	+	NA	NA	NA	NA	NA	NA	GA	GA	NN	GA	GA	GG	GA	GA	AA	GA	AA	AA	AA	GG	GA	NN	GA	GA	NN	GG	GA	GG	AA	GA	GA	NN	GA	NN	NN	AA	GG	GA	GA	GG	AA	GG	GG	AA	GG
SCP092930.1_13743754	C/G	CP092930.1	13743754	+	NA	NA	NA	NA	NA	NA	GC	GC	GC	GG	GG	NN	GC	GC	GG	GC	GG	GG	GG	CC	GC	GC	GC	GC	GC	CC	GC	CC	GG	GC	GC	NN	GC	GG	GG	GG	CC	GC	GC	GC	GG	CC	CC	GG	NN
SCP092930.1_13743789	C/T	CP092930.1	13743789	+	NA	NA	NA	NA	NA	NA	TC	TC	TC	TT	TT	TT	TC	TC	TT	TC	TT	TT	TT	CC	TC	TC	TC	TC	TC	CC	TC	CC	TT	TC	TC	NN	TC	TT	TT	TT	CC	TC	TC	TC	TT	CC	CC	TT	NN
SCP092930.1_13743796	C/G	CP092930.1	13743796	+	NA	NA	NA	NA	NA	NA	GC	GC	GC	GG	GG	GG	GC	GC	GG	GC	GG	GG	GG	CC	GC	GC	GC	GC	GC	CC	GC	CC	GG	GC	GC	NN	GC	GG	GG	GG	CC	GC	GC	GC	GG	CC	CC	GG	NN
SCP092930.1_14086855	C/T	CP092930.1	14086855	+	NA	NA	NA	NA	NA	NA	CT	CT	CT	CC	CC	CT	CT	CT	CC	CT	CC	CC	CC	TT	CT	CT	CT	CT	CT	TT	CT	TT	CC	CT	CT	NN	CT	NN	CC	CC	TT	CT	CT	NN	CC	TT	CT	CC	TT
SCP092930.1_14086859	C/G	CP092930.1	14086859	+	NA	NA	NA	NA	NA	NA	CG	CG	CG	CC	CC	CG	CG	CG	CC	CG	CC	CC	CC	GG	CG	CG	CG	CG	CG	GG	CG	GG	CC	CG	CG	NN	CG	NN	CC	CC	GG	CG	CG	NN	CC	GG	CG	CC	GG
SCP092930.1_14101890	A/G	CP092930.1	14101890	+	NA	NA	NA	NA	NA	NA	AG	AG	AG	GG	GG	AG	AG	AG	GG	AG	GG	GG	GG	AA	AG	AG	AG	AG	AG	AA	AG	AA	GG	AG	AG	NN	AG	NN	GG	GG	AA	AG	AG	AG	GG	AA	AA	GG	AA
SCP092930.1_14269131	A/G	CP092930.1	14269131	+	NA	NA	NA	NA	NA	NA	GA	GA	NN	GG	GG	GA	GA	GG	GG	GA	NN	GG	GG	NN	GA	GA	GA	GA	GA	AA	GA	AA	GG	GA	GA	NN	GA	NN	GG	GG	AA	GA	GA	NN	GG	AA	AA	GG	AA
SCP092930.1_14285088	T/A	CP092930.1	14285088	+	NA	NA	NA	NA	NA	NA	TA	TA	TA	TT	TT	TA	TA	TA	TT	TA	TT	TT	TT	AA	TA	TA	TA	TA	TA	AA	TA	AA	TT	TA	TA	NN	TA	NN	TT	TT	AA	TA	TA	TA	TT	AA	AA	TT	AA
SCP092930.1_14285111	G/T	CP092930.1	14285111	+	NA	NA	NA	NA	NA	NA	TG	TG	TG	TT	TT	TG	TG	TG	TT	TG	TT	TT	TT	GG	TG	TG	TG	TG	TG	GG	TG	GG	TT	TG	TG	NN	TG	NN	TT	TT	GG	TG	TG	TG	TT	GG	GG	TT	GG
SCP092930.1_14333171	T/C	CP092930.1	14333171	+	NA	NA	NA	NA	NA	NA	TC	TC	NN	TT	TT	CC	TC	NN	TT	TC	TT	TT	TT	CC	TC	TC	TC	TT	TC	CC	TC	CC	TT	TC	TC	NN	CC	TT	TT	TT	TC	TC	TC	TC	TT	CC	TC	TT	CC
SCP092930.1_14341189	C/G	CP092930.1	14341189	+	NA	NA	NA	NA	NA	NA	GC	GC	GC	GG	GG	GC	GC	NN	GG	GC	GG	GG	GG	NN	GC	GC	GC	GC	GC	CC	GC	CC	GG	GC	GC	NN	GC	NN	GG	GG	CC	GC	GC	NN	GG	CC	GC	GG	CC
SCP092930.1_14341230	G/A	CP092930.1	14341230	+	NA	NA	NA	NA	NA	NA	GA	GA	GA	GG	GG	GA	GA	NN	GG	GA	GG	GG	GG	NN	GA	GA	GA	GA	GA	AA	GA	AA	GG	GA	GA	NN	GA	NN	GG	GG	AA	GA	GA	NN	GG	AA	GA	GG	AA
SCP092930.1_14341271	G/A	CP092930.1	14341271	+	NA	NA	NA	NA	NA	NA	GA	GA	GA	GG	GG	GA	GA	NN	GG	GA	GG	GG	GG	NN	GA	GA	GA	GA	GA	AA	GA	AA	GG	GA	GA	NN	GA	NN	GG	GG	AA	GA	GA	NN	GG	AA	GA	GG	AA
SCP092930.1_14343552	A/C	CP092930.1	14343552	+	NA	NA	NA	NA	NA	NA	CA	CA	NN	CC	CC	NN	CA	CC	CC	CA	CC	CC	CC	AA	NN	CA	CA	CA	CA	AA	CA	AA	CC	CA	CA	NN	CA	NN	CC	CC	AA	CA	CA	CA	CC	AA	AA	CC	AA
SCP092930.1_14343570	C/T	CP092930.1	14343570	+	NA	NA	NA	NA	NA	NA	TC	TC	NN	TT	TT	NN	TC	TT	TT	TC	TT	TT	TT	CC	NN	TC	TC	TC	TC	CC	TC	CC	TT	TC	TC	NN	TC	NN	TT	TT	CC	TC	TC	TC	TT	CC	CC	TT	CC
SCP092930.1_14343605	A/T	CP092930.1	14343605	+	NA	NA	NA	NA	NA	NA	TA	TA	NN	TT	TT	NN	TA	TA	TT	TA	TT	TT	TT	AA	NN	TA	TA	TA	TA	AA	TA	AA	TT	TA	TA	NN	TA	NN	TT	TT	AA	TA	TA	TA	TT	AA	AA	TT	AA
SCP092930.1_14343607	G/T	CP092930.1	14343607	+	NA	NA	NA	NA	NA	NA	TG	TG	NN	TT	TT	NN	TG	TG	TT	TG	TT	TT	TT	GG	NN	TG	TG	TG	TG	GG	TG	GG	TT	TG	TG	NN	TG	NN	TT	TT	GG	TG	TG	TG	TT	GG	GG	TT	GG
SCP092930.1_14343610	C/T	CP092930.1	14343610	+	NA	NA	NA	NA	NA	NA	TC	TC	NN	TT	TT	NN	TC	TC	TT	TC	TT	TT	TT	CC	NN	TC	TC	TC	TC	CC	TC	CC	TT	TC	TC	NN	TC	NN	TT	TT	CC	TC	TC	TC	TT	CC	CC	TT	CC
SCP092930.1_14343615	G/C	CP092930.1	14343615	+	NA	NA	NA	NA	NA	NA	CG	CG	NN	CC	CC	NN	CG	CG	CC	CG	CC	CC	CC	GG	NN	CG	CG	CG	CG	GG	CG	GG	CC	CG	CG	NN	CG	NN	CC	CC	GG	CG	CG	CG	CC	GG	GG	CC	GG
SCP092930.1_14827947	T/C	CP092930.1	14827947	+	NA	NA	NA	NA	NA	NA	TC	TC	TC	TT	TT	TC	TC	TC	TT	TC	TT	TT	TT	CC	TC	TC	TC	TC	TC	CC	TC	CC	TT	TC	TC	NN	TC	TT	TT	TT	CC	TC	TC	TC	TT	CC	CC	TT	CC
SCP092930.1_15119974	A/G	CP092930.1	15119974	+	NA	NA	NA	NA	NA	NA	AG	AG	NN	AA	NN	AG	AG	AG	AA	AG	AA	AA	AA	NN	AA	AG	AG	AG	AG	GG	AG	GG	AA	AG	AG	NN	AG	AA	AA	AA	GG	AG	AG	AA	AA	GG	GG	AA	GG
SCP092930.1_15120016	A/G	CP092930.1	15120016	+	NA	NA	NA	NA	NA	NA	GA	GA	NN	GG	NN	GA	GA	GA	GG	GA	GG	GG	GG	NN	GG	GA	GA	GA	GA	AA	GA	AA	GG	GA	GA	NN	GA	GG	GG	GG	AA	GA	GA	GG	GG	AA	AA	GG	AA
SCP092930.1_15123623	G/A	CP092930.1	15123623	+	NA	NA	NA	NA	NA	NA	GA	GA	NN	GG	GG	GA	GA	NN	GG	GA	GG	GG	GG	AA	GA	GA	GA	GA	GA	AA	GA	AA	GG	GA	GA	NN	GA	NN	GG	GG	AA	GA	GA	AA	GG	AA	AA	GG	AA
SCP092930.1_15123646	C/G	CP092930.1	15123646	+	NA	NA	NA	NA	NA	NA	CG	CG	NN	CC	CC	CG	CG	NN	CC	CG	CC	CC	CC	GG	CG	CG	CG	CG	CG	GG	CG	GG	CC	CG	CG	NN	CG	NN	CC	CC	GG	CG	CG	GG	CC	GG	GG	CC	GG
SCP092930.1_15123650	C/T	CP092930.1	15123650	+	NA	NA	NA	NA	NA	NA	TC	TC	NN	TT	TT	TC	TC	NN	TT	TC	TT	TT	TT	CC	TC	TC	TC	TC	TC	CC	TC	CC	TT	TC	TC	NN	TC	NN	TT	TT	CC	TC	TC	CC	TT	CC	CC	TT	CC
SCP092930.1_15123651	G/A	CP092930.1	15123651	+	NA	NA	NA	NA	NA	NA	GA	GA	NN	GG	GG	GA	GA	NN	GG	GA	GG	GG	GG	AA	GA	GA	GA	GA	GA	AA	GA	AA	GG	GA	GA	NN	GA	NN	GG	GG	AA	GA	GA	AA	GG	AA	AA	GG	AA
SCP092930.1_15245899	T/A	CP092930.1	15245899	+	NA	NA	NA	NA	NA	NA	TA	TA	TA	TT	TT	TA	TA	TA	TT	TA	TT	TT	TT	NN	TA	TA	AA	NN	TA	AA	TA	AA	TT	TA	TA	NN	TA	NN	TT	TT	AA	TA	TA	NN	TT	NN	AA	TT	AA
SCP092930.1_15349596	C/T	CP092930.1	15349596	+	NA	NA	NA	NA	NA	NA	TC	TC	NN	TT	NN	TT	TC	TC	TT	NN	TT	TT	TT	CC	TC	TC	CC	TC	TC	CC	TC	CC	TT	TC	TC	NN	TC	TT	TT	TT	CC	TC	TC	TC	TT	CC	CC	TT	CC
SCP092930.1_15362204	G/A	CP092930.1	15362204	+	NA	NA	NA	NA	NA	NA	GA	GA	GA	GG	GG	GA	GA	GA	GG	GA	GG	GG	GG	AA	GA	GA	AA	GA	GA	AA	GA	AA	GG	GA	GA	NN	GA	NN	GG	GG	AA	GA	GA	GA	GG	NN	AA	GG	AA
SCP092930.1_15362242	C/T	CP092930.1	15362242	+	NA	NA	NA	NA	NA	NA	CT	CT	CT	TT	TT	CT	CT	CT	TT	CT	TT	TT	TT	CC	CT	CT	CC	CT	CT	CC	CT	CC	TT	CT	CT	NN	CT	NN	TT	TT	CC	CT	CT	CT	TT	NN	CC	TT	CC
SCP092930.1_15362247	G/T	CP092930.1	15362247	+	NA	NA	NA	NA	NA	NA	GT	GT	GT	GG	GG	GT	GT	GT	GG	GT	GG	GG	GG	TT	GT	GT	TT	GT	GT	TT	GT	TT	GG	GT	GT	NN	GT	NN	GG	GG	TT	GT	GT	GG	GG	NN	TT	GG	TT
SCP092930.1_15362267	C/T	CP092930.1	15362267	+	NA	NA	NA	NA	NA	NA	CT	CT	CT	CC	CC	CT	CT	CT	CC	CT	CC	CC	CC	TT	CT	CT	TT	CT	CT	TT	CT	TT	CC	CT	CT	NN	CT	NN	CC	CC	TT	CT	CT	CT	CC	NN	TT	CC	TT
SCP092930.1_15391121	T/C	CP092930.1	15391121	+	NA	NA	NA	NA	NA	NA	TC	TC	TC	TT	TT	TC	TC	TC	TT	TC	TT	TT	TT	NN	TC	TC	CC	TC	TC	CC	TC	CC	TT	TC	TC	NN	TC	TT	TT	TT	CC	TC	TC	TC	TT	CC	CC	TT	CC
SCP092930.1_15391138	G/T	CP092930.1	15391138	+	NA	NA	NA	NA	NA	NA	TG	TG	TG	TT	TT	TG	TG	TG	TT	TG	TT	TT	TT	GG	TG	TG	GG	TG	TG	GG	TG	GG	TT	TG	TG	NN	TG	TT	TT	TT	GG	TG	TG	TG	TT	GG	GG	TT	GG
SCP092930.1_15391149	G/A	CP092930.1	15391149	+	NA	NA	NA	NA	NA	NA	GA	GA	GA	GG	GG	GA	GA	GA	GG	GA	GG	GG	GG	AA	GA	GA	AA	GA	GA	AA	GA	AA	GG	GA	GA	NN	GA	GG	GG	GG	AA	GA	GA	GA	GG	AA	AA	GG	AA
SCP092930.1_15391197	A/G	CP092930.1	15391197	+	NA	NA	NA	NA	NA	NA	AG	AG	AG	AA	AA	AG	AG	AG	AA	AG	AA	AA	AA	GG	AG	AG	GG	AG	AG	GG	AG	GG	AA	AG	AG	NN	AG	AA	AA	AA	GG	AG	AG	AG	AA	GG	GG	AA	GG
SCP092930.1_15628365	C/T	CP092930.1	15628365	+	NA	NA	NA	NA	NA	NA	CT	CT	CT	CC	CC	CT	CT	CT	CC	CT	CC	CC	CC	TT	CC	CT	TT	CT	CT	TT	CT	TT	CC	CT	CT	NN	CT	NN	CC	CC	TT	CT	CT	CT	CC	TT	TT	CC	TT
SCP092930.1_15628383	G/A	CP092930.1	15628383	+	NA	NA	NA	NA	NA	NA	GA	GA	GA	GG	GG	GA	GA	GA	GG	GA	GG	GG	GG	AA	GG	GA	AA	GA	GA	AA	GA	AA	GG	GA	GA	NN	GA	NN	GG	GG	AA	GA	GA	GA	GG	AA	AA	GG	AA
SCP092930.1_15628386	G/C	CP092930.1	15628386	+	NA	NA	NA	NA	NA	NA	GC	GC	GC	GG	GG	GC	GC	GC	GG	GC	GG	GG	GG	CC	GG	GC	CC	GC	GC	CC	GC	CC	GG	GC	GC	NN	GC	NN	GG	GG	CC	GC	GC	GC	GG	CC	CC	GG	CC
SCP092930.1_15762805	C/T	CP092930.1	15762805	+	NA	NA	NA	NA	NA	NA	TC	TC	TT	CC	CC	TC	TC	TC	CC	TC	CC	CC	CC	TT	TC	TC	TT	TC	TC	TT	CC	TT	CC	TC	TC	NN	TC	NN	CC	CC	TT	TC	TC	NN	CC	TT	TT	CC	TT
SCP092930.1_15762821	G/A	CP092930.1	15762821	+	NA	NA	NA	NA	NA	NA	GA	GA	GG	AA	AA	GA	GA	GA	AA	GA	AA	AA	AA	GG	GA	GA	GG	GA	GA	GG	AA	GG	AA	GA	GA	NN	GA	NN	AA	AA	GG	GA	GA	NN	AA	GG	GG	AA	GG
SCP092930.1_15914300	C/A	CP092930.1	15914300	+	NA	NA	NA	NA	NA	NA	CA	CA	AA	CC	CC	CA	CA	CA	CC	CA	CC	CC	CC	AA	CA	CA	AA	CA	CA	AA	CC	AA	CC	CA	CA	NN	CA	NN	CC	CC	AA	CA	CA	NN	CC	NN	AA	CC	AA
SCP092930.1_15959542	G/T	CP092930.1	15959542	+	NA	NA	NA	NA	NA	NA	TG	TG	TT	GG	GG	TG	TG	TG	GG	TG	GG	GG	GG	NN	TG	TG	TT	TG	TG	TT	GG	TT	GG	TG	TG	NN	TG	NN	GG	GG	TT	TG	TG	TG	GG	TT	TT	GG	TT
SCP092930.1_15959567	A/C	CP092930.1	15959567	+	NA	NA	NA	NA	NA	NA	AC	AC	AA	CC	CC	AC	AC	AC	CC	AC	CC	CC	CC	NN	AC	AC	AA	AC	AC	AA	CC	AA	CC	AC	AC	NN	AC	NN	CC	CC	AA	AC	AC	AC	CC	AA	AA	CC	AA
SCP092930.1_16004756	G/A	CP092930.1	16004756	+	NA	NA	NA	NA	NA	NA	GA	GA	GA	NN	AA	GA	GA	GA	AA	GA	AA	AA	AA	GG	GA	GA	GG	GA	GA	GG	AA	GG	AA	GA	GA	NN	GA	NN	AA	AA	GG	GA	GA	GA	AA	GG	GG	AA	GG
SCP092930.1_16004842	C/T	CP092930.1	16004842	+	NA	NA	NA	NA	NA	NA	TC	TC	TC	CC	CC	TC	TC	TC	CC	TC	CC	CC	CC	NN	TC	TC	TT	TC	TC	TT	CC	TT	CC	TC	TC	NN	TC	NN	CC	CC	TT	TC	TC	TC	CC	TT	TT	CC	TT
SCP092930.1_16135013	G/C	CP092930.1	16135013	+	NA	NA	NA	NA	NA	NA	GC	GC	GC	GG	GG	GC	GC	GC	GG	GC	GG	GG	GG	NN	GC	GC	CC	GC	GC	GC	GG	CC	GG	GC	GC	NN	GC	NN	GG	GG	CC	GC	GC	GC	GG	CC	CC	GG	CC
SCP092930.1_16195572	C/T	CP092930.1	16195572	+	NA	NA	NA	NA	NA	NA	CT	CT	NN	TT	CT	CT	CT	CT	TT	CT	TT	TT	TT	CC	CT	CT	CC	CT	CT	CC	TT	CC	TT	CT	CT	NN	CT	NN	TT	TT	CC	CT	CT	NN	TT	CC	CC	TT	CC
SCP092930.1_16233742	A/G	CP092930.1	16233742	+	NA	NA	NA	NA	NA	NA	AG	AG	AG	AA	AA	AG	AG	AG	AA	AG	AA	AA	AA	GG	NN	AG	GG	AG	AG	GG	AA	GG	AA	NN	AG	NN	AG	NN	AA	AA	GG	AG	AG	AG	AA	GG	NN	AA	GG
SCP092930.1_16274887	C/T	CP092930.1	16274887	+	NA	NA	NA	NA	NA	NA	CT	CT	CT	CC	CC	CT	CT	CT	CC	CT	CC	CC	CC	TT	CT	CT	TT	CT	CT	TT	CC	TT	CC	CT	CT	NN	CT	NN	CC	CC	TT	CT	CT	CT	CC	NN	TT	CC	TT
SCP092930.1_16436549	A/C	CP092930.1	16436549	+	NA	NA	NA	NA	NA	NA	AC	AC	CC	AA	AA	AC	AC	NN	AA	CC	AA	AA	AA	CC	AC	AC	CC	AC	NN	CC	AA	CC	AA	AC	AC	NN	AC	NN	AA	AA	CC	AC	AC	CC	AA	NN	NN	AA	CC
SCP092930.1_16672879	G/C	CP092930.1	16672879	+	NA	NA	NA	NA	NA	NA	GC	GC	NN	CC	NN	GG	GC	NN	CC	GC	CC	CC	CC	GG	GC	GC	GG	GC	GC	GG	CC	GG	CC	GC	GC	NN	GC	NN	CC	CC	GG	GC	GC	GC	CC	GG	GG	CC	GG
SCP092930.1_16683412	A/G	CP092930.1	16683412	+	NA	NA	NA	NA	NA	NA	AG	AG	AG	GG	GG	AG	AG	NN	GG	AG	GG	GG	GG	AA	AG	AG	AA	AG	AG	AA	GG	AA	GG	AG	AG	NN	AG	NN	GG	GG	AA	AG	AG	AG	GG	AA	AA	GG	AA
SCP092930.1_16781515	A/G	CP092930.1	16781515	+	NA	NA	NA	NA	NA	NA	GA	GA	GA	AA	AA	GA	GA	GA	AA	GA	AA	AA	AA	NN	GA	GA	GG	GA	GA	GG	AA	GG	AA	GA	GA	NN	GA	NN	AA	AA	GG	GA	GA	GA	AA	GG	GG	AA	GG
SCP092930.1_16781536	A/T	CP092930.1	16781536	+	NA	NA	NA	NA	NA	NA	TA	TA	TA	AA	AA	TA	TA	TA	AA	TA	AA	AA	AA	NN	TA	TA	TT	TA	TA	TT	AA	TT	AA	TA	TA	NN	TA	NN	AA	AA	TT	TA	TA	TA	AA	NN	TT	AA	TT
SCP092930.1_17075188	C/T	CP092930.1	17075188	+	NA	NA	NA	NA	NA	NA	CT	CT	CT	TT	TT	CT	CT	CT	TT	CT	TT	TT	TT	CC	CT	CT	CC	CT	CT	CC	TT	CC	TT	CT	CT	NN	CT	NN	TT	TT	CC	CT	TT	CT	TT	CC	CC	TT	CC
SCP092930.1_17159007	T/C	CP092930.1	17159007	+	NA	NA	NA	NA	NA	NA	TC	TC	CC	TT	TT	NN	TC	TC	TT	TC	TT	TT	TT	CC	TC	TC	CC	TC	TC	CC	TT	CC	TT	TC	TC	NN	TC	NN	TT	TT	CC	TC	TT	TC	TT	CC	CC	TT	CC
SCP092930.1_17159010	A/G	CP092930.1	17159010	+	NA	NA	NA	NA	NA	NA	GA	GA	AA	GG	NN	NN	GA	GA	GG	GA	GG	GG	GG	AA	GA	GA	AA	GA	GA	AA	GG	AA	GG	GA	GA	NN	GA	NN	GG	GG	AA	GA	GG	GA	GG	AA	AA	GG	AA
SCP092930.1_17324933	A/G	CP092930.1	17324933	+	NA	NA	NA	NA	NA	NA	AA	AG	NN	AA	AA	NN	AG	NN	AA	AG	AA	AA	AA	GG	AG	AG	GG	AG	AG	GG	AA	GG	AA	AG	AG	NN	AG	NN	AA	AG	GG	AG	AA	AG	AA	NN	GG	AA	GG
SCP092930.1_17324967	C/A	CP092930.1	17324967	+	NA	NA	NA	NA	NA	NA	AA	AC	NN	AA	AA	NN	AC	NN	AA	AC	AA	AA	AA	CC	AC	AC	CC	AC	AC	CC	AA	CC	AA	AC	AC	NN	AC	NN	AA	AC	CC	AC	AA	AC	AA	NN	CC	AA	CC
SCP092930.1_17331287	A/G	CP092930.1	17331287	+	NA	NA	NA	NA	NA	NA	AG	AG	AG	AA	AA	AG	AG	NN	AA	AG	AA	AA	AA	GG	AA	AG	GG	AG	AG	GG	AA	GG	AA	AG	AG	NN	AG	NN	AA	AG	GG	AG	AA	AG	AA	NN	GG	AA	NN
SCP092930.1_17526202	C/T	CP092930.1	17526202	+	NA	NA	NA	NA	NA	NA	CT	CT	CT	CC	CC	CT	CT	CT	CC	CT	CC	CC	CC	TT	CT	CT	TT	CT	CT	TT	CC	TT	CC	CT	CT	NN	CT	CC	CC	CT	TT	CT	CC	CT	CC	TT	CT	CC	TT
SCP092930.1_17936251	G/T	CP092930.1	17936251	+	NA	NA	NA	NA	NA	NA	TG	TG	TG	TT	TT	TG	TG	TT	TT	TG	TT	TT	TT	GG	TG	TG	GG	TG	TG	GG	TT	GG	TT	TG	TG	NN	TG	NN	TT	TG	GG	TG	TT	NN	TT	GG	TG	TT	GG
SCP092930.1_18115455	C/G	CP092930.1	18115455	+	NA	NA	NA	NA	NA	NA	CG	CG	NN	GG	GG	NN	CG	GG	GG	CG	GG	GG	GG	CC	CG	CG	CC	GG	CG	CC	GG	CC	GG	CG	CG	NN	CG	NN	GG	CG	CC	CG	GG	CG	GG	NN	CG	GG	CC
SCP092930.1_18115462	T/A	CP092930.1	18115462	+	NA	NA	NA	NA	NA	NA	AT	AT	NN	TT	TT	NN	AT	TT	TT	AT	TT	TT	TT	AA	AT	AT	AA	TT	AT	AA	TT	AA	TT	AT	AT	NN	AT	NN	TT	AT	AA	AT	TT	AT	TT	NN	AT	TT	AA
SCP092930.1_18115469	A/G	CP092930.1	18115469	+	NA	NA	NA	NA	NA	NA	GA	GA	NN	AA	AA	NN	GA	AA	AA	GA	AA	AA	AA	GG	GA	GA	GG	AA	GA	GG	AA	GG	AA	GA	GA	NN	GA	NN	AA	GA	GG	GA	AA	GA	AA	NN	GA	AA	GG
SCP092930.1_18134868	T/A	CP092930.1	18134868	+	NA	NA	NA	NA	NA	NA	TA	TA	TA	TT	TT	TA	TA	TT	TT	TA	TT	TT	TT	AA	TA	TA	AA	TA	TA	AA	TT	AA	TT	TA	TA	NN	TA	NN	TT	TA	AA	TA	TT	TA	TT	NN	TA	TT	AA
SCP092930.1_18134924	T/G	CP092930.1	18134924	+	NA	NA	NA	NA	NA	NA	TG	TG	TG	TT	TT	TG	TG	TT	TT	TG	TT	TT	TT	GG	TG	TG	GG	TG	TG	GG	TT	GG	TT	TG	TG	NN	TG	NN	TT	TG	GG	TG	TT	TG	TT	NN	TG	TT	GG
SCP092930.1_18221480	C/T	CP092930.1	18221480	+	NA	NA	NA	NA	NA	NA	CT	CT	NN	CC	CC	CT	CT	CC	CC	CT	CC	CC	CC	NN	CT	CT	TT	CT	CT	TT	CC	TT	CC	CT	CT	NN	CT	NN	CC	CT	TT	CT	CC	CT	CC	TT	NN	CC	TT
SCP092930.1_18249099	C/T	CP092930.1	18249099	+	NA	NA	NA	NA	NA	NA	CT	CT	CT	CC	CC	CT	CT	NN	CC	CT	CC	CC	CC	TT	CT	CT	TT	CC	CT	TT	CC	TT	CC	CT	CT	NN	CT	NN	CC	CT	TT	CT	CC	CT	CC	TT	CT	CC	TT
SCP092930.1_18249107	A/G	CP092930.1	18249107	+	NA	NA	NA	NA	NA	NA	AG	AG	AG	AA	AA	AG	AG	NN	AA	AG	AA	AA	AA	GG	AG	AG	GG	AA	AG	GG	AA	GG	AA	AG	AG	NN	AG	NN	AA	AG	GG	AG	AA	AG	AA	GG	AG	AA	GG
SCP092930.1_18249108	A/G/T	CP092930.1	18249108	+	NA	NA	NA	NA	NA	NA	AG	AG	AG	AA	AA	AG	AG	NN	AA	AG	AA	AA	AA	GG	AG	AG	GG	AA	AG	GG	AA	GG	AA	AG	AG	NN	AG	NN	AA	AG	GG	AG	AA	AG	AA	GG	AG	AA	GG
SCP092930.1_18375503	G/C	CP092930.1	18375503	+	NA	NA	NA	NA	NA	NA	CG	CG	CG	GG	NN	CG	CG	CG	GG	CG	GG	GG	GG	NN	CG	CG	CC	CG	CG	CC	GG	CC	GG	CG	CG	NN	CG	NN	GG	CG	CC	CG	GG	CC	GG	CC	CG	GG	CC
SCP092930.1_18375509	G/T	CP092930.1	18375509	+	NA	NA	NA	NA	NA	NA	TG	TG	TG	GG	NN	TG	TG	TG	GG	TG	GG	GG	GG	NN	TG	TG	TT	TG	TG	TT	GG	TT	GG	TG	TG	NN	TG	NN	GG	TG	TT	TG	GG	TT	GG	TT	TG	GG	TT
SCP092930.1_18503758	G/A	CP092930.1	18503758	+	NA	NA	NA	NA	NA	NA	GA	GA	NN	GG	GG	GA	GA	GG	GG	GA	GG	GG	GG	AA	GA	GA	AA	GA	GA	AA	GG	AA	GG	GA	GA	NN	GA	NN	GG	GA	AA	GA	GG	GA	GG	NN	GA	GG	AA
SCP092930.1_18941243	C/T	CP092930.1	18941243	+	NA	NA	NA	NA	NA	NA	CT	CT	CC	CC	CC	CT	CT	CC	CC	CC	CC	CC	CC	CT	CC	CT	TT	CT	CT	TT	CC	TT	CC	CT	CT	NN	CT	NN	CC	CT	NN	CT	CC	CT	CC	NN	CT	CC	TT
SCP092930.1_19073766	A/G	CP092930.1	19073766	+	NA	NA	NA	NA	NA	NA	AG	AG	AG	AA	AA	AG	AG	AA	AA	AG	AA	AA	AA	GG	AG	AG	GG	AG	AG	AG	AA	AG	AA	AG	AG	NN	AG	NN	AA	AG	GG	AG	AA	AG	AA	GG	AG	AA	GG
SCP092930.1_19073773	T/C	CP092930.1	19073773	+	NA	NA	NA	NA	NA	NA	TC	TC	TC	TT	TT	TC	TC	TT	TT	TC	TT	TT	TT	CC	TC	TC	CC	TC	TC	TC	TT	TC	TT	TC	TC	NN	TC	NN	TT	TC	CC	TC	TT	TC	TT	CC	TC	TT	CC
SCP092930.1_19160248	A/G	CP092930.1	19160248	+	NA	NA	NA	NA	NA	NA	AG	AG	AG	AA	AA	AG	AG	AA	AA	AG	AA	AA	AA	GG	AG	AG	NN	AG	AG	AG	AA	AG	AA	AG	AG	NN	AG	NN	AA	AG	GG	AG	AA	AA	AA	GG	AG	AA	GG
SCP092930.1_19168310	A/G	CP092930.1	19168310	+	NA	NA	NA	NA	NA	NA	AG	AG	AG	AA	AA	AG	AG	NN	AA	AG	AA	AA	AA	GG	AG	AG	GG	AG	AG	AG	AA	AG	AA	AG	AG	NN	AG	NN	AA	AG	GG	AG	AA	AG	AA	NN	AG	AA	GG
SCP092930.1_19494862	T/C	CP092930.1	19494862	+	NA	NA	NA	NA	NA	NA	TC	TC	TC	TT	TT	TC	TC	TT	TT	TC	TT	TT	TT	CC	TC	TC	CC	TC	TC	TT	TT	TT	TT	TC	TC	NN	TT	NN	NN	TC	CC	TC	TT	TC	TT	CC	TC	TT	CC
SCP092930.1_19710819	A/G	CP092930.1	19710819	+	NA	NA	NA	NA	NA	NA	AG	AG	AG	AA	AA	AG	AG	AA	AA	AG	AA	AA	AA	GG	AG	AG	GG	AG	AG	AA	AA	AA	AA	AG	AG	NN	AA	NN	AA	AG	GG	AG	AA	NN	AA	GG	AG	AA	GG
SCP092930.1_19710833	T/A	CP092930.1	19710833	+	NA	NA	NA	NA	NA	NA	TA	TA	TA	TT	TT	TA	TA	TT	TT	TA	TT	TT	TT	AA	TA	TA	AA	TA	TA	TT	TT	TT	TT	TA	TA	NN	TT	NN	TT	TA	AA	TA	TT	NN	TT	AA	TA	TT	AA
SCP092930.1_19730209	C/T	CP092930.1	19730209	+	NA	NA	NA	NA	NA	NA	CT	CT	CT	CC	CC	CT	CT	CC	CC	CT	CC	CC	CC	TT	CT	CT	TT	CT	CT	CC	CC	CC	CC	CT	CT	NN	CC	NN	CC	CT	TT	CT	CC	CT	CC	TT	CT	CC	TT
SCP092930.1_20334895	C/G	CP092930.1	20334895	+	NA	NA	NA	NA	NA	NA	CG	CG	CG	CC	CC	CG	CG	CC	CC	CG	CC	CC	CC	GG	CG	CG	GG	CG	CG	CC	CC	CC	CC	CG	CG	NN	CC	NN	CC	CG	GG	CG	CC	CG	CC	NN	CG	CC	GG
SCP092931.1_218934	C/A	CP092931.1	218934	+	NA	NA	NA	NA	NA	NA	AC	AC	AC	AC	AC	CC	AC	AA	AA	AC	AC	CC	CC	NN	AA	AC	AC	CC	AC	AC	CC	AC	AA	CC	AC	NN	AC	NN	AA	AC	AC	AC	AA	AA	CC	AC	CC	CC	AA
SCP092931.1_372972	G/A	CP092931.1	372972	+	NA	NA	NA	NA	NA	NA	AG	AG	AG	AG	AA	GG	AG	AA	AA	AG	AG	GG	GG	AG	AA	AG	AG	GG	AG	AG	GG	AG	AA	GG	GG	NN	AG	NN	AA	AG	AG	AG	AA	AA	GG	AG	GG	GG	AA
SCP092931.1_373015	G/A	CP092931.1	373015	+	NA	NA	NA	NA	NA	NA	GA	GA	GA	GA	GG	AA	GA	GG	GG	GA	GA	AA	AA	GA	GG	GA	GA	AA	GA	GA	AA	GA	GG	AA	AA	NN	GA	NN	GG	GA	GA	GA	GG	GG	AA	GA	AA	AA	GG
SCP092931.1_697380	T/C	CP092931.1	697380	+	NA	NA	NA	NA	NA	NA	CT	CT	NN	CT	CT	NN	CT	CT	CT	CT	TT	CT	TT	NN	CC	CT	CT	TT	CT	CT	TT	CT	CC	TT	TT	NN	CT	NN	CC	CT	CT	CT	CC	NN	TT	CT	TT	CT	CC
SCP092931.1_700798	C/T	CP092931.1	700798	+	NA	NA	NA	NA	NA	NA	CT	CT	NN	CT	CT	TT	CT	CC	CT	CT	TT	TT	TT	CT	CC	CT	CT	TT	CT	CT	TT	CC	CC	TT	TT	NN	CT	NN	NN	CT	CT	CT	CC	NN	TT	CC	TT	CT	CC
SCP092931.1_873138	A/G	CP092931.1	873138	+	NA	NA	NA	NA	NA	NA	AG	AG	AG	AG	AG	AA	AG	GG	AG	AG	AA	AA	AA	AG	GG	AG	AG	AA	AG	AG	AA	AG	GG	AA	AA	NN	AG	NN	GG	AG	AG	AG	GG	GG	AA	AG	AA	AG	GG
SCP092931.1_911358	T/C	CP092931.1	911358	+	NA	NA	NA	NA	NA	NA	TC	TC	TC	TC	TC	NN	TC	TT	TC	TC	NN	CC	CC	TC	TT	TC	TC	CC	TC	TC	CC	TC	TT	CC	CC	NN	TC	NN	TT	TC	TC	TC	TT	TT	CC	TC	CC	TC	NN
SCP092931.1_919469	T/C	CP092931.1	919469	+	NA	NA	NA	NA	NA	NA	TC	TC	TC	TC	TC	NN	TC	TC	TC	TC	TT	TT	TT	NN	CC	TC	TC	TT	TC	TC	TT	TC	CC	TT	TT	NN	TC	NN	CC	TC	TC	TC	CC	NN	TT	TC	TT	TC	CC
SCP092931.1_1080201	G/A	CP092931.1	1080201	+	NA	NA	NA	NA	NA	NA	AG	AG	AG	AG	AG	GG	AG	NN	AG	AG	GG	AG	GG	AG	NN	AG	AG	GG	AG	AG	AG	AG	AA	GG	GG	NN	AG	NN	AA	AG	AG	AG	AA	AA	GG	AA	GG	AG	AA
SCP092931.1_1080215	T/C	CP092931.1	1080215	+	NA	NA	NA	NA	NA	NA	TC	TC	TC	TC	TC	CC	TC	NN	TC	TC	CC	TC	CC	TC	NN	TC	TC	CC	TC	TC	TC	TC	TT	CC	CC	NN	TC	NN	TT	TC	TC	TC	TT	TT	CC	TT	CC	TC	TT
SCP092931.1_1146696	T/C/A	CP092931.1	1146696	+	NA	NA	NA	NA	NA	NA	TC	TC	TC	TC	TC	NN	TC	TT	TC	TC	CC	TC	CC	NN	TT	TC	TC	NN	TT	TC	TC	TC	TT	CC	CC	NN	TC	NN	TT	TT	TC	TC	TT	TT	CC	TC	CC	TC	TT
SCP092931.1_1174670	G/C	CP092931.1	1174670	+	NA	NA	NA	NA	NA	NA	GC	GC	NN	GC	GC	CC	GC	GG	GC	GC	CC	GC	CC	NN	GG	GC	GC	CC	GC	GC	GC	GC	GG	CC	CC	NN	GC	NN	GG	GC	GC	GC	GG	GG	CC	GC	CC	GC	GG
SCP092931.1_1232447	T/A	CP092931.1	1232447	+	NA	NA	NA	NA	NA	NA	AT	AT	TT	AT	NN	NN	AT	TT	AT	AT	AA	AT	AA	NN	TT	AT	AT	AA	AT	AT	AT	AT	TT	AA	AA	NN	AT	AA	TT	AT	AT	AT	TT	TT	AA	AT	AA	AT	TT
SCP092931.1_1232603	A/G	CP092931.1	1232603	+	NA	NA	NA	NA	NA	NA	AG	AG	AA	AG	GG	AA	AG	GG	AG	AG	AA	AG	AA	NN	GG	AA	AG	AA	AA	AG	AG	AG	GG	AA	AA	NN	AG	NN	GG	AG	AG	AG	GG	NN	AA	AG	AA	AG	GG
SCP092931.1_1356963	C/A	CP092931.1	1356963	+	NA	NA	NA	NA	NA	NA	CA	CA	CA	CA	CA	CC	CA	AA	CA	CA	CC	CA	CC	CA	AA	CA	CA	CC	CA	CA	CA	CA	AA	CC	CC	NN	CA	NN	AA	CA	CA	CA	AA	AA	CC	CA	NN	CA	AA
SCP092931.1_1368379	T/G	CP092931.1	1368379	+	NA	NA	NA	NA	NA	NA	TG	TG	NN	TG	TG	GG	TG	NN	TG	TG	NN	TG	GG	TG	NN	TG	TG	GG	TT	TG	TG	TG	TT	GG	GG	NN	TG	NN	TT	TG	TG	TG	TT	TT	GG	NN	GG	TG	TT
SCP092931.1_1585547	T/C	CP092931.1	1585547	+	NA	NA	NA	NA	NA	NA	TC	TC	TC	TC	TT	CC	TC	TT	TC	TC	NN	TC	CC	NN	TT	CC	TC	NN	TC	TC	TC	TC	TT	NN	CC	NN	TC	NN	TT	TC	TC	TC	TT	TT	CC	NN	CC	TC	TT
SCP092931.1_1585599	T/A	CP092931.1	1585599	+	NA	NA	NA	NA	NA	NA	AT	AT	AT	AT	AA	TT	AT	AA	AT	AT	NN	AT	TT	NN	AA	TT	AT	NN	AT	AT	AT	AT	AA	NN	TT	NN	AT	NN	AA	AT	AT	AT	AA	AA	TT	NN	TT	AT	AA
SCP092931.1_1605405	A/T	CP092931.1	1605405	+	NA	NA	NA	NA	NA	NA	TA	TA	TA	TA	NN	TT	TA	AA	TA	TA	TT	TA	TT	NN	AA	TT	TA	TT	TA	TA	TA	TA	AA	TT	TT	NN	TA	NN	AA	TA	TA	TA	AA	NN	TT	TT	TT	TA	AA
SCP092931.1_1645720	C/T	CP092931.1	1645720	+	NA	NA	NA	NA	NA	NA	TC	TC	TC	TC	TC	TT	TC	TC	TC	TC	TT	TC	TT	NN	CC	TT	TC	TT	TC	TC	TC	TC	CC	TT	TT	NN	TC	NN	CC	TC	TC	TC	CC	CC	TT	TC	TT	TC	CC
SCP092931.1_1649828	G/A	CP092931.1	1649828	+	NA	NA	NA	NA	NA	NA	GA	GA	GA	GA	GA	AA	GA	NN	GA	NN	AA	GA	AA	GA	GG	AA	GA	AA	AA	GA	GA	GA	GG	AA	AA	NN	GA	NN	GG	GA	GA	GA	GG	GG	AA	NN	AA	GA	GG
SCP092931.1_1662199	T/C	CP092931.1	1662199	+	NA	NA	NA	NA	NA	NA	TT	TC	NN	TC	TC	TT	TC	NN	TC	TC	TT	TC	TT	TC	CC	TT	TC	TT	TC	TT	TC	TC	CC	TT	TT	NN	TC	CC	CC	TC	TC	TC	CC	CC	TT	TC	TT	TC	CC
SCP092931.1_1716183	G/A	CP092931.1	1716183	+	NA	NA	NA	NA	NA	NA	GA	GA	NN	GA	GA	GG	GA	GA	GA	GA	GG	GA	GG	NN	AA	GG	GA	GG	GA	GA	GA	GA	AA	GG	GG	NN	GA	NN	GA	GA	GG	GA	AA	AA	GG	AA	GG	GA	AA
SCP092931.1_1716249	A/G	CP092931.1	1716249	+	NA	NA	NA	NA	NA	NA	AG	AG	NN	AG	AG	AA	AG	AG	AG	AG	AA	AG	AA	NN	GG	AA	AG	AA	AG	AG	AG	AG	GG	AA	AA	NN	AG	NN	AG	AG	AA	AG	GG	GG	AA	GG	AA	AG	GG
SCP092931.1_2242138	T/G	CP092931.1	2242138	+	NA	NA	NA	NA	NA	NA	TG	TG	TT	TG	TG	TT	TG	GG	TG	TG	TT	TG	TT	TG	GG	TT	TG	TT	TG	TG	TG	TG	GG	TT	TT	NN	TG	NN	TG	TG	TT	TG	GG	GG	TT	TG	TT	TG	GG
SCP092931.1_2242148	C/T	CP092931.1	2242148	+	NA	NA	NA	NA	NA	NA	TC	TC	CC	TC	TC	NN	TC	TT	TC	TC	CC	TC	NN	TC	TT	CC	TC	CC	TC	TC	TC	TC	TT	CC	CC	NN	TC	NN	TC	TC	CC	TC	TT	TT	CC	TC	CC	TC	TT
SCP092931.1_2380320	A/G	CP092931.1	2380320	+	NA	NA	NA	NA	NA	NA	AG	AG	NN	AG	AG	AA	AG	AG	AG	AG	AA	AG	AA	AG	GG	AA	AG	AA	AG	AG	AG	AG	GG	AA	AA	NN	AG	NN	NN	AA	AA	AG	GG	GG	AA	NN	AA	AG	GG
SCP092931.1_2465010	G/T	CP092931.1	2465010	+	NA	NA	NA	NA	NA	NA	GT	GT	TT	GT	GT	NN	GT	TT	GT	GT	GG	TT	GG	GT	TT	GG	GT	GG	GT	GT	GT	GT	TT	GG	GG	NN	GT	NN	TT	GT	GG	GT	TT	TT	GG	GG	GG	GT	TT
SCP092931.1_2465093	T/C	CP092931.1	2465093	+	NA	NA	NA	NA	NA	NA	TC	TC	TC	TC	TC	TT	TC	CC	TC	TT	NN	TC	TT	TC	CC	TT	TC	TT	TC	TC	TC	TC	CC	TT	TT	NN	TC	NN	TC	TC	TT	TC	CC	NN	TT	NN	TT	TC	CC
SCP092931.1_2474836	A/C	CP092931.1	2474836	+	NA	NA	NA	NA	NA	NA	AC	AC	AC	AC	AA	AA	AC	AC	AC	AC	AA	AC	AA	AC	NN	AA	AC	AA	AC	AC	AC	AC	CC	NN	AA	NN	AC	NN	AC	AC	AA	AC	CC	NN	AA	NN	AA	AC	CC
SCP092931.1_2493916	G/A	CP092931.1	2493916	+	NA	NA	NA	NA	NA	NA	GA	GA	GG	GA	GA	GG	GA	AA	GA	GA	GG	GA	GG	GA	AA	GG	GA	GG	GA	GA	GA	GA	AA	GG	GG	NN	GA	NN	GA	GA	GG	GA	AA	AA	GG	GA	GG	GA	AA
SCP092931.1_2493941	T/G	CP092931.1	2493941	+	NA	NA	NA	NA	NA	NA	TG	TG	TT	TG	TG	TT	TG	GG	TG	TG	TT	TG	TT	TG	GG	TT	TG	TT	TG	TG	TG	TG	GG	TT	TT	NN	TG	NN	TG	TG	TT	TG	GG	GG	TT	TG	TT	TG	GG
SCP092931.1_2584902	C/A	CP092931.1	2584902	+	NA	NA	NA	NA	NA	NA	AC	AC	AC	AC	AC	CC	AC	AC	AC	AC	CC	AC	CC	AC	AA	CC	AC	CC	AC	AC	AC	AC	AA	CC	CC	NN	AC	NN	AC	AC	CC	AC	AA	AA	CC	AC	CC	AC	AA
SCP092931.1_2584946	T/G	CP092931.1	2584946	+	NA	NA	NA	NA	NA	NA	GT	GT	GT	GT	GT	TT	GT	GG	GT	GT	TT	GT	TT	GT	GG	TT	GT	TT	GT	GT	GT	GT	GG	TT	TT	NN	GT	NN	GT	GT	TT	GT	GG	GG	TT	GT	TT	GT	GG
SCP092931.1_2672815	G/A	CP092931.1	2672815	+	NA	NA	NA	NA	NA	NA	GA	GA	GA	GA	GA	AA	GA	GG	GG	GA	AA	GA	AA	GA	GG	AA	GA	AA	GA	GG	GA	GG	GG	AA	AA	NN	GA	NN	GA	GA	AA	GA	GG	NN	AA	GA	GA	GA	GG
SCP092931.1_2980887	A/T	CP092931.1	2980887	+	NA	NA	NA	NA	NA	NA	AT	AT	AT	AT	NN	TT	AT	NN	AA	AT	TT	AT	TT	TT	NN	TT	AT	TT	AA	AA	AT	AA	AA	TT	TT	NN	AT	NN	AT	AT	TT	AT	AA	AA	TT	NN	AT	AT	AA
SCP092931.1_2992148	A/C	CP092931.1	2992148	+	NA	NA	NA	NA	NA	NA	AC	AC	AC	AC	AC	CC	AC	AA	AA	AC	CC	AC	CC	AC	AA	CC	AC	CC	AC	AA	AC	AA	AA	CC	CC	NN	AC	NN	AC	AC	CC	AC	AA	AA	CC	AC	AC	AC	AA
SCP092931.1_2992174	C/T	CP092931.1	2992174	+	NA	NA	NA	NA	NA	NA	TC	TC	TC	TC	TC	CC	TC	TT	TT	TC	CC	TC	CC	TC	TT	CC	TC	CC	TC	TT	TC	TT	TT	CC	CC	NN	TC	NN	TC	TC	CC	TC	TT	TT	CC	TC	TC	TC	TT
SCP092931.1_3078100	C/T	CP092931.1	3078100	+	NA	NA	NA	NA	NA	NA	TC	TC	NN	TC	TC	CC	TC	TT	TT	TC	CC	TC	CC	TC	NN	CC	TC	CC	NN	TT	TC	TT	TT	CC	CC	NN	TC	NN	TC	TC	CC	TC	TT	TT	CC	TC	TC	TC	TT
SCP092931.1_3078120	T/C	CP092931.1	3078120	+	NA	NA	NA	NA	NA	NA	TC	TC	NN	TC	TC	CC	TC	TT	TT	TC	CC	TC	CC	TC	NN	CC	TC	CC	NN	TT	TC	TT	TT	CC	CC	NN	TC	NN	TC	TC	CC	TC	TT	TT	CC	TC	TC	TC	TT
SCP092931.1_3190320	T/A	CP092931.1	3190320	+	NA	NA	NA	NA	NA	NA	AT	AT	AT	AT	AT	AA	AT	TT	TT	AT	AA	AT	AA	AA	TT	AA	AT	AA	AT	TT	AT	TT	TT	AA	AA	NN	AT	NN	AT	AT	AA	AT	TT	TT	AA	AT	AT	AT	TT
SCP092931.1_3190339	T/C	CP092931.1	3190339	+	NA	NA	NA	NA	NA	NA	CT	CT	CT	CT	CT	CC	CT	TT	TT	CT	CC	CT	CC	CC	TT	CC	CT	CC	CT	TT	CT	TT	TT	CC	CC	NN	CT	NN	CT	CT	CC	CT	TT	TT	CC	CT	CT	CT	TT
SCP092931.1_3251543	A/T	CP092931.1	3251543	+	NA	NA	NA	NA	NA	NA	AT	AT	NN	AT	AT	AA	AT	TT	TT	AT	NN	AT	AA	AT	TT	AA	AT	AA	AT	TT	AT	TT	TT	AA	AA	NN	AT	AT	AT	AT	AA	AT	TT	TT	AA	TT	AT	AT	TT
SCP092931.1_3251569	C/T	CP092931.1	3251569	+	NA	NA	NA	NA	NA	NA	CT	CT	NN	CT	CT	CC	CT	TT	TT	CT	NN	CT	CC	CT	TT	CC	CT	CC	CT	TT	CT	TT	TT	CC	CC	NN	CT	CT	CT	CT	CC	CT	TT	TT	CC	TT	CT	CT	TT
SCP092931.1_3259108	A/G	CP092931.1	3259108	+	NA	NA	NA	NA	NA	NA	AG	AG	AG	AG	AG	AA	AG	GG	GG	AG	AA	AG	AA	AG	GG	AA	AG	AA	AG	GG	AG	GG	GG	AA	AA	NN	AG	NN	AG	AG	AA	AA	GG	GG	AA	AG	AG	AG	GG
SCP092931.1_3267510	C/T	CP092931.1	3267510	+	NA	NA	NA	NA	NA	NA	CT	CT	CT	CT	CC	CC	CT	TT	TT	CT	CC	CT	CC	NN	TT	CC	CT	CC	CT	TT	CT	TT	TT	CC	CC	NN	CT	NN	CT	CT	CC	CT	TT	NN	CC	CT	CT	CT	TT
SCP092931.1_3267541	T/G	CP092931.1	3267541	+	NA	NA	NA	NA	NA	NA	TG	TG	TG	TG	TT	TT	TG	GG	GG	TG	TT	TG	TT	NN	GG	TT	TG	TT	TG	GG	TG	GG	GG	TT	TT	NN	TG	NN	TG	TG	TT	TG	GG	NN	TT	TG	TG	TG	GG
SCP092931.1_3271345	A/G	CP092931.1	3271345	+	NA	NA	NA	NA	NA	NA	AG	AG	AG	AG	AG	AA	AG	GG	GG	AG	AA	AG	AA	NN	GG	AA	AG	AA	AG	GG	AG	GG	GG	AA	AA	NN	AG	NN	AG	AG	AA	AG	GG	GG	AA	NN	AG	AG	GG
SCP092931.1_3271409	T/C	CP092931.1	3271409	+	NA	NA	NA	NA	NA	NA	TC	TC	TC	TC	TC	TT	TC	CC	CC	TC	TT	TC	TT	NN	CC	TT	TC	TT	TC	CC	TC	CC	CC	TT	TT	NN	TC	NN	TC	TC	TT	TC	CC	CC	TT	NN	TC	TC	CC
SCP092931.1_3276621	C/T	CP092931.1	3276621	+	NA	NA	NA	NA	NA	NA	TC	TC	TC	TC	TC	NN	TC	TC	CC	TC	TT	TC	TT	TC	NN	TT	TC	TT	TC	CC	TC	CC	CC	TT	TT	NN	TC	NN	TC	TC	TT	TC	CC	CC	TT	TC	TC	TC	CC
SCP092931.1_3412412	G/C	CP092931.1	3412412	+	NA	NA	NA	NA	NA	NA	CG	CG	CG	CG	CG	GG	CG	CC	CC	CG	GG	CG	GG	CG	NN	GG	CG	GG	CG	CC	CG	CC	CC	CG	CG	NN	CG	NN	CG	CG	GG	CG	CC	CC	GG	NN	CG	CG	CC
SCP092931.1_3417166	G/T/A	CP092931.1	3417166	+	NA	NA	NA	NA	NA	NA	TG	TG	TG	TG	TG	GG	TG	TT	TT	TG	GG	TG	GG	TG	TT	TG	TG	GG	TG	TT	TG	TT	TT	TG	TG	NN	TG	NN	TG	TG	GG	TG	TT	TT	GG	TT	TG	TG	TT
SCP092931.1_3659197	A/T	CP092931.1	3659197	+	NA	NA	NA	NA	NA	NA	TA	TA	TA	TA	TA	AA	TA	TT	TT	NN	AA	TA	AA	TA	TT	AA	TA	AA	TA	TT	TA	TT	TT	TA	TA	NN	TA	NN	TA	TA	AA	TA	TT	TT	AA	TA	TA	TA	TT
SCP092931.1_3659200	A/T	CP092931.1	3659200	+	NA	NA	NA	NA	NA	NA	AT	AT	AT	AT	AT	TT	AT	AA	AA	NN	TT	AT	TT	AT	AA	TT	AT	TT	AT	AA	AT	AA	AA	AT	AT	NN	AT	NN	AT	AT	TT	AT	AA	AA	TT	AT	AT	AT	AA
SCP092931.1_3668311	T/C	CP092931.1	3668311	+	NA	NA	NA	NA	NA	NA	CT	CT	NN	CT	CT	TT	CT	NN	CC	CT	TT	CT	TT	CC	CC	TT	CT	TT	CT	CC	CT	CC	CC	CT	CT	NN	CT	NN	CC	CT	TT	CT	CC	NN	TT	CC	CT	CT	CC
SCP092931.1_4061835	C/T	CP092931.1	4061835	+	NA	NA	NA	NA	NA	NA	TC	TC	TC	TC	NN	NN	TC	TT	TT	TC	CC	TC	CC	TC	TC	CC	TC	TC	TC	TT	TC	TT	TT	CC	TC	NN	TC	NN	TC	TC	CC	TC	TT	TT	CC	TC	TC	TC	TT
SCP092931.1_4126534	G/A	CP092931.1	4126534	+	NA	NA	NA	NA	NA	NA	GA	GA	NN	GA	GA	NN	GA	GG	GG	GA	AA	GA	AA	GA	GA	AA	GA	AA	GA	GG	GA	GG	GG	GA	GA	NN	GA	NN	GA	GG	AA	GA	GG	GG	AA	GA	GA	GA	GG
SCP092931.1_4166713	C/T	CP092931.1	4166713	+	NA	NA	NA	NA	NA	NA	CT	CT	TT	CT	TT	CC	CT	TT	TT	CT	NN	CT	CC	CT	CT	CC	CT	CC	CT	TT	CT	TT	TT	CT	CT	NN	CT	CT	CT	TT	CC	CT	TT	TT	CC	CT	CT	CT	TT
SCP092931.1_4166767	T/C	CP092931.1	4166767	+	NA	NA	NA	NA	NA	NA	TC	TC	TT	TC	TT	CC	TC	TT	TT	TT	NN	TC	CC	TC	TC	CC	TC	CC	TT	TT	TC	TT	TT	TC	TC	NN	TC	TT	TC	TT	CC	TC	TT	TT	CC	TC	TT	TC	TT
SCP092931.1_4217118	A/G	CP092931.1	4217118	+	NA	NA	NA	NA	NA	NA	AG	AG	AG	AG	AG	AA	AG	AG	GG	AG	AA	AG	AA	NN	AG	AA	AG	AA	AG	GG	AG	GG	GG	AG	AG	NN	AG	NN	AG	GG	AA	AG	GG	NN	AA	AG	AG	AG	GG
SCP092931.1_4239485	A/C	CP092931.1	4239485	+	NA	NA	NA	NA	NA	NA	CA	CA	CA	CA	CA	AA	CA	CC	CC	CA	AA	CA	AA	CA	CA	AA	CA	AA	CA	CC	CA	CC	CC	CA	CA	NN	CA	NN	CA	CC	AA	CA	CC	CC	AA	NN	CA	CA	CC
SCP092931.1_4239494	T/A	CP092931.1	4239494	+	NA	NA	NA	NA	NA	NA	TA	TA	TA	TA	TA	AA	TA	TT	TT	TA	AA	TA	AA	TA	TA	AA	TA	AA	TA	TT	TA	TT	TT	TA	TA	NN	TA	NN	TA	TT	AA	TA	TT	TT	AA	NN	TA	TA	TT
SCP092931.1_4260759	A/G	CP092931.1	4260759	+	NA	NA	NA	NA	NA	NA	GA	GA	GA	GA	GA	AA	GA	GG	GG	GA	AA	GA	AA	GA	GA	NN	GA	AA	GA	GG	GA	GG	GG	GA	GA	NN	GA	NN	GA	GG	AA	GA	GG	GG	AA	GA	GA	GA	GG
SCP092931.1_4286714	A/G	CP092931.1	4286714	+	NA	NA	NA	NA	NA	NA	GA	GA	GA	GA	GA	AA	GA	GG	GG	GG	AA	GA	AA	NN	GG	AA	GA	AA	GA	GG	GA	GG	GG	GA	GA	NN	GA	NN	GA	GG	AA	GA	GG	GG	AA	GA	GA	GA	GG
SCP092931.1_4286716	A/G	CP092931.1	4286716	+	NA	NA	NA	NA	NA	NA	GA	GA	GA	GA	GA	AA	GA	GG	GG	GG	AA	GA	AA	NN	GG	AA	GA	AA	GA	GG	GA	GG	GG	GA	GA	NN	GA	NN	GA	GG	AA	GA	GG	GG	AA	GA	GA	GA	GG
SCP092931.1_4409883	C/T	CP092931.1	4409883	+	NA	NA	NA	NA	NA	NA	CT	CT	NN	CT	CT	NN	CT	TT	TT	CT	CC	CT	CC	CT	NN	CC	CT	CC	CT	TT	CT	TT	TT	CT	CT	NN	CT	NN	CT	TT	CC	CT	TT	NN	CC	CT	CT	CT	TT
SCP092931.1_4584330	C/T	CP092931.1	4584330	+	NA	NA	NA	NA	NA	NA	TC	TC	NN	TC	TC	CC	TC	TT	TT	TC	CC	TC	CC	TC	TC	CC	TC	CC	TC	TT	TC	TT	TT	TC	TC	NN	TC	TC	TC	TT	CC	TC	TT	TT	CC	TC	TC	TC	TT
SCP092931.1_4584370	A/G	CP092931.1	4584370	+	NA	NA	NA	NA	NA	NA	GA	GA	NN	GA	GA	AA	GA	GG	GG	GA	AA	GA	AA	GA	GA	AA	GA	AA	GA	GG	GA	GG	GG	GA	GA	NN	GA	GA	GA	GG	AA	GA	GG	GG	AA	GA	GA	GA	GG
SCP092931.1_4584387	A/G	CP092931.1	4584387	+	NA	NA	NA	NA	NA	NA	AG	AG	NN	AG	AG	GG	AG	AA	AA	AG	GG	AG	GG	AG	AG	GG	AG	GG	AG	AA	AG	AA	AA	AG	AG	NN	AG	AG	AG	AA	GG	AG	AA	AA	GG	AG	AG	AG	AA
SCP092931.1_4634856	C/G	CP092931.1	4634856	+	NA	NA	NA	NA	NA	NA	CG	CG	NN	CG	CG	NN	CG	CC	CC	CG	GG	CG	GG	CC	CG	GG	CG	GG	CG	CC	CG	CC	CC	CG	CG	NN	CG	NN	CG	CC	GG	CG	CC	CC	GG	NN	CG	CG	CC
SCP092931.1_4987806	T/C	CP092931.1	4987806	+	NA	NA	NA	NA	NA	NA	TC	TC	TT	TC	TC	TT	TC	CC	CC	TC	TT	TC	TT	TC	TC	TT	TC	TT	TC	CC	TC	CC	CC	TC	TC	NN	TC	NN	TC	CC	TT	TC	CC	CC	TT	TC	TC	TC	CC
SCP092931.1_5020192	C/T	CP092931.1	5020192	+	NA	NA	NA	NA	NA	NA	TC	TC	TC	TC	TT	CC	TC	TT	TT	NN	CC	TC	CC	TC	TC	CC	TC	CC	TC	TT	TC	TT	TT	TC	TC	NN	TC	NN	TC	TT	CC	TC	TT	TT	CC	TC	TC	TC	TT
SCP092931.1_5020216	G/T	CP092931.1	5020216	+	NA	NA	NA	NA	NA	NA	GT	GT	GT	GT	GG	TT	GT	GG	GG	NN	TT	GT	TT	GT	GT	TT	GT	TT	GT	GG	GT	GG	GG	GT	GT	NN	GT	NN	GT	GG	TT	GT	GG	GG	TT	GT	GT	GT	GG
SCP092931.1_5207731	A/G	CP092931.1	5207731	+	NA	NA	NA	NA	NA	NA	GA	GA	GA	GA	GA	AA	GA	GG	GG	GA	AA	GA	AA	NN	GA	AA	GA	AA	GA	GG	GA	GG	GG	GA	GA	NN	GA	NN	GA	GG	AA	GA	GG	GG	AA	GA	GA	GA	GG
SCP092931.1_5302792	C/T	CP092931.1	5302792	+	NA	NA	NA	NA	NA	NA	TC	TC	NN	TC	TC	CC	TC	TT	TT	TC	CC	TC	CC	TC	TC	CC	TC	CC	TC	TT	TC	TT	TT	TC	TC	NN	TC	NN	TC	TT	CC	TC	TT	TT	CC	TC	TC	TC	TT
SCP092931.1_5302844	C/T	CP092931.1	5302844	+	NA	NA	NA	NA	NA	NA	TC	TC	NN	TC	TC	CC	TC	TT	TT	TC	CC	TC	CC	TC	TC	CC	TC	CC	TC	TT	TC	TT	TT	TC	TC	NN	TC	NN	TC	TT	CC	TC	TT	TT	CC	TC	TC	TC	TT
SCP092931.1_5357250	T/C	CP092931.1	5357250	+	NA	NA	NA	NA	NA	NA	TC	TC	TC	TC	TC	TT	TC	CC	CC	TC	TT	TC	TT	NN	TC	TT	TC	TT	NN	CC	TC	CC	CC	TC	TC	NN	TC	NN	TC	CC	TT	TC	CC	CC	TT	TC	TC	TC	CC
SCP092931.1_5358432	G/C	CP092931.1	5358432	+	NA	NA	NA	NA	NA	NA	GC	GC	NN	GC	GC	GG	GC	CC	CC	GC	GG	GC	GG	GC	GC	GG	GC	GG	GC	CC	GC	CC	CC	GC	GC	NN	GC	NN	GC	CC	GG	GC	CC	NN	GG	GC	GC	GC	NN
SCP092931.1_5358450	C/A	CP092931.1	5358450	+	NA	NA	NA	NA	NA	NA	AC	AC	NN	AC	AC	CC	AC	AA	AA	AC	CC	AC	CC	AC	AC	CC	AC	CC	AC	AA	AC	AA	AA	AC	AC	NN	AC	NN	AC	AA	CC	AC	AA	NN	CC	AA	AC	AC	NN
SCP092931.1_5361240	C/T	CP092931.1	5361240	+	NA	NA	NA	NA	NA	NA	TC	TC	TC	TC	TC	CC	TC	TT	TT	TC	CC	TC	CC	NN	TC	CC	TC	CC	TC	TT	TC	TT	TT	TC	TC	NN	TC	NN	TC	TT	CC	TC	TT	NN	CC	TC	TC	TC	TT
SCP092931.1_5369181	A/G	CP092931.1	5369181	+	NA	NA	NA	NA	NA	NA	GA	GA	GA	GA	GA	AA	GA	GG	GG	GA	AA	GA	AA	GA	GA	AA	GA	AA	GA	GG	GA	GG	GG	GG	GA	NN	GA	NN	GA	GG	AA	GA	GG	GG	AA	GA	GA	GA	GG
SCP092931.1_5369194	G/C/T	CP092931.1	5369194	+	NA	NA	NA	NA	NA	NA	CG	CG	CG	CG	CG	GG	CG	CC	CC	CG	GG	CG	GG	CG	CG	GG	CG	GG	CG	CC	CG	CC	CC	CC	CG	NN	CG	NN	CG	CC	GG	CG	CC	CC	GG	CG	CG	CG	CC
SCP092931.1_5369209	T/C	CP092931.1	5369209	+	NA	NA	NA	NA	NA	NA	CT	CT	CT	CT	CT	TT	CT	CC	CC	CT	TT	CT	TT	CT	CT	TT	CT	TT	CT	CC	CT	CC	CC	CC	CT	NN	CT	NN	CT	CC	TT	CT	CC	CC	TT	CT	CT	CT	CC
SCP092931.1_5369228	T/A	CP092931.1	5369228	+	NA	NA	NA	NA	NA	NA	AT	AT	AT	AT	AT	TT	AT	AA	AA	AT	TT	AT	TT	AT	AT	TT	AT	TT	AT	AA	AT	AA	AA	AA	AT	NN	AT	NN	AT	AA	TT	AT	AA	AA	TT	AT	AT	AT	AA
SCP092931.1_5369246	A/G	CP092931.1	5369246	+	NA	NA	NA	NA	NA	NA	GA	GA	GA	GA	GA	AA	GA	GG	GG	GA	AA	GA	AA	GA	GA	AA	GA	AA	GA	GG	GA	GG	GG	GG	GA	NN	GA	NN	GA	GG	AA	GA	GG	GG	AA	GA	GA	GA	GG
SCP092931.1_5461592	G/A	CP092931.1	5461592	+	NA	NA	NA	NA	NA	NA	GA	GA	NN	GA	GA	GG	GA	NN	AA	NN	GG	GA	GG	NN	NN	GG	GA	GG	GG	AA	GA	AA	AA	GA	GA	NN	GA	NN	GG	AA	GG	GA	AA	AA	GG	NN	NN	GA	AA
SCP092931.1_5742948	C/T	CP092931.1	5742948	+	NA	NA	NA	NA	NA	NA	TC	TC	NN	TT	TC	CC	TC	NN	TT	TT	CC	TC	CC	CC	TC	CC	TC	CC	TC	TT	TC	TT	TT	TC	TC	NN	TC	NN	TC	TT	CC	TC	TT	TT	CC	TC	TC	TC	TT
SCP092931.1_5743000	G/C	CP092931.1	5743000	+	NA	NA	NA	NA	NA	NA	CG	CG	NN	CC	CG	GG	CG	NN	CC	CC	GG	CG	GG	GG	CG	GG	CG	GG	CG	CC	CG	CC	CC	CG	CG	NN	CG	NN	CG	CC	GG	CG	CC	CC	GG	CG	CG	CG	CC
SCP092931.1_5762215	A/G	CP092931.1	5762215	+	NA	NA	NA	NA	NA	NA	GA	GA	GA	GA	GA	AA	GA	NN	GG	NN	AA	GA	AA	AA	NN	AA	GA	AA	GA	GG	GA	GG	GG	GA	GA	NN	GA	NN	GA	GG	AA	GA	GG	GG	AA	NN	GA	GA	GG
SCP092931.1_5767154	T/C	CP092931.1	5767154	+	NA	NA	NA	NA	NA	NA	CT	CT	CT	CT	CT	TT	CT	CT	CC	CT	TT	CT	TT	NN	CT	TT	CT	TT	CC	CC	CT	CC	CC	CT	CT	NN	CT	NN	CT	CC	TT	CT	CC	CC	TT	CT	CT	CT	CC
SCP092931.1_5818622	C/T	CP092931.1	5818622	+	NA	NA	NA	NA	NA	NA	TC	TC	TC	TC	TC	CC	TC	TT	TT	TC	CC	TC	CC	CC	TC	CC	TC	CC	TC	TT	TC	TC	TT	TC	TC	NN	TC	NN	TC	TT	CC	TC	TT	TT	CC	TC	TC	TC	TT
SCP092931.1_5835731	T/A	CP092931.1	5835731	+	NA	NA	NA	NA	NA	NA	AT	AT	AT	AT	AT	NN	AT	AA	AA	AT	NN	AT	TT	NN	AT	TT	AT	TT	AA	AA	AT	AA	AA	AT	AT	NN	AT	NN	AT	AA	TT	AT	AA	NN	TT	AT	AT	AT	AA
SCP092931.1_5931316	A/G	CP092931.1	5931316	+	NA	NA	NA	NA	NA	NA	GA	GA	NN	GA	GA	AA	GA	GG	GG	GA	AA	GA	AA	AA	GA	AA	GA	AA	GA	GG	GA	GG	GG	GA	GA	NN	GA	NN	GA	GG	AA	GA	GG	GG	AA	AA	GA	GA	GG
SCP092931.1_6162412	T/C	CP092931.1	6162412	+	NA	NA	NA	NA	NA	NA	CT	CT	NN	CT	CT	NN	CT	CC	CC	CT	TT	CT	TT	NN	CC	TT	CT	TT	NN	CC	CT	CC	CC	CT	CT	NN	CT	NN	CT	CC	TT	CT	CC	CC	TT	CT	CT	CT	NN
SCP092931.1_6162415	A/C	CP092931.1	6162415	+	NA	NA	NA	NA	NA	NA	CA	CA	NN	CA	CA	NN	CA	CC	CC	CA	AA	CA	AA	NN	CC	AA	CA	AA	NN	CC	CA	CC	CC	CA	CA	NN	CA	NN	CA	CC	AA	CA	CC	CC	AA	CA	CA	CA	NN
SCP092931.1_6162424	C/T	CP092931.1	6162424	+	NA	NA	NA	NA	NA	NA	TC	TC	NN	TC	TC	NN	TC	TT	TT	TC	CC	TC	CC	NN	TT	CC	TC	CC	NN	TT	TC	TT	TT	TC	TC	NN	TC	NN	TC	TT	CC	TC	TT	TT	CC	TC	TC	TC	NN
SCP092931.1_6231384	C/A	CP092931.1	6231384	+	NA	NA	NA	NA	NA	NA	CA	CA	CC	CC	CC	CA	CA	CC	CC	CA	AA	CA	AA	NN	CA	AA	CA	AA	CC	CC	CA	CC	CC	CA	CA	NN	CA	NN	CA	CC	AA	CA	CC	NN	AA	CC	CC	CA	CC
SCP092931.1_6247715	T/C	CP092931.1	6247715	+	NA	NA	NA	NA	NA	NA	CT	CT	CC	CT	CT	CT	CT	CC	CC	CT	TT	CT	TT	TT	CT	TT	CT	TT	CT	CC	CT	CC	CC	CT	CT	NN	CT	NN	CT	NN	TT	CT	CC	NN	TT	NN	CT	CT	CC
SCP092931.1_6247747	A/G	CP092931.1	6247747	+	NA	NA	NA	NA	NA	NA	GA	GA	GG	GA	GA	GA	GA	GG	GG	GA	AA	GA	AA	AA	GA	AA	GA	AA	GA	GG	GA	GG	GG	GA	GA	NN	GA	NN	GA	NN	AA	GA	GG	NN	AA	NN	GA	GA	GG
SCP092931.1_6260391	A/G	CP092931.1	6260391	+	NA	NA	NA	NA	NA	NA	GA	GA	GG	GA	GA	GA	GA	GG	GG	GA	AA	GA	AA	AA	GA	AA	GA	AA	GA	GG	GA	GG	GG	GA	GA	NN	GA	NN	GA	GG	AA	GA	GG	GG	AA	GG	GA	GA	GG
SCP092931.1_6288235	G/A	CP092931.1	6288235	+	NA	NA	NA	NA	NA	NA	GA	GA	AA	GA	GA	GA	GA	AA	AA	GA	GG	GA	GG	GG	GA	GG	GA	GG	GA	AA	GA	AA	AA	GA	GA	NN	GA	NN	GA	AA	GG	GA	AA	GA	GG	GA	GA	GA	AA
SCP092931.1_6312897	A/G	CP092931.1	6312897	+	NA	NA	NA	NA	NA	NA	AA	GA	GG	GA	GA	GA	GA	GG	GG	GA	AA	GA	AA	NN	GG	AA	GA	AA	AA	GG	GA	GG	GG	GA	GA	NN	GA	NN	GA	GG	AA	GA	GG	GA	AA	NN	GA	GA	GG
SCP092931.1_6329327	T/A	CP092931.1	6329327	+	NA	NA	NA	NA	NA	NA	AT	AT	AA	AT	AA	AA	AT	AA	AA	AA	TT	AT	TT	TT	AA	TT	AT	TT	AA	AA	AT	AA	AA	AT	AT	NN	AT	NN	AT	AA	TT	AT	AA	NN	TT	AA	AA	AT	AA
SCP092931.1_6390728	T/A	CP092931.1	6390728	+	NA	NA	NA	NA	NA	NA	AT	AT	AA	AT	AT	AT	AT	AA	AA	AT	TT	AT	TT	TT	AT	TT	AT	TT	AT	AA	AT	AA	AA	AT	AT	NN	AT	NN	AT	AA	TT	AT	AA	AT	TT	AT	AT	AT	AA
SCP092931.1_6393361	G/T	CP092931.1	6393361	+	NA	NA	NA	NA	NA	NA	TG	TG	TT	TG	TG	TG	TG	NN	TT	TG	GG	TG	GG	GG	TG	GG	TG	GG	TG	TT	TG	TT	TT	TG	TG	NN	TG	TG	TG	TT	GG	TG	TT	TT	GG	TG	TG	TG	TT
SCP092931.1_6533739	G/A	CP092931.1	6533739	+	NA	NA	NA	NA	NA	NA	AG	AG	AA	AG	AG	AG	AG	AA	AA	AG	GG	AG	GG	GG	AG	GG	AG	GG	AG	AA	AG	AA	AA	AG	AG	NN	AG	NN	AG	AA	GG	AG	AA	AG	GG	AA	AG	AG	AA
SCP092931.1_6533758	C/G	CP092931.1	6533758	+	NA	NA	NA	NA	NA	NA	GC	GC	GG	GC	GC	GC	GC	GG	GG	GC	CC	GC	CC	CC	GC	CC	GC	CC	GC	GG	GC	GG	GG	GC	GC	NN	GC	NN	GC	GG	CC	GC	GG	GC	CC	GG	GC	GC	GG
SCP092931.1_6533789	C/T	CP092931.1	6533789	+	NA	NA	NA	NA	NA	NA	TC	TC	TT	TC	TC	TC	TC	TT	TT	TC	CC	TC	CC	CC	TC	CC	TC	CC	TC	TT	TC	TT	TT	TC	TC	NN	TC	NN	TC	TT	CC	TC	TT	TC	CC	TT	TC	TC	TT
SCP092931.1_6533790	T/C	CP092931.1	6533790	+	NA	NA	NA	NA	NA	NA	CT	CT	CC	CT	CT	CT	CT	CC	CC	CT	TT	CT	TT	TT	CT	TT	CT	TT	CT	CC	CT	CC	CC	CT	CT	NN	CT	NN	CT	CC	TT	CT	CC	CT	TT	CC	CT	CT	CC
SCP092931.1_6626051	C/T	CP092931.1	6626051	+	NA	NA	NA	NA	NA	NA	CT	CT	TT	CT	CT	CT	CT	TT	TT	CT	CC	CT	CC	CC	CT	CC	CT	CC	CT	TT	CT	TT	TT	CT	CT	NN	CT	NN	CT	TT	CC	CT	TT	TT	CC	TT	CT	CT	TT
SCP092931.1_6626155	C/G	CP092931.1	6626155	+	NA	NA	NA	NA	NA	NA	CG	CG	GG	CG	CG	CG	CG	GG	GG	CG	CC	CG	CC	CC	CG	CC	CG	CC	CG	GG	CG	GG	GG	CG	CG	NN	CG	NN	CG	GG	CC	CG	GG	CG	CC	GG	CC	CG	GG
SCP092931.1_6819845	A/G	CP092931.1	6819845	+	NA	NA	NA	NA	NA	NA	GA	GA	GG	GA	GA	GA	GA	GG	GG	GA	AA	GA	AA	AA	GA	AA	GA	AA	GA	GG	GA	GG	GG	GA	GA	NN	GA	NN	GA	GG	AA	GA	GA	GA	AA	GG	GA	GA	GG
SCP092931.1_7534360	G/A	CP092931.1	7534360	+	NA	NA	NA	NA	NA	NA	GA	GA	GA	GA	GA	AA	GG	AA	AA	GA	NN	GA	GG	GG	GA	GA	GA	GA	GA	AA	GA	AA	AA	GA	GA	NN	GA	NN	GA	NN	GG	GA	GA	NN	GG	NN	GA	GA	AA
SCP092931.1_7578453	T/C	CP092931.1	7578453	+	NA	NA	NA	NA	NA	NA	TC	TC	CC	TC	NN	TC	TT	CC	CC	TC	TT	TC	TT	TT	TT	TC	TC	TC	TC	CC	TC	TC	CC	TC	TC	NN	TC	NN	TC	CC	TT	TC	TC	TT	TT	NN	TC	TC	CC
SCP092931.1_7646448	T/A/G	CP092931.1	7646448	+	NA	NA	NA	NA	NA	NA	AT	AT	AA	AT	AT	AT	TT	AA	AA	AT	TT	AT	TT	TT	AT	AT	AT	AT	AT	AA	AT	AA	AA	AT	AT	NN	AT	NN	AT	AA	TT	AT	AT	TT	TT	AA	AT	AT	AA
SCP092931.1_7646459	C/T	CP092931.1	7646459	+	NA	NA	NA	NA	NA	NA	TC	TC	TT	TC	TC	TC	CC	TT	TT	TC	CC	TC	CC	CC	TC	TC	TC	TC	TC	TT	TC	TT	TT	TC	TC	NN	TC	NN	TC	TT	CC	TC	TC	CC	CC	TT	TC	TC	TT
SCP092931.1_7677269	T/A	CP092931.1	7677269	+	NA	NA	NA	NA	NA	NA	TA	TA	AA	TA	TA	TA	TT	AA	AA	TA	TT	TA	TT	TT	TA	TA	TA	TA	TA	AA	TA	AA	AA	TA	TA	NN	TA	NN	TA	AA	TT	TA	TA	TT	TT	AA	TA	TA	AA
SCP092931.1_7806128	T/A	CP092931.1	7806128	+	NA	NA	NA	NA	NA	NA	TA	TA	AA	TA	TA	TA	TT	AA	AA	TA	TT	TA	TT	TT	TA	TA	TA	TA	TA	AA	TA	AA	AA	TA	TA	NN	TA	NN	TA	NN	TT	TA	TA	NN	TT	AA	TA	TA	AA
SCP092931.1_7806236	G/A	CP092931.1	7806236	+	NA	NA	NA	NA	NA	NA	GA	GA	AA	GA	GA	GA	GG	AA	AA	GA	GG	GA	GG	NN	GA	GA	GA	GA	GA	AA	GA	AA	AA	GA	GA	NN	GA	NN	GA	AA	GG	GA	GA	GG	GG	AA	GA	GA	AA
SCP092931.1_7806253	C/T	CP092931.1	7806253	+	NA	NA	NA	NA	NA	NA	TC	TC	CC	TC	TC	TC	TT	CC	CC	TC	TT	TC	TT	NN	TC	TC	TC	TC	TC	CC	TC	CC	CC	TC	TC	NN	TC	NN	TC	CC	TT	TC	TC	TT	TT	CC	TC	TC	CC
SCP092931.1_7979876	A/G/T	CP092931.1	7979876	+	NA	NA	NA	NA	NA	NA	GA	GA	GG	GA	GA	GA	AA	GG	GG	GA	AA	GA	AA	GA	GA	GA	GA	GA	GA	GG	GA	GG	GG	GA	GA	NN	GA	GG	GA	GG	AA	GA	GA	AA	AA	NN	GA	GA	GG
SCP092931.1_7979920	T/C	CP092931.1	7979920	+	NA	NA	NA	NA	NA	NA	CT	CT	CC	CT	CT	CT	TT	CC	CC	CT	TT	CT	TT	CT	CT	CT	CT	CT	CT	CC	CT	CC	CC	CT	CT	NN	CT	CC	CT	CC	TT	CT	CT	TT	TT	NN	CT	CT	CC
SCP092931.1_7993623	A/G	CP092931.1	7993623	+	NA	NA	NA	NA	NA	NA	GA	GA	GG	GA	GA	NN	AA	GG	GG	GA	AA	GA	AA	NN	GA	GA	GA	GA	GA	GG	GA	GG	GG	GA	GA	NN	GA	NN	GA	NN	AA	GA	GA	AA	AA	GG	GA	GA	GG
SCP092931.1_8267036	C/T	CP092931.1	8267036	+	NA	NA	NA	NA	NA	NA	CT	CT	CC	CT	NN	CT	TT	CC	CC	CT	TT	CT	TT	NN	CT	CT	CT	CT	CT	CC	CT	CC	CC	CT	CT	NN	CT	NN	CT	CC	TT	CT	CT	TT	TT	CC	CT	CT	CC
SCP092931.1_8307477	G/A	CP092931.1	8307477	+	NA	NA	NA	NA	NA	NA	GA	GA	NN	GA	GA	GA	GG	AA	AA	GA	GG	GA	GG	GA	GA	GA	GA	GA	GA	AA	GA	AA	AA	GA	GA	NN	GA	NN	GA	AA	GG	GA	GA	GG	GG	AA	GA	GA	AA
SCP092931.1_8307535	A/G	CP092931.1	8307535	+	NA	NA	NA	NA	NA	NA	AG	AG	NN	AG	AG	AG	AA	GG	GG	AG	AA	AG	AA	AG	AG	AG	AG	AG	AG	GG	AG	GG	GG	AG	AG	NN	AG	NN	AG	GG	AA	AG	AG	AA	AA	GG	AG	AG	GG
SCP092931.1_8307551	A/C	CP092931.1	8307551	+	NA	NA	NA	NA	NA	NA	AC	AC	NN	AC	AC	AC	AA	CC	CC	AC	AA	AC	AA	AC	AC	AC	AC	AC	AC	CC	AC	CC	CC	AC	AC	NN	AC	NN	AC	CC	AA	AC	AC	AA	AA	CC	AC	AC	CC
SCP092931.1_8307561	C/T	CP092931.1	8307561	+	NA	NA	NA	NA	NA	NA	CT	CT	NN	CT	CT	CT	CC	TT	TT	CT	CC	CT	CC	CT	CT	CT	CT	CT	CT	TT	CT	TT	TT	CT	CT	NN	CT	NN	CT	TT	CC	CT	CT	CC	CC	TT	CT	CT	TT
SCP092931.1_8448591	C/T	CP092931.1	8448591	+	NA	NA	NA	NA	NA	NA	CC	CT	TT	CT	CT	NN	CC	TT	TT	CT	NN	CT	CC	CC	CT	CT	CT	CT	CT	TT	CT	TT	TT	CT	CT	NN	CT	NN	CT	TT	CC	CT	CT	NN	CC	TT	CT	CT	TT
SCP092931.1_8448644	T/C	CP092931.1	8448644	+	NA	NA	NA	NA	NA	NA	CT	CT	TT	CT	CT	NN	CC	TT	TT	CT	NN	CT	CC	CT	CT	CT	CT	CT	CT	TT	CT	TT	TT	CT	CT	NN	CT	NN	CT	TT	CC	CT	CT	NN	CC	TT	CT	CT	TT
SCP092931.1_8778501	G/A	CP092931.1	8778501	+	NA	NA	NA	NA	NA	NA	GA	GA	AA	GA	GA	GA	GG	GA	AA	NN	GG	GA	GG	GA	GA	GA	GA	GA	GA	AA	GA	AA	AA	GA	GA	NN	GA	NN	AA	AA	GG	GA	GA	GG	GG	AA	GA	GA	AA
SCP092931.1_9189528	T/C	CP092931.1	9189528	+	NA	NA	NA	NA	NA	NA	TC	TC	CC	TC	TC	TC	TT	CC	CC	TC	TT	TC	TT	TC	TC	TC	TT	TC	TC	CC	TC	CC	TC	TC	TC	NN	TC	NN	TC	CC	TT	TC	TC	TT	TT	CC	TC	TC	CC
SCP092931.1_9189534	T/G	CP092931.1	9189534	+	NA	NA	NA	NA	NA	NA	TG	TG	GG	TG	TG	TG	TT	GG	GG	TG	TT	TG	TT	TG	TG	TG	TT	TG	TG	GG	TG	GG	TG	TG	TG	NN	TG	NN	TG	GG	TT	TG	TG	TT	TT	GG	TG	TG	GG
SCP092931.1_9244370	C/T	CP092931.1	9244370	+	NA	NA	NA	NA	NA	NA	CT	CT	TT	CT	CT	NN	CC	TT	TT	CT	CC	CT	CC	NN	CC	CT	CC	CT	CT	TT	CT	TT	CT	CT	CT	NN	CT	NN	CT	TT	CC	CT	CT	CC	CC	TT	CT	CT	TT
SCP092931.1_9504066	C/A	CP092931.1	9504066	+	NA	NA	NA	NA	NA	NA	CA	CA	AA	CA	CA	CA	CA	AA	AA	CA	CC	CA	CC	CA	CA	CA	CC	CA	CA	AA	CA	AA	CA	CA	CA	NN	CA	NN	CA	AA	CC	CA	CA	CC	CC	AA	CA	CA	AA
SCP092931.1_9598298	A/C	CP092931.1	9598298	+	NA	NA	NA	NA	NA	NA	AC	AC	CC	AC	NN	AC	AC	CC	CC	NN	AA	AC	AA	AC	AC	AC	AA	AC	AC	CC	AC	CC	AC	AC	AC	NN	AC	NN	AC	CC	AA	AC	AC	AA	AA	CC	NN	AC	CC
SCP092931.1_9760089	G/A	CP092931.1	9760089	+	NA	NA	NA	NA	NA	NA	GA	GA	AA	GA	GA	GA	AA	AA	AA	GA	GG	GA	GG	GA	GA	GA	GG	GA	GA	AA	GA	AA	GA	GA	GA	NN	GA	NN	GA	AA	GG	GA	GA	GG	GG	AA	GA	GA	AA
SCP092931.1_10036698	G/A	CP092931.1	10036698	+	NA	NA	NA	NA	NA	NA	GA	GA	GG	GA	GA	GA	GG	GG	GG	GA	AA	GA	AA	GA	GA	GA	AA	GA	GA	GG	GA	GG	GA	GA	GA	NN	GA	NN	GA	GG	AA	GA	GA	AA	AA	GG	GA	GA	GG
SCP092931.1_10036705	C/T	CP092931.1	10036705	+	NA	NA	NA	NA	NA	NA	CT	CT	CC	CT	CT	CT	CC	CC	CC	CT	TT	CT	TT	CT	CT	CT	TT	CT	CT	CC	CT	CC	CT	CT	CT	NN	CT	NN	CT	CC	TT	CT	CT	TT	TT	CC	CT	CT	CC
SCP092931.1_10314198	A/C	CP092931.1	10314198	+	NA	NA	NA	NA	NA	NA	CA	CC	CC	CA	CA	NN	CC	CC	CC	CA	AA	CA	AA	CA	CA	CA	CA	CA	CA	CC	CA	CC	CA	CA	CA	NN	CA	NN	CA	CC	AA	CA	CA	AA	AA	CC	CA	CA	CC
SCP092931.1_10314199	G/A	CP092931.1	10314199	+	NA	NA	NA	NA	NA	NA	AG	AA	AA	AG	AG	NN	AA	AA	AA	AG	GG	AG	GG	AG	AG	AG	AG	AG	AG	AA	AG	AA	AG	AG	AG	NN	AG	NN	AG	AA	GG	AG	AG	GG	GG	AA	AG	AG	AA
SCP092931.1_10612456	C/T	CP092931.1	10612456	+	NA	NA	NA	NA	NA	NA	CT	CT	CC	CT	CT	CT	CC	CC	CC	CT	TT	CT	TT	NN	CT	CC	CT	CT	CT	CC	CT	CC	CT	CT	CT	NN	CT	NN	CT	CC	TT	CT	CT	TT	TT	CC	CT	CT	CC
SCP092931.1_10612582	G/C	CP092931.1	10612582	+	NA	NA	NA	NA	NA	NA	CG	CG	NN	CG	NN	GG	CC	CC	CC	CG	GG	CG	GG	CG	CG	CC	CG	CG	CG	CC	CG	CC	CG	CG	CG	NN	CG	NN	CG	CC	GG	CG	CG	NN	GG	CC	CG	CG	NN
SCP092931.1_10612594	C/G/A	CP092931.1	10612594	+	NA	NA	NA	NA	NA	NA	GC	GC	NN	GC	NN	CC	GG	GG	GG	GC	CC	GC	CC	GC	GC	GG	GC	GC	GC	GG	GC	GG	GC	GC	GC	NN	GC	NN	GC	GG	CC	GC	GC	NN	CC	GG	GC	GC	NN
SCP092931.1_10612612	C/T	CP092931.1	10612612	+	NA	NA	NA	NA	NA	NA	TC	TC	NN	TC	NN	CC	TT	TT	TT	TC	CC	TC	CC	TC	TC	TT	TC	TC	TC	TT	TC	TT	TC	TC	TC	NN	TC	NN	TC	TT	CC	TC	TC	NN	CC	TT	TC	TC	NN
SCP092931.1_10715800	A/C	CP092931.1	10715800	+	NA	NA	NA	NA	NA	NA	AC	AC	AA	AC	AC	AC	AA	AA	AA	AC	CC	AC	CC	AC	AC	AA	AC	AC	AC	AA	AC	AA	AC	AC	AC	NN	AC	NN	AC	AA	CC	AC	AC	NN	CC	AA	NN	AC	AA
SCP092931.1_11171008	G/A	CP092931.1	11171008	+	NA	NA	NA	NA	NA	NA	AG	AG	GG	AG	AA	AG	GG	GG	GG	AG	AA	AG	AA	AG	AG	GG	AG	AG	AG	GG	AG	GG	AG	AG	AG	NN	AG	NN	GG	GG	AA	AG	AG	AA	AA	AG	AG	AG	GG
SCP092931.1_11211674	G/T	CP092931.1	11211674	+	NA	NA	NA	NA	NA	NA	TG	TG	GG	TG	TG	TG	GG	GG	GG	TG	TT	TG	TT	TG	TG	GG	TG	TG	TG	GG	TG	GG	TG	NN	TG	NN	TG	NN	GG	GG	TT	TG	TG	TT	TT	TG	TG	TG	GG
SCP092931.1_11211715	C/T	CP092931.1	11211715	+	NA	NA	NA	NA	NA	NA	TC	TC	CC	TC	TC	TC	CC	CC	CC	TC	TT	TC	TT	TC	TC	CC	TC	TC	TC	CC	TC	CC	TC	NN	TC	NN	TC	NN	CC	CC	TT	TC	TC	TT	TT	TC	TC	TC	CC
SCP092931.1_11211716	T/G	CP092931.1	11211716	+	NA	NA	NA	NA	NA	NA	GT	GT	TT	GT	GT	GT	TT	TT	TT	GT	GG	GT	GG	GT	GT	TT	GT	GT	GT	TT	GT	TT	GT	NN	GT	NN	GT	NN	TT	TT	GG	GT	GT	GG	GG	GT	GT	GT	TT
SCP092931.1_11412461	G/A	CP092931.1	11412461	+	NA	NA	NA	NA	NA	NA	GA	GA	GG	GA	GA	AA	GG	NN	GG	GA	AA	GA	AA	NN	GA	GG	GA	GA	GA	GG	GA	GG	GA	GA	GA	NN	GA	NN	GG	GG	AA	GA	GA	NN	AA	NN	GA	GA	GG
SCP092931.1_11412462	A/G	CP092931.1	11412462	+	NA	NA	NA	NA	NA	NA	AG	AG	GG	AG	AG	AA	GG	NN	GG	AG	AA	AG	AA	NN	AG	GG	AG	AG	AG	GG	AG	GG	AG	AG	AG	NN	AG	NN	GG	GG	AA	AG	AG	NN	AA	NN	AG	AG	GG
SCP092931.1_11561680	C/T	CP092931.1	11561680	+	NA	NA	NA	NA	NA	NA	CT	CT	CC	CT	CT	CT	CC	CC	CC	CT	TT	CT	TT	NN	CT	CC	CT	CC	NN	CC	CT	CC	CT	CT	CT	NN	CT	NN	CC	CC	TT	CT	CT	TT	TT	CT	CT	CT	CC
SCP092931.1_11561682	G/A	CP092931.1	11561682	+	NA	NA	NA	NA	NA	NA	GA	GA	GG	GA	GA	GA	GG	GG	GG	GA	AA	GA	AA	NN	GA	GG	GA	GG	NN	GG	GA	GG	GA	GA	GA	NN	GA	NN	GG	GG	AA	GA	GA	AA	AA	GA	GA	GA	GG
SCP092931.1_11995243	A/G	CP092931.1	11995243	+	NA	NA	NA	NA	NA	NA	AG	AG	AA	AG	AG	AG	AA	AA	AA	AG	GG	AA	GG	AA	AG	AA	AG	AG	AG	AA	AG	AA	AG	AG	AG	NN	AG	NN	AA	AA	GG	AG	AG	GG	GG	AG	AG	AG	AA
SCP092931.1_11995273	T/C	CP092931.1	11995273	+	NA	NA	NA	NA	NA	NA	CT	CT	CC	CT	CT	CT	CC	CC	CC	CT	TT	CC	TT	CT	CT	CC	CT	CT	CT	CC	CT	CC	CT	CT	CT	NN	CT	NN	CC	CC	TT	CT	CT	TT	TT	CT	CT	CT	CC
SCP092931.1_11999216	A/G	CP092931.1	11999216	+	NA	NA	NA	NA	NA	NA	GA	GA	GG	GA	GA	NN	GG	NN	GG	GA	AA	GG	AA	GA	GA	GG	GA	NN	GA	GG	GA	GG	GA	GA	GA	NN	GA	NN	GG	GG	AA	GA	GA	AA	AA	GA	GA	GA	GG
SCP092931.1_12247117	T/A	CP092931.1	12247117	+	NA	NA	NA	NA	NA	NA	AT	AT	AA	AT	AT	AT	AA	AA	AA	AT	TT	AA	TT	AT	AT	AA	AT	AT	AT	AA	AT	AA	AT	AT	AT	NN	AT	NN	AA	AA	TT	AT	AT	NN	TT	NN	AT	AT	AA
SCP092931.1_12334815	G/A	CP092931.1	12334815	+	NA	NA	NA	NA	NA	NA	GA	GA	NN	GA	GA	GA	GG	NN	GG	NN	AA	GG	AA	GG	GA	GG	GA	GA	GA	GG	GA	GG	GA	GA	GA	NN	GA	NN	GG	GG	AA	GA	GA	NN	AA	GA	GA	GA	GG
SCP092931.1_12334836	A/G	CP092931.1	12334836	+	NA	NA	NA	NA	NA	NA	GA	GA	NN	GA	GA	GA	GG	NN	GG	NN	AA	GG	AA	GG	GA	GG	GA	GA	GA	GG	GA	GG	GA	GA	GA	NN	GA	NN	GG	GG	AA	GA	GA	NN	AA	GA	GA	GA	GG
SCP092931.1_12334861	A/G	CP092931.1	12334861	+	NA	NA	NA	NA	NA	NA	GA	GA	NN	GA	GA	GA	AA	NN	AA	NN	GG	AA	GG	AA	GA	AA	GA	GA	GA	AA	GA	AA	GA	GA	GA	NN	GA	NN	AA	AA	GG	GA	GA	NN	GG	GA	GA	GA	AA
SCP092931.1_12334890	T/A/C	CP092931.1	12334890	+	NA	NA	NA	NA	NA	NA	AT	AT	NN	AT	AT	AT	AA	NN	AA	NN	TT	AA	TT	AA	AT	AA	AT	AT	AT	AA	AT	AA	AT	AT	AT	NN	AT	NN	AA	AA	TT	AT	AT	NN	TT	AT	AT	AT	AA
SCP092931.1_12418179	T/C	CP092931.1	12418179	+	NA	NA	NA	NA	NA	NA	TC	TC	NN	TC	NN	TT	CC	TC	CC	TC	NN	CC	TT	NN	TT	CC	TC	TC	TC	CC	TC	CC	NN	TC	TC	NN	TC	NN	TC	NN	TT	TC	TC	TT	TT	TC	TC	TC	CC
SCP092931.1_12433633	G/A	CP092931.1	12433633	+	NA	NA	NA	NA	NA	NA	GA	GA	GG	GA	GA	GA	GG	GG	GG	GA	AA	GG	AA	GA	GA	GG	GA	AA	GA	GG	GA	GG	GA	GA	GA	NN	GA	NN	GG	GG	AA	GA	GA	AA	AA	GA	GA	GA	GG
SCP092931.1_12433715	A/G	CP092931.1	12433715	+	NA	NA	NA	NA	NA	NA	AG	AG	GG	AG	AG	AG	NN	GG	GG	AG	AA	GG	AA	AG	AG	NN	AG	AA	AG	GG	AG	GG	AG	AG	AG	NN	AG	NN	GG	GG	AA	AG	AG	AA	AA	AG	AG	AG	NN
SCP092931.1_12433717	A/C	CP092931.1	12433717	+	NA	NA	NA	NA	NA	NA	AC	AC	CC	AC	AC	AC	NN	CC	CC	AC	AA	CC	AA	AC	AC	NN	AC	AA	AC	CC	AC	CC	AC	AC	AC	NN	AC	NN	CC	CC	AA	AC	AC	AA	AA	AC	AC	AC	NN
SCP092931.1_12472663	T/C	CP092931.1	12472663	+	NA	NA	NA	NA	NA	NA	CT	CT	CC	CT	CT	CT	CC	CC	CC	CT	TT	CC	TT	CT	CT	CC	CT	CT	CT	CC	CT	CC	CT	CT	CT	NN	CT	NN	CC	CC	TT	CT	CT	TT	TT	CT	CT	CT	CC
SCP092931.1_12536369	A/G	CP092931.1	12536369	+	NA	NA	NA	NA	NA	NA	AG	AG	NN	AG	AG	AG	GG	GG	NN	AG	AA	GG	AA	AG	AG	GG	AG	AG	AG	GG	AG	GG	AA	AG	AG	NN	AG	NN	GG	GG	AA	AG	AG	AA	AA	AA	AG	AG	GG
SCP092931.1_12536382	G/A	CP092931.1	12536382	+	NA	NA	NA	NA	NA	NA	GA	GA	NN	GA	GA	GA	GG	GG	GG	GA	AA	GG	AA	GA	GA	GG	GA	GA	GA	GG	GA	GG	AA	GA	GA	NN	GA	NN	GG	GG	AA	GA	GA	AA	AA	AA	GA	GA	GG
SCP092931.1_12536383	G/A	CP092931.1	12536383	+	NA	NA	NA	NA	NA	NA	GA	GA	NN	GA	GA	GA	GG	GG	GG	GA	AA	GG	AA	GA	GA	GG	GA	GA	GA	GG	GA	GG	AA	GA	GA	NN	GA	NN	GG	GG	AA	GA	GA	AA	AA	AA	GA	GA	GG
SCP092931.1_12766476	G/T	CP092931.1	12766476	+	NA	NA	NA	NA	NA	NA	GT	GT	TT	GT	GT	GG	TT	TT	TT	GT	GG	TT	GG	GT	GT	TT	GT	GT	GT	TT	GT	TT	GT	GT	GT	NN	GT	NN	TT	TT	GG	GT	GT	GG	GG	NN	GT	GT	TT
SCP092931.1_12776378	C/G	CP092931.1	12776378	+	NA	NA	NA	NA	NA	NA	CG	CG	CC	CG	CG	CG	CC	CC	CC	CG	GG	CC	GG	NN	CG	CC	CG	CG	CG	CC	CG	CC	CG	CG	CG	NN	CG	NN	CC	CC	GG	CG	CG	GG	GG	CG	CG	CG	CC
SCP092931.1_12903724	A/G	CP092931.1	12903724	+	NA	NA	NA	NA	NA	NA	AG	AG	NN	AG	AG	AG	AA	AA	AA	AG	GG	AA	GG	NN	AG	AA	AG	AG	AG	AA	AG	AA	AG	AG	AG	NN	AG	NN	AA	AA	GG	AG	AG	GG	GG	AG	AG	AG	AA
SCP092931.1_13120996	T/C	CP092931.1	13120996	+	NA	NA	NA	NA	NA	NA	TC	TC	TT	TC	TC	TC	TT	TT	TT	TC	CC	TT	CC	TC	TC	TT	TC	TC	TC	TT	TC	TT	TC	TC	TC	NN	TC	NN	TT	TT	CC	TC	TC	CC	CC	TC	TC	TC	TT
SCP092931.1_13121051	A/T	CP092931.1	13121051	+	NA	NA	NA	NA	NA	NA	AT	AT	AA	AT	AT	AT	AA	AA	AA	AT	TT	AA	TT	AT	AT	AA	AT	AT	AT	AA	AT	AA	AT	AT	AT	NN	AT	NN	AA	AA	TT	AT	AT	TT	TT	AT	AT	AT	AA
SCP092931.1_13393591	G/A	CP092931.1	13393591	+	NA	NA	NA	NA	NA	NA	GA	GA	GG	GA	GA	GA	GG	GG	GG	GA	AA	GG	AA	NN	GA	GG	GA	GA	GA	GG	GA	GG	GA	GA	GA	NN	GA	NN	GG	GG	AA	GA	GA	AA	AA	GA	AA	GA	GG
SCP092931.1_13393595	A/G	CP092931.1	13393595	+	NA	NA	NA	NA	NA	NA	GA	GA	GG	GA	GA	GA	GG	GG	GG	GA	AA	GG	AA	NN	GA	GG	GA	GA	GA	GG	GA	GG	GA	GA	GA	NN	GA	NN	GG	GG	AA	GA	GA	AA	AA	GA	AA	GA	GG
SCP092931.1_13393684	T/C	CP092931.1	13393684	+	NA	NA	NA	NA	NA	NA	CT	CT	NN	CT	CT	NN	CC	CC	CC	CT	TT	CC	TT	NN	CT	CC	CT	TT	CT	CC	CT	CC	CT	CT	CT	NN	CT	NN	CC	CC	TT	CT	CT	TT	TT	CT	CT	CT	CC
SCP092931.1_13504600	A/G	CP092931.1	13504600	+	NA	NA	NA	NA	NA	NA	AG	AG	NN	AG	AG	AG	AA	NN	AA	AG	GG	AA	GG	AG	AG	AA	AG	AG	AG	AA	AG	AA	AG	AG	AG	NN	GG	NN	AA	AA	GG	AG	AG	GG	GG	NN	AG	AG	AA
SCP092931.1_13549729	C/T	CP092931.1	13549729	+	NA	NA	NA	NA	NA	NA	CT	CT	TT	CT	CT	CT	TT	NN	TT	CT	CC	TT	CC	CT	CC	TT	CT	CT	CT	TT	CT	TT	CT	CT	CT	NN	CC	NN	NN	TT	CC	CT	CT	NN	CC	CC	CT	CT	TT
SCP092931.1_13958743	T/G	CP092931.1	13958743	+	NA	NA	NA	NA	NA	NA	TG	TG	TT	TG	TG	NN	TT	TT	TT	TG	GG	TT	GG	NN	TT	TT	TG	TG	TG	TT	TG	TT	TG	TG	TG	NN	GG	NN	TT	TT	GG	TG	TG	GG	GG	NN	TG	TG	TT
SCP092931.1_14021928	G/A	CP092931.1	14021928	+	NA	NA	NA	NA	NA	NA	GA	GA	NN	GA	GA	GA	GG	GG	GG	GA	AA	GG	AA	GG	GG	GG	GA	GA	GA	GG	GA	GG	GA	NN	GG	NN	AA	NN	GG	GG	AA	GA	GA	NN	AA	NN	GA	GA	GG
SCP092931.1_14021984	C/T	CP092931.1	14021984	+	NA	NA	NA	NA	NA	NA	CT	CT	NN	CT	CT	CT	CC	CC	CC	CT	TT	CC	TT	CT	CC	CC	CT	CT	CT	CC	CT	CC	CT	NN	CC	NN	TT	NN	CC	CC	TT	CT	CT	NN	TT	NN	CT	CT	CC
SCP092931.1_14037817	A/G	CP092931.1	14037817	+	NA	NA	NA	NA	NA	NA	AG	AG	AA	AG	AG	NN	AA	AA	AA	AG	AG	AA	GG	NN	AG	AA	AG	NN	AG	AA	AG	AA	AG	AG	AG	NN	GG	NN	AA	AA	GG	AG	AG	GG	GG	AG	AG	AG	AA
SCP092931.1_14059016	T/G	CP092931.1	14059016	+	NA	NA	NA	NA	NA	NA	TG	TG	TT	TG	TG	NN	TT	TT	TT	NN	GG	TT	GG	TG	TG	TT	TG	TG	TT	TT	TG	TT	TG	TG	TT	NN	GG	TG	TT	TT	GG	TG	TG	GG	GG	TT	TG	TG	TT
SCP092931.1_14303169	C/T	CP092931.1	14303169	+	NA	NA	NA	NA	NA	NA	TC	TC	NN	TC	TC	TC	TT	TT	TT	NN	CC	TT	CC	TC	TC	TT	TC	TC	TC	TT	TC	TT	TC	TC	TC	NN	CC	NN	TT	TT	CC	TC	TC	CC	CC	NN	TC	TC	TT
SCP092931.1_14573216	C/T	CP092931.1	14573216	+	NA	NA	NA	NA	NA	NA	TC	TC	TT	TC	NN	TC	TT	NN	TC	NN	CC	TT	TC	TC	TC	TT	TC	TC	NN	TT	TC	TT	TT	TT	TC	NN	CC	NN	TT	TT	CC	TC	TC	CC	CC	NN	NN	TC	TT
SCP092931.1_14573241	G/A	CP092931.1	14573241	+	NA	NA	NA	NA	NA	NA	GA	GA	GG	GA	NN	GA	GG	NN	GA	NN	AA	GG	GA	GA	GA	GG	GA	GA	NN	GG	GA	GG	GG	GG	GA	NN	AA	NN	GG	GG	AA	GA	GA	AA	AA	NN	NN	GA	GG
SCP092931.1_14615409	G/A	CP092931.1	14615409	+	NA	NA	NA	NA	NA	NA	AG	AG	AA	AG	NN	AG	AA	AA	AG	AG	GG	AA	AG	AG	AG	AA	AG	AG	AG	AA	AG	AA	AA	AG	AG	NN	GG	NN	AA	AA	GG	AG	AG	GG	GG	AG	AG	AG	AA
SCP092931.1_14615411	G/T	CP092931.1	14615411	+	NA	NA	NA	NA	NA	NA	TG	TG	TT	TG	NN	TG	TT	TT	TG	TG	GG	TT	TG	TG	TG	TT	TG	TG	TG	TT	TG	TT	TT	TG	TG	NN	GG	NN	TT	TT	GG	TG	TG	GG	GG	TG	TG	TG	TT
SCP092931.1_14636201	A/C	CP092931.1	14636201	+	NA	NA	NA	NA	NA	NA	CA	CA	CC	CA	CA	NN	CC	CC	CA	CA	NN	CC	CA	CA	CA	CC	CA	CA	CA	CC	CA	CC	CA	NN	CA	NN	AA	NN	CC	CC	AA	CA	CA	AA	AA	CA	CA	CA	CC
SCP092931.1_14636222	G/A	CP092931.1	14636222	+	NA	NA	NA	NA	NA	NA	AG	AG	AA	AG	AG	NN	AA	AA	AG	AG	NN	AA	AG	AG	AG	AA	AG	AG	AG	AA	AG	AA	AG	NN	AG	NN	GG	NN	AA	AA	GG	AG	AG	GG	GG	AG	AG	AG	AA
SCP092931.1_14772105	A/G	CP092931.1	14772105	+	NA	NA	NA	NA	NA	NA	GA	GA	NN	GA	GA	AA	GG	GG	GA	GA	NN	GG	GA	GG	GG	GG	GA	GA	NN	GG	GA	GG	GA	GA	GA	NN	AA	NN	GG	GG	AA	GA	GA	AA	AA	NN	GA	GA	GG
SCP092931.1_15004930	T/C	CP092931.1	15004930	+	NA	NA	NA	NA	NA	NA	CT	CT	TT	CT	CT	CT	TT	TT	CT	NN	CC	TT	CT	CC	CT	TT	CT	CT	CT	TT	CT	TT	CT	CT	CT	NN	CC	NN	TT	TT	CC	CT	CT	CC	CC	NN	CT	CT	TT
SCP092931.1_15004956	C/A	CP092931.1	15004956	+	NA	NA	NA	NA	NA	NA	CA	CA	CC	CA	CA	CC	CC	CC	CA	NN	AA	CC	CA	CA	CA	CC	CA	CA	CA	CC	CA	CC	CA	CA	CA	NN	AA	NN	CC	CC	AA	CA	CA	AA	AA	NN	CA	CA	CC
SCP092931.1_15095130	A/G	CP092931.1	15095130	+	NA	NA	NA	NA	NA	NA	AG	AG	NN	AG	AG	AG	AA	AA	AG	AG	GG	AA	AG	NN	AG	AA	AG	NN	AA	AA	AG	AA	AG	AG	AG	NN	GG	NN	AA	AA	GG	AG	NN	NN	GG	NN	AG	AG	AA
SCP092931.1_15236867	C/T	CP092931.1	15236867	+	NA	NA	NA	NA	NA	NA	CT	CT	CC	CT	CT	CT	CC	CC	CT	CT	TT	CC	CT	CT	CT	CC	CT	CT	CT	CC	TT	CC	CT	CT	CT	NN	TT	NN	CC	CC	TT	CT	CT	TT	TT	CT	CT	CC	CC
SCP092931.1_15236875	G/A	CP092931.1	15236875	+	NA	NA	NA	NA	NA	NA	AG	AG	AA	AG	AG	AG	AA	AA	AG	AG	GG	AA	AG	AG	AG	AA	AG	AG	AG	AA	GG	AA	AG	AG	AG	NN	GG	NN	AA	AA	GG	AG	AG	GG	GG	AG	AG	AA	AA
SCP092931.1_15236880	G/T	CP092931.1	15236880	+	NA	NA	NA	NA	NA	NA	TG	TG	TT	TG	TG	TG	TT	TT	TG	TG	GG	TT	TG	TG	TG	TT	TG	TG	TG	TT	GG	TT	TG	TG	TG	NN	GG	NN	TT	TT	GG	TG	TG	GG	GG	TG	TG	TT	TT
SCP092931.1_15236901	C/T	CP092931.1	15236901	+	NA	NA	NA	NA	NA	NA	TC	TC	TT	TC	TC	TC	TT	TT	TC	TC	CC	TT	TC	TC	TC	TT	TC	TC	TC	TT	CC	TT	TC	TC	TC	NN	CC	NN	TT	TT	CC	TC	TC	CC	CC	TC	TC	TT	TT
SCP092931.1_15236906	C/T	CP092931.1	15236906	+	NA	NA	NA	NA	NA	NA	CT	CT	CC	CT	CT	CT	CC	CC	CT	CT	TT	CC	CT	CT	CT	CC	CT	CT	CT	CC	TT	CC	CT	CT	CT	NN	TT	NN	CC	CC	TT	CT	CT	TT	TT	CT	CT	CC	CC
SCP092931.1_15236912	C/T	CP092931.1	15236912	+	NA	NA	NA	NA	NA	NA	TC	TC	TT	TC	TC	TC	TT	TT	TC	TC	CC	TT	TC	TC	TC	TT	TC	TC	TC	TT	CC	TT	TC	TC	TC	NN	CC	NN	TT	TT	CC	TC	TC	CC	CC	TC	TC	TT	TT
SCP092931.1_15620748	A/T	CP092931.1	15620748	+	NA	NA	NA	NA	NA	NA	TA	TA	TT	TA	TA	TA	TT	TT	TA	TA	AA	TT	TA	NN	TA	TT	TA	TA	TA	TT	AA	TT	TA	TA	TA	TT	AA	NN	TT	TT	AA	TA	TA	AA	AA	TA	TA	TT	TT
SCP092931.1_15657487	C/T	CP092931.1	15657487	+	NA	NA	NA	NA	NA	NA	TC	TC	TT	TC	TC	CC	TT	TT	TC	TC	CC	TT	TC	TC	TC	TT	TC	TC	TC	TT	CC	TT	TC	TC	TC	NN	CC	NN	TT	TT	CC	TC	TC	CC	CC	CC	TC	TT	TT
SCP092931.1_15767285	G/A	CP092931.1	15767285	+	NA	NA	NA	NA	NA	NA	GG	GA	NN	GA	GA	AA	AA	NN	GA	GA	NN	AA	GA	GA	GA	AA	GA	GA	GA	AA	GG	AA	GA	GA	GA	NN	GG	NN	AA	AA	GG	GA	GA	GG	GG	NN	GA	AA	AA
SCP092931.1_15767307	A/G	CP092931.1	15767307	+	NA	NA	NA	NA	NA	NA	GG	GA	NN	GA	GA	AA	AA	NN	GA	GA	NN	AA	GA	GA	GA	AA	GA	GA	GA	AA	GG	AA	GA	GA	GA	NN	GG	NN	AA	AA	GG	GA	GA	GG	GG	NN	GA	AA	AA
SCP092931.1_15767358	T/A	CP092931.1	15767358	+	NA	NA	NA	NA	NA	NA	AA	AT	TT	AT	AT	TT	TT	NN	AT	AT	NN	TT	AT	AT	AT	TT	AT	AT	AT	TT	AA	TT	AT	AT	AT	NN	AA	NN	TT	TT	AA	AT	AT	AA	AA	NN	AT	TT	TT
SCP092931.1_15972839	G/A	CP092931.1	15972839	+	NA	NA	NA	NA	NA	NA	AG	AG	GG	AG	AG	GG	GG	GG	AG	GG	NN	GG	AG	AG	GG	GG	GG	AG	AG	GG	AA	GG	GG	AG	AG	NN	AA	NN	GG	GG	AA	AG	AG	NN	AA	GG	AG	GG	GG
SCP092931.1_16264660	G/C	CP092931.1	16264660	+	NA	NA	NA	NA	NA	NA	GC	GC	CC	GC	GC	GC	CC	CC	GC	GC	GG	CC	GC	NN	GC	CC	GC	GG	GC	CC	GG	CC	GC	GC	GC	NN	GC	NN	CC	CC	GG	GC	GC	GG	GG	GC	GC	CC	CC
SCP092931.1_16941300	C/T	CP092931.1	16941300	+	NA	NA	NA	NA	NA	NA	CT	CT	TT	CT	NN	CC	TT	TT	CT	CT	CC	TT	CT	NN	CT	TT	CT	CC	CT	TT	CC	TT	CT	CT	CT	NN	CT	NN	NN	TT	CC	CT	CT	NN	CC	CT	CT	TT	TT
SCP092931.1_16941324	A/T	CP092931.1	16941324	+	NA	NA	NA	NA	NA	NA	AT	AT	TT	AT	NN	AA	TT	TT	AT	AT	AA	TT	AT	NN	AT	TT	AT	AA	AT	TT	AA	TT	AT	AT	AT	NN	AT	NN	NN	TT	AA	AT	AT	NN	AA	AT	AT	TT	TT
SCP092931.1_17229687	T/C	CP092931.1	17229687	+	NA	NA	NA	NA	NA	NA	TC	TC	TT	TC	TC	TC	TT	TT	TC	TC	CC	TT	TC	NN	TC	TT	TC	CC	TC	TT	CC	TT	TC	TC	TC	NN	TC	NN	TT	TT	CC	TC	TC	CC	CC	TC	TC	TT	TT
SCP092931.1_17519880	C/T	CP092931.1	17519880	+	NA	NA	NA	NA	NA	NA	TC	TC	TT	TC	TC	TC	TT	NN	TC	TC	CC	TT	TC	TC	TC	TT	TC	CC	TC	TT	CC	TT	TC	TC	TC	NN	TC	NN	TT	TT	TC	TC	TC	CC	CC	TC	TC	TT	TT
SCP092931.1_17604011	T/G	CP092931.1	17604011	+	NA	NA	NA	NA	NA	NA	TG	TG	TT	TG	TT	TT	TT	TT	TG	TG	GG	TT	TG	TG	TG	TT	TG	GG	TG	TT	GG	TT	TG	TG	TG	NN	TG	NN	TT	TT	TG	TG	TG	NN	GG	TG	TG	TT	TT
SCP092932.1_27276	C/G	CP092932.1	27276	+	NA	NA	NA	NA	NA	NA	CG	CG	CG	CC	CC	CC	CG	CG	GG	CG	CG	CG	CG	CC	CC	CG	CG	CC	CC	CG	CC	CG	GG	CC	CC	NN	GG	CG	CG	GG	CG	CG	CG	CC	GG	CG	CC	CC	CG
SCP092932.1_214280	T/G	CP092932.1	214280	+	NA	NA	NA	NA	NA	NA	TG	TG	TG	TT	TT	TT	TG	TG	GG	TG	TG	TG	TG	TT	TT	TG	TG	TT	TT	TG	TT	TG	GG	TT	TT	NN	GG	NN	TG	GG	TG	TG	TG	TT	GG	TG	TT	TT	TG
SCP092932.1_266167	A/C	CP092932.1	266167	+	NA	NA	NA	NA	NA	NA	AC	AC	NN	AA	NN	AA	AC	AC	CC	CC	AC	AC	AC	AA	AA	AC	AC	AA	AA	AC	AA	AC	CC	AA	AA	NN	CC	AC	AC	CC	AC	AC	AC	NN	CC	NN	AA	AA	AC
SCP092932.1_478119	C/T	CP092932.1	478119	+	NA	NA	NA	NA	NA	NA	TC	TC	NN	CC	TC	CC	TC	TC	TC	TC	TC	TC	TC	CC	CC	TC	TC	CC	CC	TC	CC	TC	TT	CC	CC	NN	TT	NN	TC	TT	TC	TC	TC	NN	TT	TC	CC	CC	TC
SCP092932.1_478121	G/T	CP092932.1	478121	+	NA	NA	NA	NA	NA	NA	TG	TG	NN	GG	TG	GG	TG	TG	TG	TG	TG	TG	TG	GG	GG	TG	TG	GG	GG	TG	GG	TG	TT	GG	GG	NN	TT	NN	TG	TT	TG	TG	TG	NN	TT	TG	GG	GG	TG
SCP092932.1_478175	T/C	CP092932.1	478175	+	NA	NA	NA	NA	NA	NA	CT	CT	CT	TT	TT	TT	CT	NN	CT	CT	CT	CT	CT	TT	TT	CT	CT	TT	TT	CT	TT	CT	CC	TT	TT	NN	CC	NN	CT	CC	CT	CT	CT	TT	CC	CC	NN	TT	CC
SCP092932.1_478189	T/C	CP092932.1	478189	+	NA	NA	NA	NA	NA	NA	CT	CT	CT	TT	TT	TT	CT	NN	CT	CT	CT	CT	CT	TT	TT	CT	CT	TT	TT	CT	TT	CT	CC	TT	TT	NN	CC	NN	CT	CC	CT	CT	CT	TT	CC	CC	NN	TT	CC
SCP092932.1_478210	T/C	CP092932.1	478210	+	NA	NA	NA	NA	NA	NA	CT	CT	CT	TT	TT	TT	CT	NN	CT	CT	CT	CT	CT	TT	TT	CT	CT	TT	TT	CT	TT	CT	CC	TT	TT	NN	CC	NN	CT	CC	CT	CT	CT	TT	CC	CC	NN	TT	CC
SCP092932.1_541472	A/T	CP092932.1	541472	+	NA	NA	NA	NA	NA	NA	AT	AT	AT	AA	AA	AA	AT	AT	AT	AT	AT	AT	AT	NN	AA	AT	AT	AA	AA	AT	AA	AT	TT	AA	AA	NN	TT	NN	AT	TT	AT	AT	AT	AA	TT	AT	AA	AA	AT
SCP092932.1_2837436	G/A	CP092932.1	2837436	+	NA	NA	NA	NA	NA	NA	AG	AG	NN	AG	AG	GG	AG	AG	AG	AG	AG	AG	GG	GG	AG	AG	AG	AG	GG	AG	GG	AG	AA	NN	GG	NN	AA	NN	AG	AG	AG	AG	AA	GG	AG	AG	GG	AG	AG
SCP092932.1_3219948	C/T	CP092932.1	3219948	+	NA	NA	NA	NA	NA	NA	TC	TC	NN	TC	TC	CC	TC	TC	TC	TC	TC	TC	CC	NN	TC	TC	TC	NN	CC	TC	CC	TT	TT	CC	CC	NN	TT	NN	TC	TC	TC	TC	TT	TC	TC	TC	NN	TC	TC
SCP092932.1_3219960	A/G	CP092932.1	3219960	+	NA	NA	NA	NA	NA	NA	GA	GA	NN	GA	GA	AA	GA	GA	GA	GA	GA	GA	AA	NN	GA	GA	GA	NN	AA	GA	AA	GG	GG	AA	AA	NN	GG	NN	GA	GA	GA	GA	GG	GA	GA	GA	NN	GA	GA
SCP092932.1_3501895	C/A	CP092932.1	3501895	+	NA	NA	NA	NA	NA	NA	AC	AC	AC	AC	AC	CC	AC	AC	AC	AC	AC	AC	CC	NN	AC	AC	AC	AC	CC	AC	CC	AC	AA	CC	CC	NN	AA	NN	AC	AC	AC	AC	AA	NN	AC	NN	CC	AC	AC
SCP092932.1_3863293	G/C	CP092932.1	3863293	+	NA	NA	NA	NA	NA	NA	CG	CG	NN	CC	CC	GG	CG	CC	CG	CC	CG	CG	CG	NN	CG	CG	CG	CG	GG	CG	GG	CG	CG	GG	GG	NN	CC	NN	CG	CG	CG	CG	CC	CG	CG	NN	GG	CG	CG
SCP092932.1_4413727	A/G	CP092932.1	4413727	+	NA	NA	NA	NA	NA	NA	AG	AG	AA	AA	AA	GG	AG	AG	AG	AG	AG	AG	AG	GG	AG	AG	AG	AG	GG	AG	GG	AG	AA	AG	GG	NN	AA	NN	AG	AG	AG	AG	AA	AG	AG	AG	GG	AG	AG
SCP092932.1_4413738	A/G	CP092932.1	4413738	+	NA	NA	NA	NA	NA	NA	AG	AG	GG	GG	GG	AA	AG	AG	AG	AG	AG	AG	AG	AA	AG	AG	AG	AG	AA	AG	AA	AG	GG	AG	AA	NN	GG	AA	AG	AG	AG	AG	GG	AG	AG	AG	AA	AG	AG
SCP092932.1_4947038	G/T	CP092932.1	4947038	+	NA	NA	NA	NA	NA	NA	GT	GT	GG	GG	GG	NN	GT	GG	GT	GT	NN	GT	GT	TT	GG	GT	GT	GT	NN	GT	TT	GT	GT	GT	GT	NN	GT	NN	GT	NN	GT	GT	GG	GT	GT	GT	TT	GT	GG
SCP092932.1_4947041	G/A	CP092932.1	4947041	+	NA	NA	NA	NA	NA	NA	GA	GA	GG	GG	GG	NN	GA	GG	GA	GA	NN	GA	GA	AA	GG	GA	GA	GA	NN	GA	AA	GA	GA	GA	GA	NN	GA	NN	GA	NN	GA	GA	GG	GA	GA	GA	AA	GA	GG
SCP092932.1_4947072	T/A	CP092932.1	4947072	+	NA	NA	NA	NA	NA	NA	TA	TA	TT	TT	TT	NN	TA	TT	TA	TA	NN	TA	TA	AA	TT	TA	TA	TA	NN	TA	AA	TA	TA	TA	TA	NN	TA	NN	TA	NN	TA	TA	TT	TA	TA	TA	AA	TA	TT
SCP092932.1_4947092	T/C	CP092932.1	4947092	+	NA	NA	NA	NA	NA	NA	TC	TC	NN	CC	CC	NN	TC	CC	TC	TC	NN	TC	TC	TT	CC	TC	TC	TC	NN	TC	TT	TC	TC	TC	TC	NN	TC	NN	TC	NN	TC	TC	CC	TC	TC	TC	TT	TC	CC
SCP092932.1_4947125	G/A	CP092932.1	4947125	+	NA	NA	NA	NA	NA	NA	GA	GA	GG	GG	GG	NN	GA	GG	GA	GA	NN	GA	GA	AA	GG	GA	GA	GA	NN	GA	AA	GA	GA	GA	GA	NN	GA	NN	GA	NN	GA	GA	GG	GA	GA	GA	AA	GA	GG
SCP092932.1_6150463	A/G	CP092932.1	6150463	+	NA	NA	NA	NA	NA	NA	GA	GA	GA	GG	GG	AA	GG	GG	GA	GA	GA	GA	GA	AA	GA	GA	GA	GA	GA	GA	AA	GA	GA	GA	GA	NN	GA	NN	GA	GA	GA	GA	GG	AA	GA	GG	AA	GA	GG
SCP092932.1_6183336	T/C	CP092932.1	6183336	+	NA	NA	NA	NA	NA	NA	TC	TC	TC	CC	CC	TT	CC	TC	TC	TC	TC	TC	TC	TT	TT	TC	TC	TC	TC	TC	TT	TC	TC	NN	TC	NN	TC	NN	TC	TC	TC	TC	CC	TT	TC	CC	TT	TC	CC
SCP092932.1_6363863	C/T	CP092932.1	6363863	+	NA	NA	NA	NA	NA	NA	CT	CT	NN	TT	TT	CC	TT	CT	CT	CT	CT	CT	CT	CC	CT	CT	CT	CT	CC	CT	CC	CT	CT	CT	CT	NN	CT	NN	NN	CT	CT	TT	TT	CT	CT	NN	CC	CT	NN
SCP092932.1_6363901	C/T	CP092932.1	6363901	+	NA	NA	NA	NA	NA	NA	CT	CT	NN	CC	CC	TT	CC	CT	CT	CT	CT	CT	CT	NN	CT	CT	CT	CT	TT	CT	TT	CT	CT	CT	CT	NN	CT	NN	NN	CT	CT	CC	CC	CT	CT	NN	TT	CT	NN
SCP092932.1_6473237	G/C	CP092932.1	6473237	+	NA	NA	NA	NA	NA	NA	GC	GC	GC	GG	NN	CC	GG	GG	GC	GC	GG	GC	GC	NN	GC	GC	GC	GC	GC	GC	CC	GC	GC	GC	GC	NN	GC	GC	GC	GG	GC	GC	GG	GC	GC	GG	CC	GC	GG
SCP092932.1_6677754	A/G	CP092932.1	6677754	+	NA	NA	NA	NA	NA	NA	AG	AG	NN	AA	AA	NN	AA	AA	AG	AG	AA	AA	AG	GG	AA	AG	AG	AG	AG	AG	GG	AG	GG	AG	AG	NN	AG	NN	AG	AG	AG	AG	AA	AG	AG	AA	GG	AG	NN
SCP092932.1_7077074	A/G	CP092932.1	7077074	+	NA	NA	NA	NA	NA	NA	AG	AG	AG	AA	AA	GG	AA	AA	AG	AG	AG	AG	AG	GG	AG	AG	AG	AG	AG	AG	GG	AA	GG	AG	AG	NN	AG	AG	AG	AG	AG	AG	AA	AG	AG	AA	GG	AG	AA
SCP092932.1_7077157	C/T	CP092932.1	7077157	+	NA	NA	NA	NA	NA	NA	TC	TC	TC	TT	TT	CC	TT	TT	TC	TC	TC	TC	TC	CC	TC	TC	TC	TC	TC	TC	CC	TT	CC	TC	TC	NN	TC	TC	TC	TC	TC	TC	TT	TC	TC	TT	CC	TC	TT
SCP092932.1_7249905	A/G	CP092932.1	7249905	+	NA	NA	NA	NA	NA	NA	GA	GA	NN	GG	GG	AA	GA	GG	GA	GA	GA	GA	GA	AA	GA	GA	GA	GA	NN	GA	AA	GA	AA	GA	GA	NN	GA	NN	GG	GA	GA	GA	GG	NN	GA	GG	AA	GA	GG
SCP092932.1_7422176	C/T	CP092932.1	7422176	+	NA	NA	NA	NA	NA	NA	CT	CT	CT	TT	TT	CC	CT	CT	CT	CT	CT	CT	CT	NN	CT	CT	CT	CT	CT	CT	CC	CT	CC	CT	CT	NN	CT	NN	CT	CT	CT	CC	TT	NN	CT	TT	CC	CT	TT
SCP092932.1_8108469	T/G	CP092932.1	8108469	+	NA	NA	NA	NA	NA	NA	TG	TG	NN	TT	TT	GG	TG	TT	TG	TG	TG	TG	TG	NN	TG	TG	TG	TG	TT	TG	GG	TG	GG	TG	TG	NN	TG	NN	TG	TG	GG	TG	TT	TG	TG	TT	GG	TG	TT
SCP092932.1_8367383	G/A/T	CP092932.1	8367383	+	NA	NA	NA	NA	NA	NA	GA	GA	AA	AA	AA	GG	GA	NN	GA	GA	GA	GG	GA	GG	GA	GA	GA	GA	GA	GA	GG	GA	GG	GA	GA	NN	GA	NN	GA	GA	GG	GA	AA	NN	GA	NN	GG	GA	AA
SCP092932.1_9221667	T/C	CP092932.1	9221667	+	NA	NA	NA	NA	NA	NA	TC	TC	NN	CC	CC	TT	TC	TC	TC	TC	TC	TT	TC	TT	TC	TC	TC	TC	TC	TC	TT	TC	TT	TC	TC	NN	TC	NN	TC	TC	TT	TC	CC	NN	TC	CC	TT	TC	NN
SCP092932.1_9936399	A/G/T	CP092932.1	9936399	+	NA	NA	NA	NA	NA	NA	GA	GA	GG	GG	GG	AA	GA	GG	GA	GA	GA	AA	GA	AA	GG	GA	GA	GA	GA	GA	AA	GA	AA	GA	GA	NN	GA	NN	GA	GA	AA	GA	GG	GG	GA	GG	AA	GA	GA
SCP092932.1_10329024	T/A	CP092932.1	10329024	+	NA	NA	NA	NA	NA	NA	TA	TA	NN	AA	AA	TT	TA	NN	TA	TT	TA	TT	TA	NN	TA	TA	TA	TA	TA	TA	TT	TA	TT	TA	TA	NN	TA	NN	TA	TA	TT	TA	AA	TA	TA	AA	TT	TA	TA
SCP092932.1_10329037	T/G	CP092932.1	10329037	+	NA	NA	NA	NA	NA	NA	TG	TG	NN	GG	GG	TT	TG	NN	TG	TT	TG	TT	TG	NN	TG	TG	TG	TG	TG	TG	TT	TG	TT	TG	TG	NN	TG	NN	TT	TG	TT	TG	GG	TG	TG	GG	TT	TG	TG
SCP092932.1_10329044	A/G	CP092932.1	10329044	+	NA	NA	NA	NA	NA	NA	AG	AG	NN	AA	AA	GG	AG	NN	AG	GG	AG	GG	AG	NN	AG	AG	AG	AG	AG	AG	GG	AG	GG	AG	AG	NN	AG	NN	AG	AG	GG	AG	AA	AG	AG	AA	GG	AG	AG
SCP092932.1_10331297	C/G	CP092932.1	10331297	+	NA	NA	NA	NA	NA	NA	CG	CG	GG	GG	GG	CC	CG	GG	CG	CG	GG	CC	CG	CC	CG	CG	CG	CG	CG	CG	CC	CG	CC	CG	CG	NN	CG	NN	CG	CG	CC	CG	GG	CG	CG	GG	CC	CG	CG
SCP092932.1_10331348	T/A	CP092932.1	10331348	+	NA	NA	NA	NA	NA	NA	TA	TA	AA	AA	AA	TT	TA	AA	TA	TA	AA	TT	TA	TT	TA	TA	TA	TA	TA	TA	TT	TA	TT	TA	TA	NN	TA	NN	TA	TA	TT	TA	AA	TA	TA	AA	TT	TA	TA
SCP092932.1_10753702	C/T	CP092932.1	10753702	+	NA	NA	NA	NA	NA	NA	CT	CT	NN	TT	TT	CC	CT	TT	CT	CC	CT	CC	CT	CC	TT	CT	CT	CT	CT	CT	CC	CT	CC	CT	CT	NN	CT	CT	CT	CT	CC	CT	TT	CT	CT	NN	CC	CT	CT
SCP092932.1_11564282	T/C	CP092932.1	11564282	+	NA	NA	NA	NA	NA	NA	CT	CT	TT	TT	TT	NN	CT	TT	CT	CC	CT	CC	CT	CC	NN	TT	CT	TT	CT	CT	CC	CT	CC	CT	CT	NN	CT	NN	CT	CT	CC	CT	TT	CC	CT	NN	CC	CT	CT
SCP092932.1_11564362	G/T	CP092932.1	11564362	+	NA	NA	NA	NA	NA	NA	GT	GT	GG	GG	GG	NN	GT	GG	GT	GT	GT	TT	GT	TT	NN	GG	GT	GG	GT	GT	TT	GT	TT	GT	GT	NN	GT	NN	GT	GT	TT	GT	GG	GT	GT	NN	TT	GT	GT
SCP092932.1_11708379	T/C	CP092932.1	11708379	+	NA	NA	NA	NA	NA	NA	CT	CT	NN	TT	NN	CC	CT	TT	CT	CT	CT	CC	CT	CC	CT	CT	CT	CT	CT	TT	CC	CT	CC	CT	CT	NN	CT	CT	CT	CT	CC	CT	TT	CT	CT	NN	CC	CT	CT
SCP092932.1_11708434	G/T	CP092932.1	11708434	+	NA	NA	NA	NA	NA	NA	GT	GT	NN	TT	NN	GG	GT	TT	GT	GT	GT	GG	GT	GG	GT	GT	GT	GT	GT	TT	GG	GT	GG	GT	GT	NN	GT	GT	GT	GT	GG	GT	TT	GT	GT	NN	GG	GT	GT
SCP092932.1_12043077	G/A	CP092932.1	12043077	+	NA	NA	NA	NA	NA	NA	GA	GA	AA	AA	AA	NN	GA	NN	GA	GG	GA	GG	GA	GG	GA	GA	GA	GA	GA	GA	GG	GA	GG	GA	GA	NN	GA	NN	GA	GA	GG	GA	AA	GA	GG	AA	GG	GA	GA
SCP092932.1_12043085	G/A	CP092932.1	12043085	+	NA	NA	NA	NA	NA	NA	AG	AG	GG	GG	GG	NN	AG	NN	AG	AA	AG	AA	AG	AA	AG	AG	AG	AG	AG	AG	AA	AG	AA	AG	AG	NN	AG	NN	AG	AG	AA	AG	GG	AG	AA	GG	AA	AG	AG
SCP092932.1_12043106	A/C	CP092932.1	12043106	+	NA	NA	NA	NA	NA	NA	AC	AC	CC	CC	CC	NN	AC	NN	AC	AA	AC	AA	AC	AA	AC	AC	AC	AC	AA	AC	AA	AC	AA	AC	AC	NN	AC	NN	AC	AC	AA	AC	CC	AC	AA	CC	AA	AC	AC
SCP092932.1_12361231	A/G	CP092932.1	12361231	+	NA	NA	NA	NA	NA	NA	AG	AG	NN	GG	GG	AA	AG	GG	AG	AA	AA	AA	AG	AA	AG	AG	AG	AG	AG	AG	AA	AG	AA	AG	AG	NN	AG	NN	AA	AG	AA	AG	GG	AG	AA	GG	AA	AG	AG
SCP092932.1_12361268	A/C	CP092932.1	12361268	+	NA	NA	NA	NA	NA	NA	CA	CA	NN	CC	CC	AA	CA	CC	CA	CA	AA	AA	CA	AA	CA	CA	CA	CA	CA	CA	AA	CA	AA	CA	CA	NN	CA	NN	AA	CA	AA	CA	CC	CA	AA	CC	AA	CA	CA
SCP092932.1_12428109	C/G	CP092932.1	12428109	+	NA	NA	NA	NA	NA	NA	CG	CG	GG	GG	GG	CC	CG	CG	CG	CC	CG	CC	CG	CC	NN	CG	CG	CG	NN	CG	CC	CG	CC	CG	CG	NN	CG	NN	CG	CG	CC	CG	GG	CG	CC	GG	CC	CG	CG
SCP092932.1_12591016	T/C	CP092932.1	12591016	+	NA	NA	NA	NA	NA	NA	CT	CT	CT	CC	CC	TT	CT	CC	CT	CT	CT	TT	CT	NN	CC	CT	CT	CT	CT	CT	TT	CT	TT	CT	CT	NN	CT	NN	CT	CT	TT	CT	CC	CT	TT	CC	TT	CT	CT
SCP092932.1_12591037	A/G	CP092932.1	12591037	+	NA	NA	NA	NA	NA	NA	GA	GA	GA	GG	GG	AA	GA	GG	GA	GA	GA	AA	GA	NN	GG	GA	GA	GA	GA	GA	AA	GA	AA	GA	GA	NN	GA	NN	GA	GA	AA	GA	GG	GA	AA	GG	AA	GA	GA
SCP092932.1_12636617	T/C	CP092932.1	12636617	+	NA	NA	NA	NA	NA	NA	TC	TC	TC	CC	CC	TT	TC	TC	TC	TT	TC	TT	TC	TT	CC	TC	TC	TT	TC	TC	TT	TC	TT	TC	TC	NN	TC	NN	TC	TC	TT	TC	CC	NN	TT	NN	TT	TC	TC
SCP092932.1_12636994	C/T	CP092932.1	12636994	+	NA	NA	NA	NA	NA	NA	TC	TC	TC	CC	NN	NN	TC	TC	TC	TT	NN	TT	TC	TT	CC	TC	TC	TC	TC	TC	TT	TC	TT	TC	TC	NN	TC	NN	TC	TC	TT	TC	CC	TC	TT	CC	TT	TC	TC
SCP092932.1_12656034	G/A	CP092932.1	12656034	+	NA	NA	NA	NA	NA	NA	AG	AG	AG	AA	AA	GG	AG	NN	AG	GG	AG	GG	AG	GG	AA	AG	AG	AG	AG	AG	GG	AG	AG	AG	AG	NN	AG	NN	AG	AG	GG	AG	AA	NN	GG	AA	GG	AG	AG
SCP092932.1_12656035	A/G	CP092932.1	12656035	+	NA	NA	NA	NA	NA	NA	GA	GA	GA	GG	GG	AA	GA	NN	GA	AA	GA	AA	GA	AA	GG	GA	GA	GA	GA	GA	AA	GA	GA	GA	GA	NN	GA	NN	GA	GA	AA	GA	GG	NN	AA	GG	AA	GA	GA
SCP092932.1_12656056	A/G	CP092932.1	12656056	+	NA	NA	NA	NA	NA	NA	AG	AG	AG	AA	AA	GG	AG	NN	AG	GG	AG	GG	AG	GG	AA	AG	AG	AG	AG	AG	GG	AG	AG	AG	AG	NN	AG	NN	AG	AG	GG	AG	AA	NN	GG	AA	GG	AG	AG
SCP092932.1_12908382	G/A	CP092932.1	12908382	+	NA	NA	NA	NA	NA	NA	GA	GA	GA	GG	NN	AA	GA	GG	GA	GA	NN	AA	GA	AA	GG	GA	GA	GA	GA	GA	AA	GA	AA	GA	GA	NN	GA	NN	GA	AA	AA	GA	GG	GG	AA	GG	AA	GA	GA
SCP092932.1_13587625	T/C	CP092932.1	13587625	+	NA	NA	NA	NA	NA	NA	TC	TC	TC	TT	TT	CC	TC	TT	TC	CC	TC	CC	TC	NN	TT	TT	TC	TC	TC	TC	CC	TC	CC	TC	TC	NN	TC	NN	TC	CC	CC	TC	TT	NN	CC	NN	CC	TC	TC
SCP092932.1_13587685	A/G	CP092932.1	13587685	+	NA	NA	NA	NA	NA	NA	AG	AG	AG	AA	AA	GG	AG	AA	AG	GG	AG	GG	AG	NN	AA	AA	AG	AG	AG	AG	GG	AG	GG	AG	AG	NN	AG	NN	AG	GG	GG	AG	AA	NN	GG	NN	GG	AG	AG
SCP092932.1_13811868	C/T	CP092932.1	13811868	+	NA	NA	NA	NA	NA	NA	CT	CT	CT	CC	CC	TT	CT	CC	CT	CT	CT	TT	CT	TT	CC	CT	CT	CT	CT	CT	TT	CT	TT	CT	CT	NN	CT	TT	CT	TT	TT	CT	CC	CC	TT	CC	TT	CT	CT
SCP092932.1_13811871	C/T	CP092932.1	13811871	+	NA	NA	NA	NA	NA	NA	CT	CT	CT	CC	CC	TT	CT	CC	CT	CT	CT	TT	CT	TT	CC	CT	CT	CT	CT	CT	TT	CT	TT	CT	CT	NN	CT	TT	CT	TT	TT	CT	CC	CC	TT	CC	TT	CT	CT
SCP092932.1_13811888	A/G	CP092932.1	13811888	+	NA	NA	NA	NA	NA	NA	GA	GA	GA	GG	GG	AA	GA	GG	GA	GA	GA	AA	GA	AA	GG	GA	GA	GA	GA	GA	AA	GA	AA	GA	GA	NN	GA	AA	GA	AA	AA	GA	GG	GG	AA	GG	AA	GA	GA
SCP092932.1_13811912	A/G	CP092932.1	13811912	+	NA	NA	NA	NA	NA	NA	AG	AG	AG	AA	AA	GG	AG	AA	AG	AG	AG	GG	AG	GG	AA	AG	AG	AG	AG	AG	GG	AG	GG	AG	AG	NN	AG	GG	AG	GG	GG	AG	AA	AA	GG	AA	GG	AG	AG
SCP092932.1_13811924	G/T	CP092932.1	13811924	+	NA	NA	NA	NA	NA	NA	TG	TG	TG	TT	TT	GG	TG	TT	TG	TG	TG	GG	TG	GG	TT	TG	TG	TG	TG	TG	GG	TG	GG	TG	TG	NN	TG	GG	TG	GG	GG	TG	TT	TT	GG	TT	GG	TG	TG
SCP092932.1_13811950	C/A	CP092932.1	13811950	+	NA	NA	NA	NA	NA	NA	CA	CA	CA	CC	CC	AA	CA	CC	CA	CA	CA	AA	CA	AA	CC	CA	CA	CA	CA	CA	AA	CA	AA	CA	CA	NN	CA	AA	CA	AA	AA	CA	CC	CC	AA	CC	AA	CA	CA
SCP092932.1_13947457	A/T	CP092932.1	13947457	+	NA	NA	NA	NA	NA	NA	TA	TA	TA	TT	TT	AA	TA	TA	TA	TA	TA	AA	TA	NN	TT	TA	TA	TA	TA	TA	AA	TA	AA	TA	TA	NN	TA	NN	TA	AA	AA	TA	TT	TA	AA	TT	AA	TA	TA
SCP092932.1_14208225	T/G	CP092932.1	14208225	+	NA	NA	NA	NA	NA	NA	GT	GT	GT	GG	GG	TT	NN	GG	GT	GT	GT	TT	GT	TT	GG	GT	GT	GT	GT	GT	TT	GT	TT	GT	GT	NN	GT	NN	GT	TT	TT	GT	GG	GG	TT	GG	TT	GT	TT
SCP092932.1_14208236	T/C	CP092932.1	14208236	+	NA	NA	NA	NA	NA	NA	TC	TC	TC	TT	TT	CC	NN	TT	TC	TC	TC	CC	TC	CC	TT	TC	TC	TC	TC	TC	CC	TC	CC	TC	TC	NN	TC	NN	TC	CC	CC	TC	TT	TT	CC	TT	CC	TC	CC
SCP092932.1_14208237	G/A	CP092932.1	14208237	+	NA	NA	NA	NA	NA	NA	GA	GA	GA	GG	GG	AA	NN	GG	GA	GA	GA	AA	GA	AA	GG	GA	GA	GA	GA	GA	AA	GA	AA	GA	GA	NN	GA	NN	GA	AA	AA	GA	GG	GG	AA	GG	AA	GA	AA
SCP092932.1_14208262	T/C	CP092932.1	14208262	+	NA	NA	NA	NA	NA	NA	TC	TC	TC	TT	TT	CC	NN	TT	TC	TC	TC	CC	TC	CC	TT	TC	TC	TC	TC	TC	CC	TC	CC	TC	TC	NN	TC	NN	TC	CC	CC	TC	TT	TT	CC	TT	CC	TC	CC
SCP092932.1_14333001	G/T	CP092932.1	14333001	+	NA	NA	NA	NA	NA	NA	TG	TG	TG	TT	TT	GG	TG	TT	TG	TG	TG	GG	TG	GG	TT	TG	TG	TG	TG	TG	GG	TG	GG	TG	TG	NN	TG	NN	TG	GG	GG	TG	TT	TG	GG	TT	GG	TG	TG
SCP092932.1_14333050	A/G	CP092932.1	14333050	+	NA	NA	NA	NA	NA	NA	GA	GA	GA	GG	GG	AA	GA	GG	GA	GA	GA	AA	GA	AA	GG	GA	GA	GA	GA	GA	AA	GA	AA	GA	GA	NN	GA	NN	GA	AA	AA	GA	GG	GA	AA	GG	AA	GA	GA
SCP092932.1_14578851	A/G	CP092932.1	14578851	+	NA	NA	NA	NA	NA	NA	GA	GA	GA	GG	GG	AA	GA	GG	GA	AA	GA	AA	GA	AA	NN	GA	GA	GA	GA	GA	AA	GA	AA	GA	GA	NN	GA	NN	GA	AA	AA	GA	GG	GA	AA	GG	AA	GA	GA
SCP092932.1_14603908	C/T	CP092932.1	14603908	+	NA	NA	NA	NA	NA	NA	CT	CT	CT	CC	CC	TT	CT	NN	CT	NN	CT	TT	CT	TT	CC	CT	CT	CT	CT	CT	TT	CT	TT	CT	CT	NN	CT	NN	CT	TT	TT	CT	CC	CT	TT	NN	TT	CT	CT
SCP092932.1_14614818	G/A	CP092932.1	14614818	+	NA	NA	NA	NA	NA	NA	AG	AG	AG	AA	AA	GG	AG	AA	AG	GG	AG	GG	AG	GG	AA	AG	AG	AG	AG	AG	GG	AG	GG	AG	AG	NN	AG	NN	AG	GG	GG	AG	AA	AG	GG	AA	GG	AG	AG
SCP092932.1_14614842	A/C	CP092932.1	14614842	+	NA	NA	NA	NA	NA	NA	CA	CA	CA	CC	CC	AA	CA	CA	CA	AA	CA	AA	CA	AA	CC	CA	CA	CA	CA	CA	AA	CA	AA	CA	CA	NN	CA	NN	CA	AA	AA	CA	CC	CA	AA	CC	AA	CA	CA
SCP092932.1_14724582	G/C	CP092932.1	14724582	+	NA	NA	NA	NA	NA	NA	GC	GC	GC	CC	CC	GG	GC	GC	GC	GC	GC	GG	GC	GG	CC	GC	GC	GC	GC	GC	GG	GC	GG	GC	GC	NN	GC	NN	GC	GG	GG	GC	CC	GC	GG	CC	GG	GC	GC
SCP092932.1_14724632	T/C	CP092932.1	14724632	+	NA	NA	NA	NA	NA	NA	TC	TC	TC	TT	TT	CC	TC	TC	TC	TC	TC	CC	TC	CC	TT	TC	TC	TC	TC	TC	CC	TC	CC	TC	TC	NN	TC	NN	TC	CC	CC	TC	TT	TC	CC	TT	CC	TC	TC
SCP092932.1_15092837	A/G	CP092932.1	15092837	+	NA	NA	NA	NA	NA	NA	GA	GA	GA	GG	NN	AA	GA	GG	GA	AA	GA	AA	GA	AA	GG	GA	GA	GA	GA	GA	AA	GA	AA	AA	GA	NN	GA	NN	GA	AA	AA	GA	GG	GA	AA	GG	AA	GA	GA
SCP092932.1_15106706	G/A	CP092932.1	15106706	+	NA	NA	NA	NA	NA	NA	GA	GA	GA	GG	GG	AA	GA	GA	GA	GA	GA	AA	GA	AA	GG	GA	GA	GA	GA	GA	AA	GA	AA	GA	GA	NN	GA	NN	GA	AA	AA	GA	GG	GA	AA	GG	AA	GA	GA
SCP092932.1_15106730	A/G	CP092932.1	15106730	+	NA	NA	NA	NA	NA	NA	AG	AG	AG	GG	GG	AA	AG	AG	AG	AG	AG	AA	AG	AA	GG	AG	AG	AG	AG	AG	AA	AG	AA	AG	AG	NN	AG	NN	AG	AA	AA	AA	GG	AG	AA	GG	AA	AG	AG
SCP092932.1_15146454	A/C	CP092932.1	15146454	+	NA	NA	NA	NA	NA	NA	AC	AC	AC	CC	CC	AA	AC	CC	AC	AC	AC	AA	AC	NN	CC	AC	AC	AC	AC	AC	AA	AC	AA	AC	AC	NN	AC	NN	AC	AA	AA	AC	CC	AC	AA	CC	AA	AC	AC
SCP092932.1_15710603	C/A	CP092932.1	15710603	+	NA	NA	NA	NA	NA	NA	CA	CA	CA	AA	AA	CC	CA	AA	CA	CA	CA	CA	CA	NN	AA	CC	CA	CA	CA	CA	CA	CA	CC	CA	CA	NN	CA	NN	CA	CC	CC	CA	AA	NN	CC	AA	CC	CA	CA
SCP092932.1_15710614	C/G	CP092932.1	15710614	+	NA	NA	NA	NA	NA	NA	CG	CG	CG	CC	CC	GG	CG	CC	CG	CG	CG	CG	CG	NN	CC	GG	CG	CG	CG	CG	CG	CG	GG	CG	CG	NN	CG	NN	CG	GG	GG	CG	CC	NN	GG	CC	GG	CG	CG
SCP092932.1_15710624	G/A	CP092932.1	15710624	+	NA	NA	NA	NA	NA	NA	AG	AG	AG	GG	GG	AA	AG	GG	AG	AG	AG	AG	AG	NN	GG	AA	AG	AG	AG	AG	AG	AG	AA	AG	AG	NN	AG	NN	AG	AA	AA	AG	GG	NN	AA	GG	AA	AG	AG
SCP092932.1_15813705	G/T	CP092932.1	15813705	+	NA	NA	NA	NA	NA	NA	GT	GT	NN	TT	TT	GT	GT	TT	GT	GT	GT	GT	GT	GG	NN	GG	GT	GT	TT	GT	GT	GT	GG	GT	GT	NN	GT	NN	GG	GG	GG	GT	TT	NN	GG	TT	GG	GT	NN
SCP092932.1_15915521	C/T	CP092932.1	15915521	+	NA	NA	NA	NA	NA	NA	TC	TC	NN	TT	TT	CC	TC	TT	TC	TC	TC	TC	TC	CC	TT	CC	TC	TC	TC	TC	TC	TC	CC	TC	TC	NN	TC	NN	TC	CC	CC	TC	TT	NN	CC	TT	CC	TC	TC
SCP092932.1_15915550	C/A	CP092932.1	15915550	+	NA	NA	NA	NA	NA	NA	AC	AC	NN	AA	AA	CC	AC	AA	AC	AC	AC	AC	AC	AC	AA	CC	AC	AC	AC	AC	AC	AC	CC	AC	AC	NN	AC	NN	AC	CC	CC	AC	AA	NN	CC	AA	CC	AC	AC
SCP092933.1_392681	T/C	CP092933.1	392681	+	NA	NA	NA	NA	NA	NA	TC	TC	CC	CC	CC	CC	TC	TC	CC	TC	CC	TC	CC	TC	CC	TC	TT	CC	TT	TC	TC	TC	CC	TC	TC	NN	CC	NN	TT	TC	TC	TC	CC	TT	TT	TC	TC	TC	TT
SCP092933.1_392720	G/A	CP092933.1	392720	+	NA	NA	NA	NA	NA	NA	GA	GA	AA	AA	AA	AA	GA	GA	AA	GA	AA	GA	AA	NN	AA	GA	GG	AA	GG	GA	GA	GA	AA	GA	GA	NN	AA	NN	GG	GA	GA	GA	AA	GG	GG	GA	GA	GA	GG
SCP092933.1_430083	A/G	CP092933.1	430083	+	NA	NA	NA	NA	NA	NA	AG	AG	AA	AA	AA	AA	AG	AG	AA	AG	AA	AG	AA	NN	AA	AG	GG	AA	GG	AG	GG	AG	AA	AG	AG	NN	AA	NN	GG	AG	AG	AG	AA	GG	GG	AG	AG	AG	GG
SCP092933.1_509302	T/C	CP092933.1	509302	+	NA	NA	NA	NA	NA	NA	TC	TC	CC	CC	NN	CC	TC	NN	CC	TC	CC	TC	CC	TC	CC	TC	TT	CC	TT	TC	TT	TC	NN	TC	TC	NN	CC	NN	TT	TC	TC	TC	CC	TT	TT	TC	TC	TC	TT
SCP092933.1_509304	C/G	CP092933.1	509304	+	NA	NA	NA	NA	NA	NA	CG	CG	CC	CC	CC	CC	CG	NN	CC	CG	CC	CG	CC	CG	CC	CG	GG	CC	GG	CG	GG	CG	NN	CG	CG	NN	CC	NN	GG	CG	CG	CG	CC	GG	GG	CG	CG	CG	GG
SCP092933.1_523422	T/C	CP092933.1	523422	+	NA	NA	NA	NA	NA	NA	TC	TC	NN	CC	CC	CC	TC	NN	CC	TC	CC	TC	CC	TC	CC	TC	TT	CC	TT	TC	TT	TC	CC	TC	TC	NN	CC	NN	TT	TC	TC	TC	CC	NN	TT	TC	NN	TC	TT
SCP092933.1_697673	A/C	CP092933.1	697673	+	NA	NA	NA	NA	NA	NA	AC	AC	NN	CC	CC	CC	AC	AC	CC	AC	CC	AC	CC	NN	CC	AC	AA	CC	AA	AC	AA	AC	CC	AC	AC	NN	CC	NN	AA	AC	AC	AC	CC	NN	AA	AC	NN	AC	AA
SCP092933.1_731365	C/G	CP092933.1	731365	+	NA	NA	NA	NA	NA	NA	CG	CG	CC	CC	CC	CC	CG	CG	CC	CG	CC	CG	CC	NN	CC	CG	GG	CC	GG	CG	GG	CG	CC	CG	CG	NN	CC	NN	GG	CG	CG	CG	CC	GG	GG	CG	CG	CG	GG
SCP092933.1_999312	T/G	CP092933.1	999312	+	NA	NA	NA	NA	NA	NA	TG	TG	GG	GG	TG	GG	TG	TG	GG	TG	GG	TG	GG	TG	GG	TG	TT	GG	TT	TG	TT	TG	TG	TG	TG	NN	GG	NN	TT	TG	TG	TG	GG	TG	TT	TG	TG	TG	TT
SCP092933.1_1047721	C/A	CP092933.1	1047721	+	NA	NA	NA	NA	NA	NA	CA	CA	NN	AA	AA	AA	CA	CA	AA	CA	AA	CA	AA	CA	AA	CA	CC	AA	CC	CA	CC	CA	CA	CA	CA	NN	AA	NN	CC	CA	CA	CA	AA	CA	CC	CA	CA	CA	CC
SCP092933.1_1591673	A/T	CP092933.1	1591673	+	NA	NA	NA	NA	NA	NA	AT	AT	TT	TT	TT	TT	AT	AT	TT	AT	TT	AT	TT	AT	TT	AT	AT	AT	AA	AT	AA	AT	AT	AT	AT	NN	TT	NN	AA	AT	AT	AT	TT	NN	AA	AT	AA	AT	AA
SCP092933.1_1791374	A/G	CP092933.1	1791374	+	NA	NA	NA	NA	NA	NA	GA	GA	AA	AA	AA	AA	GA	GA	AA	GA	AA	GA	AA	GA	AA	GA	GA	GA	GG	GA	GG	GA	GA	GA	GA	NN	AA	GA	NN	GA	GA	GA	AA	GA	GG	GA	GA	GA	GG
SCP092933.1_2379637	T/G	CP092933.1	2379637	+	NA	NA	NA	NA	NA	NA	GT	GT	TT	TT	TT	TT	GT	GT	TT	GT	TT	GT	TT	GT	TT	GT	GT	GT	GG	GT	GG	GT	GT	GT	GT	NN	TT	NN	GG	GT	GT	GT	TT	GT	GG	GT	GT	GT	GG
SCP092933.1_2379661	T/G	CP092933.1	2379661	+	NA	NA	NA	NA	NA	NA	GT	GT	TT	TT	TT	TT	GT	GT	TT	GT	TT	GT	TT	GT	TT	GT	GT	GT	GG	GT	GG	GT	GT	GT	GT	NN	TT	NN	GG	GT	GT	GT	TT	GT	GG	GT	GT	GT	GG
SCP092933.1_2402903	G/A	CP092933.1	2402903	+	NA	NA	NA	NA	NA	NA	NN	AG	GG	GG	AG	GG	AG	AG	GG	AG	GG	AG	GG	AG	GG	AG	AG	AA	AA	AG	AA	AG	AG	AG	AG	NN	GG	NN	AA	AG	AG	AG	GG	AG	AA	AG	AG	AG	AA
SCP092933.1_2514799	C/T	CP092933.1	2514799	+	NA	NA	NA	NA	NA	NA	CT	CT	TT	TT	TT	TT	CT	CT	TT	CT	NN	CT	TT	TT	TT	CT	CT	CT	CC	CT	CC	CT	CT	CT	CT	NN	TT	NN	CC	CT	CT	CT	TT	NN	CC	CT	CT	CT	CC
SCP092933.1_2514805	T/C	CP092933.1	2514805	+	NA	NA	NA	NA	NA	NA	CT	CT	TT	TT	TT	TT	CT	CT	TT	CT	NN	CT	TT	TT	TT	CT	CT	CT	CC	CT	CC	CT	CT	CT	CT	NN	TT	NN	CC	CT	CT	CT	TT	NN	CC	CT	CT	CT	CC
SCP092933.1_2514835	C/T	CP092933.1	2514835	+	NA	NA	NA	NA	NA	NA	TC	TC	CC	CC	CC	CC	TC	TC	CC	TC	NN	TC	CC	CC	CC	TC	TC	TC	TT	TC	TT	TC	TC	TC	TC	NN	CC	NN	TT	TC	TC	TC	CC	NN	TT	TC	TC	TC	TT
SCP092933.1_2602382	A/G	CP092933.1	2602382	+	NA	NA	NA	NA	NA	NA	AG	AG	AA	AA	AA	AA	AG	AG	AA	AG	AA	AG	AA	AA	AA	AG	AG	AG	GG	AG	GG	AG	AG	AG	AG	NN	AA	NN	GG	AG	AG	AG	AA	AG	GG	AA	AG	AG	GG
SCP092933.1_3760874	T/C	CP092933.1	3760874	+	NA	NA	NA	NA	NA	NA	CT	CT	TT	TT	TT	TT	CT	CT	TT	CT	TT	CT	TT	TT	TT	CT	CT	CT	CC	CT	CC	CT	CT	CT	CT	NN	TT	NN	CC	CT	CT	CT	TT	CT	CC	CT	CT	CT	CC
SCP092933.1_3760950	A/G	CP092933.1	3760950	+	NA	NA	NA	NA	NA	NA	GA	GA	AA	AA	AA	AA	GA	GA	AA	GA	AA	GA	AA	AA	AA	GA	GA	GA	GG	GA	GG	GA	GA	GA	GA	NN	AA	NN	GG	GA	GA	GA	AA	GA	GG	GA	GA	GA	GG
SCP092933.1_3813001	A/G	CP092933.1	3813001	+	NA	NA	NA	NA	NA	NA	GA	GA	NN	AA	AA	AA	GA	GA	AA	GA	AA	GA	AA	AA	AA	GA	GA	GA	GG	GA	GG	GA	GA	GA	GA	NN	AA	NN	GG	GA	GA	GA	AA	NN	GG	GA	GA	GA	GG
SCP092933.1_4619085	T/C	CP092933.1	4619085	+	NA	NA	NA	NA	NA	NA	TC	TC	NN	TT	TT	TT	TC	TC	TT	TC	TT	TC	TT	TT	TT	TC	TC	TC	CC	TC	CC	TC	TC	TC	TC	NN	TT	NN	CC	CC	TC	TC	TT	TC	CC	TC	CC	TC	NN
SCP092933.1_4665489	G/A	CP092933.1	4665489	+	NA	NA	NA	NA	NA	NA	GA	GA	NN	AA	AA	AA	GA	GA	AA	GA	AA	GA	AA	NN	AA	GA	GA	GA	GG	GA	GG	GA	GA	GA	GA	NN	AA	NN	GG	GA	GA	GA	AA	GA	GG	GA	GG	GA	GG
SCP092933.1_4665547	G/A	CP092933.1	4665547	+	NA	NA	NA	NA	NA	NA	AG	AG	NN	GG	GG	GG	AG	AG	GG	AG	GG	AG	GG	NN	GG	AG	AG	AG	AA	AG	AA	AG	AG	AG	AG	NN	GG	NN	AA	AG	AG	AG	GG	AG	AA	AG	AA	AG	AA
SCP092933.1_4665555	G/A	CP092933.1	4665555	+	NA	NA	NA	NA	NA	NA	AG	AG	NN	GG	GG	GG	AG	AG	GG	AG	GG	AG	GG	NN	GG	AG	AG	AG	AA	AG	AA	AG	AG	AG	AG	NN	GG	NN	AA	AG	AG	AG	GG	AG	AA	AG	AA	AG	AA
SCP092933.1_4696517	G/A	CP092933.1	4696517	+	NA	NA	NA	NA	NA	NA	GA	GA	NN	AA	AA	AA	GA	NN	AA	GA	AA	GA	AA	NN	NN	GA	GA	GA	GG	GA	GG	GA	GA	GA	GA	NN	AA	NN	GG	GA	GA	GA	AA	GA	GG	GA	GG	GA	GG
SCP092933.1_4696563	G/A	CP092933.1	4696563	+	NA	NA	NA	NA	NA	NA	GA	GA	NN	AA	AA	AA	GA	NN	AA	GA	AA	GA	AA	NN	NN	GA	GA	GA	GG	GA	GG	GA	GA	GA	GA	NN	AA	NN	GG	GA	GA	GA	AA	GA	GG	GA	GG	GA	GG
SCP092933.1_5179601	G/A	CP092933.1	5179601	+	NA	NA	NA	NA	NA	NA	GA	GA	NN	AA	NN	AA	GA	AA	AA	GG	AA	GA	AA	AA	AA	GA	GA	GA	GG	GA	GG	GA	GA	GA	GA	NN	AA	NN	GG	GA	GA	GA	AA	GA	GG	NN	GG	GA	GG
SCP092933.1_5179677	C/T	CP092933.1	5179677	+	NA	NA	NA	NA	NA	NA	CT	CT	NN	TT	NN	TT	CT	TT	TT	CC	TT	CT	TT	TT	TT	CT	CT	CT	CC	CT	CC	CT	CT	CT	CT	NN	TT	NN	CC	CT	CT	CT	TT	CT	CC	NN	CC	CT	CC
SCP092933.1_5343406	A/G	CP092933.1	5343406	+	NA	NA	NA	NA	NA	NA	AG	AG	AA	AA	AA	AA	AG	AG	AA	AG	AA	AG	AA	AA	AA	AG	AG	AG	GG	AG	GG	AG	AG	AG	AG	NN	AA	NN	AG	AG	AG	AG	AA	AG	GG	AG	GG	AG	GG
SCP092933.1_5343416	C/T	CP092933.1	5343416	+	NA	NA	NA	NA	NA	NA	CT	CT	CC	CC	CC	CC	CT	CT	CC	CT	CC	CT	CC	CC	CC	CT	CT	CT	TT	CT	TT	CT	CT	CT	CT	NN	CC	NN	CT	CT	CT	CT	CC	CT	TT	CT	TT	CT	TT
SCP092933.1_5343435	G/A	CP092933.1	5343435	+	NA	NA	NA	NA	NA	NA	GA	GA	GG	GG	GG	GG	GA	GA	GG	GA	GG	GA	GG	GG	GG	GA	GA	GA	AA	GA	AA	GA	GA	GA	GA	NN	GG	NN	GA	GA	GA	GA	GG	GA	AA	GA	AA	GA	AA
SCP092933.1_6079573	A/G	CP092933.1	6079573	+	NA	NA	NA	NA	NA	NA	AG	AG	NN	GG	NN	GG	AG	AG	GG	AG	GG	AG	GG	GG	GG	AG	AG	AG	AA	AG	AA	AG	AG	NN	AG	NN	GG	NN	NN	AG	AG	AG	GG	AG	AA	NN	AA	AG	AA
SCP092933.1_6079577	A/G	CP092933.1	6079577	+	NA	NA	NA	NA	NA	NA	AG	AG	NN	GG	NN	GG	AG	AG	GG	AG	GG	AG	GG	GG	GG	AG	AG	AG	AA	AG	AA	AG	AG	NN	AG	NN	GG	NN	NN	AG	AG	AG	GG	AG	AA	NN	AA	AG	AA
SCP092933.1_6814359	T/C	CP092933.1	6814359	+	NA	NA	NA	NA	NA	NA	TC	TC	TC	TT	TT	TT	TC	CC	TT	TC	TT	TC	TT	TT	TT	CC	TC	TC	CC	TC	CC	TC	TC	TC	TC	NN	TT	NN	TT	TC	TC	TC	TT	TC	CC	TC	CC	CC	CC
SCP092933.1_6814382	G/A	CP092933.1	6814382	+	NA	NA	NA	NA	NA	NA	GA	GA	GA	GG	GG	GG	GA	AA	GG	GA	GG	GA	GG	GG	GG	AA	GA	GA	AA	GA	AA	GA	GA	GA	GA	NN	GG	NN	GG	GA	GA	GA	GG	GA	AA	GA	AA	AA	AA
SCP092933.1_6814394	G/A	CP092933.1	6814394	+	NA	NA	NA	NA	NA	NA	GA	GA	GA	GG	GG	GG	GA	AA	GG	GA	GG	GA	GG	GG	GG	AA	GA	GA	AA	GA	AA	GA	GA	GA	GA	NN	GG	NN	GG	GA	GA	GA	GG	GA	AA	GA	AA	AA	AA
SCP092933.1_6978035	A/G	CP092933.1	6978035	+	NA	NA	NA	NA	NA	NA	AG	AG	AG	GG	AG	GG	AG	AA	GG	AG	GG	AG	GG	NN	GG	AA	AG	AG	AA	AG	AA	AG	AG	AG	AG	NN	GG	NN	GG	AG	AG	AG	GG	NN	AA	AG	AA	AA	AA
SCP092933.1_6978045	G/A	CP092933.1	6978045	+	NA	NA	NA	NA	NA	NA	AG	AG	AG	GG	AG	GG	AG	AA	GG	AG	GG	AG	GG	NN	GG	AA	AG	AG	AA	AG	AA	AG	AG	AG	AG	NN	GG	NN	GG	AG	AG	AG	GG	NN	AA	AG	AA	AA	AA
SCP092933.1_7004214	C/A	CP092933.1	7004214	+	NA	NA	NA	NA	NA	NA	CA	CA	CA	AA	NN	NN	CA	CC	AA	CA	NN	CA	AA	AA	AA	CC	CA	CA	CC	CA	CC	CA	CA	CA	CC	NN	AA	CA	AA	CA	CA	CA	AA	CC	CC	CA	CC	CC	CC
SCP092933.1_7400180	C/T	CP092933.1	7400180	+	NA	NA	NA	NA	NA	NA	TC	TC	TC	CC	CC	CC	TC	TC	CC	CC	CC	TC	CC	CC	CC	TT	TC	TC	TT	TC	TT	TC	TC	TC	TC	NN	CC	NN	CC	TC	TC	TC	CC	TC	TT	TC	TT	TT	TT
SCP092933.1_7400192	G/A	CP092933.1	7400192	+	NA	NA	NA	NA	NA	NA	AG	AG	AG	GG	GG	GG	AG	AG	GG	GG	GG	AG	GG	GG	GG	AA	AG	AG	AA	AG	AA	AG	AG	AG	AG	NN	GG	NN	GG	AG	AG	AG	GG	AG	AA	AG	AA	AA	AA
SCP092933.1_7400261	A/T	CP092933.1	7400261	+	NA	NA	NA	NA	NA	NA	TA	TA	TA	AA	AA	AA	TA	TA	AA	AA	AA	TA	AA	AA	AA	TT	TA	TA	TT	TA	TT	TA	TA	TA	TA	NN	AA	NN	AA	TA	TA	TA	AA	TA	TT	TA	TT	TT	TT
SCP092933.1_7603719	C/T	CP092933.1	7603719	+	NA	NA	NA	NA	NA	NA	TC	TC	TC	CC	CC	CC	TC	TC	CC	CC	TC	TC	CC	CC	CC	TT	TC	TC	TT	TC	TT	TC	TC	TC	TC	NN	CC	NN	CC	TC	TC	TC	CC	NN	TT	NN	NN	TT	NN
SCP092933.1_7704102	A/G	CP092933.1	7704102	+	NA	NA	NA	NA	NA	NA	AG	AG	AG	AA	AA	AA	AG	AG	AA	AA	AG	AG	AA	AA	AA	GG	AG	AG	GG	AG	GG	AG	AG	AA	AG	NN	AA	NN	AA	AG	AG	AG	AA	NN	GG	AG	GG	GG	AG
SCP092933.1_7704145	T/C	CP092933.1	7704145	+	NA	NA	NA	NA	NA	NA	TC	TC	TC	TT	TT	TT	TC	TC	TT	TT	TC	TC	TT	TT	TT	CC	TC	TC	CC	TC	CC	TC	TC	TT	TC	NN	TT	NN	TT	TC	TC	TC	TT	NN	CC	TC	CC	CC	TC
SCP092933.1_7704161	C/T	CP092933.1	7704161	+	NA	NA	NA	NA	NA	NA	CT	CT	CT	CC	CC	CC	CT	CC	CC	CC	CT	CT	CC	CC	CC	TT	CT	CT	TT	CT	TT	CT	CT	CC	CT	NN	CC	NN	CC	CT	CT	CT	CC	NN	TT	CT	TT	TT	CT
SCP092933.1_7704180	T/A	CP092933.1	7704180	+	NA	NA	NA	NA	NA	NA	TA	TA	TA	TT	TT	TT	TA	TT	TT	TT	TA	TA	TT	TT	TT	AA	TA	TA	AA	TA	AA	TA	TA	TT	TA	NN	TT	NN	TT	TA	TA	TA	TT	NN	AA	TA	AA	AA	TA
SCP092933.1_7715434	T/C	CP092933.1	7715434	+	NA	NA	NA	NA	NA	NA	CT	CT	CT	CC	CC	CC	CT	CT	CC	CC	CT	CT	CC	CC	CC	TT	CT	CT	TT	CT	TT	CT	CT	CT	CT	NN	CC	NN	CC	CT	CT	CT	CC	CT	TT	CT	TT	TT	CT
SCP092933.1_7715486	G/A	CP092933.1	7715486	+	NA	NA	NA	NA	NA	NA	AG	AG	AG	AA	AA	AA	AG	AG	AA	AA	AG	AG	AA	AA	AA	GG	AG	AG	GG	AG	GG	AG	AG	AG	AG	NN	AA	NN	AA	AG	AG	AG	AA	AG	GG	AG	GG	GG	AG
SCP092933.1_7715514	A/G	CP092933.1	7715514	+	NA	NA	NA	NA	NA	NA	AG	AG	AG	AA	AA	AA	AG	AG	AA	AA	AG	AG	AA	NN	AA	GG	AG	AG	GG	AG	GG	AG	AG	AG	AG	NN	AA	NN	AA	AG	AG	AG	AA	AG	GG	AG	GG	GG	AG
SCP092933.1_7715519	C/T	CP092933.1	7715519	+	NA	NA	NA	NA	NA	NA	TC	TC	TC	TT	TT	TT	TC	TC	TT	TT	TC	TC	TT	NN	TT	CC	TC	TC	CC	TC	CC	TC	TC	TC	TC	NN	TT	NN	TT	TC	TC	TC	TT	TC	CC	TC	CC	CC	TC
SCP092933.1_7757152	T/G	CP092933.1	7757152	+	NA	NA	NA	NA	NA	NA	TG	TG	TG	TT	TT	NN	TG	TG	TT	TT	TG	TG	TT	NN	TT	GG	TG	TG	GG	TG	GG	TG	TG	TG	TG	NN	TT	NN	TT	TG	TG	TG	TT	TG	GG	TG	GG	GG	TG
SCP092933.1_7783881	G/A	CP092933.1	7783881	+	NA	NA	NA	NA	NA	NA	AG	AG	AG	GG	GG	NN	AG	NN	GG	GG	AG	AG	GG	GG	GG	AA	AG	AG	AA	AG	AA	AG	AG	AG	AG	NN	GG	NN	GG	AG	AG	AG	GG	AG	AA	AG	AA	AA	AG
SCP092933.1_7826008	G/C	CP092933.1	7826008	+	NA	NA	NA	NA	NA	NA	GC	GC	GC	GG	GG	GG	GC	GC	GG	GG	GC	GC	GG	GG	GG	CC	GC	GC	CC	GC	CC	GC	GC	GC	GC	NN	GG	NN	GG	GC	GC	GC	GG	GC	CC	GC	CC	CC	GC
SCP092933.1_8181361	T/A	CP092933.1	8181361	+	NA	NA	NA	NA	NA	NA	TA	TA	TA	AA	AA	AA	TA	TA	AA	AA	TA	TA	AA	AA	TA	TT	TA	TA	TT	TA	TT	TA	TA	TA	TA	NN	AA	NN	AA	TA	TA	TA	AA	TA	TT	TA	TT	TT	TA
SCP092933.1_8189130	T/C	CP092933.1	8189130	+	NA	NA	NA	NA	NA	NA	TC	TC	NN	CC	CC	NN	TC	TC	CC	CC	TC	TC	CC	CC	TC	TT	TC	TC	TT	TC	TT	TC	TC	TC	TC	NN	CC	NN	CC	TC	TC	TC	CC	TC	TT	TC	TT	TT	TC
SCP092933.1_8984623	C/A	CP092933.1	8984623	+	NA	NA	NA	NA	NA	NA	CA	CA	CA	AA	AA	CA	CA	CA	AA	CA	CA	CA	AA	AA	CA	CC	CA	CA	CC	CA	CC	CA	CA	CA	CA	NN	AA	NN	AA	CA	CA	CA	AA	CA	CC	CA	CC	CC	CA
SCP092933.1_8990404	G/T	CP092933.1	8990404	+	NA	NA	NA	NA	NA	NA	TG	TG	TG	TT	TT	TG	TG	TT	TT	TG	TG	TG	TT	TT	TG	GG	TG	TG	GG	TG	GG	TG	TG	TG	TG	NN	TT	NN	TT	TG	TG	TG	TT	TT	GG	TG	GG	GG	TG
SCP092933.1_9132102	G/A	CP092933.1	9132102	+	NA	NA	NA	NA	NA	NA	GA	GA	GA	GG	GG	GG	GA	GG	GG	GA	GA	GA	GG	GG	GA	AA	GA	GA	AA	GA	AA	NN	GA	GA	GA	NN	GG	NN	GG	GA	GA	GA	GG	GA	AA	NN	AA	AA	GA
SCP092933.1_9132106	T/C	CP092933.1	9132106	+	NA	NA	NA	NA	NA	NA	TC	TC	TC	TT	TT	TT	TC	TT	TT	TC	TC	TC	TT	TT	TC	CC	TC	TC	CC	TC	CC	NN	TC	TC	TC	NN	TT	NN	TT	TC	TC	TC	TT	TC	CC	NN	CC	CC	TC
SCP092933.1_9283688	G/T	CP092933.1	9283688	+	NA	NA	NA	NA	NA	NA	GT	GT	GT	GG	GG	GT	GT	GT	GG	GT	GT	GT	GG	NN	GT	TT	GT	GT	TT	GT	TT	GT	GT	GT	GT	NN	GG	NN	GG	GT	GT	GT	GG	GT	TT	GT	TT	TT	GT
SCP092933.1_9291380	C/T	CP092933.1	9291380	+	NA	NA	NA	NA	NA	NA	CT	CT	CT	CC	CC	CT	CT	CT	CC	CT	CT	CT	CC	CC	CT	TT	CT	CT	TT	CT	TT	CT	CT	CT	CT	NN	CC	NN	CC	CT	CT	CT	CC	CT	TT	CC	TT	TT	CT
SCP092933.1_9351482	A/C	CP092933.1	9351482	+	NA	NA	NA	NA	NA	NA	CA	CA	CA	AA	AA	NN	CA	AA	AA	AA	NN	CA	AA	NN	CA	CC	CA	CA	CC	CA	CC	CA	CA	CA	CA	NN	AA	NN	AA	CA	CA	CA	AA	CA	CC	CA	CC	CC	CA
SCP092933.1_9427326	G/T	CP092933.1	9427326	+	NA	NA	NA	NA	NA	NA	TG	TG	TG	GG	GG	TG	TG	GG	GG	TG	TG	TG	GG	GG	TG	TT	TG	TG	TT	TG	TT	TG	TG	TG	TG	NN	GG	NN	GG	TG	TG	TG	GG	TG	TT	GG	TT	TT	TG
SCP092933.1_9461457	C/G	CP092933.1	9461457	+	NA	NA	NA	NA	NA	NA	GC	GC	GC	CC	CC	GC	GC	GC	CC	GC	GC	GC	CC	CC	NN	GG	GC	GC	GG	GC	GG	GC	GC	GC	GC	NN	CC	NN	CC	GC	GC	GC	CC	GC	GG	GC	GG	GG	GC
SCP092933.1_9610864	C/A	CP092933.1	9610864	+	NA	NA	NA	NA	NA	NA	CA	CA	NN	AA	CA	CC	CA	CA	AA	CA	CA	CA	AA	AA	NN	CC	CA	CA	CC	CA	CC	CA	CA	CA	CA	NN	AA	NN	AA	CA	CA	CA	AA	NN	CC	NN	CC	CC	CA
SCP092933.1_9610875	A/G	CP092933.1	9610875	+	NA	NA	NA	NA	NA	NA	AG	AG	NN	GG	AG	AA	AG	AG	GG	AG	AG	AG	GG	GG	NN	AA	AG	AG	AA	AG	AA	AG	AG	AG	AG	NN	GG	NN	GG	AG	AG	AG	GG	NN	AA	NN	AA	AA	AG
SCP092933.1_9610913	C/A	CP092933.1	9610913	+	NA	NA	NA	NA	NA	NA	CA	CA	NN	AA	CA	CC	CA	CA	AA	CA	CA	CA	AA	AA	NN	CC	CA	CA	NN	CA	CC	CA	CA	CA	CA	NN	AA	NN	AA	CA	CA	CA	AA	NN	CC	NN	CC	CC	CA
SCP092933.1_9844890	G/A	CP092933.1	9844890	+	NA	NA	NA	NA	NA	NA	GA	GA	GA	AA	AA	GA	GA	AA	AA	GA	GA	GA	AA	AA	GA	GG	GA	GA	GG	GA	GG	GA	GA	GA	GA	NN	AA	GA	AA	GA	GA	GA	AA	NN	GG	GA	GG	GG	GG
SCP092933.1_10000768	T/C	CP092933.1	10000768	+	NA	NA	NA	NA	NA	NA	CT	CT	CT	TT	CT	CT	CT	CT	TT	CT	CT	CT	TT	TT	CT	CC	CT	CT	CC	CT	CC	CT	CT	CT	CT	NN	TT	NN	TT	CT	CT	CT	TT	CT	CC	CT	CC	CC	CT
SCP092933.1_10124296	C/T	CP092933.1	10124296	+	NA	NA	NA	NA	NA	NA	CT	CT	CT	TT	TT	CT	CT	CT	TT	CT	CT	CT	TT	TT	CT	CC	CT	CT	CC	CT	CC	CT	CT	CT	CT	NN	TT	CT	TT	CT	CT	CT	TT	NN	CC	CT	CC	CC	CT
SCP092933.1_10137754	C/T	CP092933.1	10137754	+	NA	NA	NA	NA	NA	NA	CT	CT	CT	TT	TT	CT	CT	CT	TT	CT	CT	CT	TT	TT	CT	CC	CT	CT	CC	CT	CC	CT	CT	CT	CT	NN	TT	NN	TT	CT	CT	CT	TT	CT	CC	CT	CC	CC	CT
SCP092933.1_10248226	G/A	CP092933.1	10248226	+	NA	NA	NA	NA	NA	NA	GA	GA	GA	GG	GG	GA	GA	GA	GG	GA	GA	GA	GG	NN	GA	AA	GA	AA	AA	GA	AA	GA	GA	GA	GA	NN	GG	NN	GG	GA	GA	GA	GG	GA	AA	AA	AA	AA	AA
SCP092933.1_10610295	A/G	CP092933.1	10610295	+	NA	NA	NA	NA	NA	NA	AG	AG	NN	GG	GG	AG	AG	AG	GG	AG	AG	AG	GG	AG	AG	AA	AG	AG	AA	AG	AA	AG	AG	AG	AG	NN	GG	NN	GG	AG	AG	AG	GG	AG	AA	AG	AA	AA	AG
SCP092933.1_10659105	C/T	CP092933.1	10659105	+	NA	NA	NA	NA	NA	NA	CT	CT	CC	TT	TT	NN	CT	CT	TT	CT	CT	CT	TT	NN	CT	CC	CT	CT	CC	CT	CC	CT	CT	CT	CT	NN	TT	NN	TT	CT	CT	CT	TT	NN	CC	NN	CC	CC	CT
SCP092933.1_10662944	C/T	CP092933.1	10662944	+	NA	NA	NA	NA	NA	NA	CT	CT	CT	TT	TT	CT	CT	CT	TT	CT	CT	CT	TT	TT	CT	CC	CT	CT	CC	CT	CC	CT	CT	CT	CT	NN	TT	NN	TT	CT	CT	CT	TT	CT	CC	CT	CC	CC	CT
SCP092933.1_10662964	A/C	CP092933.1	10662964	+	NA	NA	NA	NA	NA	NA	AC	AC	AC	CC	CC	AC	AC	AC	CC	AC	AC	AC	CC	CC	AC	AA	AC	AC	AA	AC	AA	AC	AC	AC	AC	NN	CC	NN	CC	AC	AC	AC	CC	AC	AA	AC	AA	AA	AC
SCP092933.1_10662972	C/T	CP092933.1	10662972	+	NA	NA	NA	NA	NA	NA	TC	TC	TC	CC	CC	TC	TC	TC	CC	TC	TC	TC	CC	CC	TC	TT	TC	TC	TT	TC	TT	TC	TC	TC	TC	NN	CC	NN	CC	TC	TC	TC	CC	TC	TT	TC	TT	TT	TC
SCP092933.1_10663010	A/G	CP092933.1	10663010	+	NA	NA	NA	NA	NA	NA	AG	AG	AG	GG	GG	AG	AG	AG	GG	AG	AG	AG	GG	GG	AG	AA	AG	AG	AA	AG	AA	AG	AG	AG	AG	NN	GG	NN	GG	AG	AG	AG	GG	AG	AA	AG	AA	AA	AG
SCP092933.1_10783115	C/T	CP092933.1	10783115	+	NA	NA	NA	NA	NA	NA	CT	CT	CC	TT	TT	CT	CT	CT	TT	CT	CT	CT	TT	TT	CT	CC	CT	CT	CC	CT	CC	CT	CC	CT	CT	NN	TT	NN	TT	CT	CT	NN	TT	CT	CC	NN	CC	CC	CC
SCP092933.1_11046685	T/C	CP092933.1	11046685	+	NA	NA	NA	NA	NA	NA	CT	CT	NN	CT	CC	TT	CT	NN	CC	CT	CT	CT	CC	CC	CC	TT	CT	CT	TT	CT	TT	CT	CT	CT	CT	NN	CC	NN	CC	CT	CT	CT	CC	NN	TT	NN	TT	TT	CT
SCP092933.1_11053291	G/A	CP092933.1	11053291	+	NA	NA	NA	NA	NA	NA	AG	AG	AG	AA	AA	GG	AG	AG	AA	AG	AG	AG	AA	AA	AA	NN	AG	AA	AG	AG	GG	AG	AG	AG	AG	NN	AA	NN	AA	AG	AG	AG	AA	AA	GG	AG	GG	GG	AG
SCP092933.1_11269460	G/A	CP092933.1	11269460	+	NA	NA	NA	NA	NA	NA	GA	GA	GG	AA	AA	GG	GA	GA	AA	GA	GA	GA	GA	NN	GA	GG	GA	NN	GG	GA	GG	GA	GA	GA	GA	NN	AA	NN	AA	GA	GA	GA	AA	AA	GG	NN	GG	GG	GA
SCP092933.1_11269462	A/G	CP092933.1	11269462	+	NA	NA	NA	NA	NA	NA	AG	AG	AA	GG	GG	AA	AG	AG	GG	AG	AG	AG	AG	NN	AG	AA	AG	NN	AA	AG	AA	AG	AG	AG	AG	NN	GG	NN	GG	AG	AG	AG	GG	GG	AA	NN	AA	AA	AG
SCP092933.1_11506954	T/A	CP092933.1	11506954	+	NA	NA	NA	NA	NA	NA	TA	TA	TA	TT	TT	AA	TA	TA	TT	TA	TA	TA	TT	NN	TA	AA	TA	TA	AA	TA	AA	TA	TA	TA	TA	NN	TT	NN	TT	TA	TA	TA	TT	TT	AA	TA	AA	AA	TA
SCP092933.1_11506977	A/G	CP092933.1	11506977	+	NA	NA	NA	NA	NA	NA	AG	AG	AG	AA	AA	GG	AG	AG	AA	AG	AG	AG	AA	NN	AG	GG	AG	AG	GG	AG	GG	AG	AG	AG	AG	NN	AA	NN	AA	AG	AG	AG	AA	AA	GG	AG	GG	GG	AG
SCP092933.1_11506987	G/A	CP092933.1	11506987	+	NA	NA	NA	NA	NA	NA	AG	AG	AG	AA	AA	GG	AG	AG	AA	AG	AG	AG	AA	NN	AG	GG	AG	AG	GG	AG	GG	AG	AG	AG	AG	NN	AA	NN	AA	AG	AG	AG	AA	AA	GG	AG	GG	GG	AG
SCP092933.1_11531656	C/T	CP092933.1	11531656	+	NA	NA	NA	NA	NA	NA	CT	CT	CT	CC	CC	NN	CT	CC	CC	CT	CT	CT	CC	NN	CT	TT	CT	CT	TT	CT	TT	CT	CT	CT	CT	NN	CC	NN	CC	CT	CT	CT	CC	CC	TT	CC	TT	TT	CT
SCP092933.1_11651849	G/A	CP092933.1	11651849	+	NA	NA	NA	NA	NA	NA	GG	GA	AA	GG	GA	AA	GA	GA	GG	GA	GA	GA	GG	GG	GA	AA	GA	GA	AA	GA	AA	GA	GA	GA	GA	NN	GG	NN	GG	GA	GA	GA	GG	GG	AA	GA	AA	AA	GA
SCP092933.1_11780967	C/A	CP092933.1	11780967	+	NA	NA	NA	NA	NA	NA	CA	CA	CC	AA	AA	NN	CA	CA	AA	CA	CA	CA	AA	NN	CA	CC	CA	NN	CC	CA	CC	CA	CA	CA	CA	NN	AA	NN	NN	CA	CA	CA	AA	AA	CC	CA	CC	CC	CA
SCP092933.1_12003131	C/T	CP092933.1	12003131	+	NA	NA	NA	NA	NA	NA	CT	CT	CC	TT	TT	CC	CT	CT	TT	CT	NN	CT	TT	TT	CC	CC	CT	CT	CC	CT	CC	CT	CT	CT	CT	NN	TT	CT	TT	CT	CT	CT	TT	NN	CC	CC	CC	CC	CT
SCP092933.1_12104332	G/A	CP092933.1	12104332	+	NA	NA	NA	NA	NA	NA	GA	GA	AA	GG	GG	AA	GA	GA	GG	GA	GA	GA	GG	GG	GA	AA	GA	GA	AA	GA	AA	GA	GA	GA	GA	NN	GG	NN	GG	GA	GA	GA	GG	GG	AA	GA	AA	AA	GA
SCP092933.1_12109251	C/A	CP092933.1	12109251	+	NA	NA	NA	NA	NA	NA	CA	CA	CC	AA	AA	CC	CA	CA	AA	CA	CA	CA	AA	NN	CA	CC	CA	CA	CC	CA	CC	CA	CA	CA	CA	NN	AA	NN	AA	CA	CA	CA	AA	AA	CC	CA	CC	CC	CA
SCP092933.1_12109314	G/T	CP092933.1	12109314	+	NA	NA	NA	NA	NA	NA	GT	GT	TT	GG	GG	TT	GT	GT	GG	GT	GT	GT	GG	NN	GT	TT	GT	GT	TT	GT	TT	GT	GT	GT	GT	NN	GG	NN	GG	GT	GT	GT	GG	GG	TT	GT	TT	TT	GT
SCP092933.1_12133096	A/G	CP092933.1	12133096	+	NA	NA	NA	NA	NA	NA	AG	AG	NN	GG	GG	AA	AG	AG	GG	AG	AG	AG	GG	NN	AG	AA	AG	AG	AA	AG	AA	AG	AG	AG	AG	NN	GG	NN	GG	NN	AG	AG	GG	NN	AA	AG	AA	AA	AG
SCP092933.1_12417769	A/G	CP092933.1	12417769	+	NA	NA	NA	NA	NA	NA	AG	AG	GG	AA	AA	GG	AG	AG	AA	AG	AG	AG	AA	AA	AG	GG	AG	AG	GG	AG	GG	AG	AG	AG	AG	NN	AA	NN	AA	AG	AG	AG	AA	AA	GG	GG	GG	GG	AG
SCP092933.1_12524319	A/G	CP092933.1	12524319	+	NA	NA	NA	NA	NA	NA	GA	GA	GG	AA	AA	GG	GA	GA	AA	GA	GA	GA	AA	AA	AA	GG	GA	GA	GG	GA	GG	GA	GA	GA	GA	NN	AA	NN	AA	GA	GA	GA	AA	AA	GG	GG	GG	GG	GA
SCP092933.1_12548659	A/T	CP092933.1	12548659	+	NA	NA	NA	NA	NA	NA	TA	TA	AA	TT	TT	AA	TA	NN	TT	TA	TA	TA	TT	TT	TT	AA	TA	TA	AA	TA	AA	TA	TA	TA	TA	NN	TT	NN	TT	TA	TA	TA	TT	TT	NN	TA	AA	AA	TA
SCP092933.1_12548673	T/C	CP092933.1	12548673	+	NA	NA	NA	NA	NA	NA	TC	TC	CC	TT	TT	CC	TC	NN	TT	TC	TC	TC	TT	TT	TT	CC	TC	TC	CC	TC	CC	TC	TC	TC	TC	NN	TT	NN	TT	TC	TC	TC	TT	TT	NN	TC	CC	CC	TC
SCP092933.1_12577278	G/A	CP092933.1	12577278	+	NA	NA	NA	NA	NA	NA	GA	GA	AA	GG	GG	NN	GA	GG	GG	GA	GA	GA	GG	GG	NN	AA	GA	GA	AA	GA	GA	GA	GA	GG	GA	NN	GG	NN	GG	GA	GA	GA	GG	NN	AA	NN	AA	AA	GA
SCP092933.1_12581479	A/T	CP092933.1	12581479	+	NA	NA	NA	NA	NA	NA	AT	AT	NN	AA	AA	TT	AT	AT	AA	AT	AT	AT	AA	AA	AT	TT	AT	AT	TT	AT	AT	AT	AT	AT	AT	NN	AA	NN	AA	AT	AT	AT	AA	NN	TT	AT	TT	TT	AA
SCP092933.1_12581487	G/T	CP092933.1	12581487	+	NA	NA	NA	NA	NA	NA	TG	TG	NN	TT	TT	GG	TG	TG	TT	TG	TG	TG	TT	TT	TG	GG	TG	TG	GG	TG	TG	TG	TG	TG	TG	NN	TT	NN	TT	TG	TG	TG	TT	NN	GG	TG	GG	GG	TT
SCP092933.1_12801413	G/C	CP092933.1	12801413	+	NA	NA	NA	NA	NA	NA	GC	GC	GG	CC	CC	GG	GC	GC	CC	GC	GC	GC	CC	NN	GC	GG	GC	GC	GG	GC	GC	GC	GC	GC	GC	NN	CC	NN	CC	GC	GC	GC	CC	CC	GG	GC	GG	GG	GC
SCP092933.1_12801416	T/G	CP092933.1	12801416	+	NA	NA	NA	NA	NA	NA	TG	TG	TT	GG	GG	TT	TG	TG	GG	TG	TG	TG	GG	NN	TG	TT	TG	TG	TT	TG	TG	TG	TG	TG	TG	NN	GG	NN	GG	TG	TG	TG	GG	GG	TT	TG	TT	TT	TG
SCP092933.1_13472807	T/C	CP092933.1	13472807	+	NA	NA	NA	NA	NA	NA	TC	TC	NN	TT	NN	CC	TC	NN	TT	TC	TC	TC	TT	TT	TC	CC	TC	TC	CC	TC	TC	TC	TC	TC	TC	NN	TT	TC	TT	TC	TC	TC	TT	TT	CC	TC	CC	CC	TC
SCP092933.1_13508952	A/G	CP092933.1	13508952	+	NA	NA	NA	NA	NA	NA	GA	GA	AA	GG	GG	NN	GA	NN	GG	GA	GA	GA	GG	GG	GA	AA	GA	GA	AA	GA	GA	GA	GA	GG	GA	NN	GG	NN	GG	GA	GA	GA	GG	GG	AA	GA	AA	AA	GA
SCP092933.1_13592638	G/A	CP092933.1	13592638	+	NA	NA	NA	NA	NA	NA	GA	GA	GG	AA	AA	GG	GA	GA	AA	GA	GA	GA	GA	AA	GA	GG	GA	GA	GG	GA	GA	GA	GA	GA	GA	NN	AA	NN	AA	GA	GA	GA	AA	AA	GG	GA	GG	GG	GA
SCP092933.1_13644424	C/A	CP092933.1	13644424	+	NA	NA	NA	NA	NA	NA	CA	CA	AA	CC	CC	AA	CA	CA	CC	CA	CA	CA	CA	CC	CA	AA	CA	CA	AA	CA	CA	CA	CA	CA	CA	NN	CC	NN	CC	CA	CA	CA	CC	CC	AA	CA	AA	AA	CA
SCP092933.1_13651446	A/C/T	CP092933.1	13651446	+	NA	NA	NA	NA	NA	NA	CA	CA	AA	CC	CC	AA	CA	CA	CC	CA	CA	CA	CA	CC	CA	AA	CA	CA	AA	CA	CA	CA	CA	CA	CA	NN	CC	NN	CC	CA	CA	CA	CC	CC	AA	CA	AA	AA	CA
SCP092933.1_13651459	C/T	CP092933.1	13651459	+	NA	NA	NA	NA	NA	NA	TC	TC	CC	TT	TT	CC	TC	TC	TT	TC	TC	TC	TC	TT	TC	CC	TC	TC	CC	TC	TC	TC	TC	TC	TC	NN	TT	NN	TT	TC	TC	TC	TT	TT	CC	TC	CC	CC	TC
SCP092933.1_13651463	T/C/A	CP092933.1	13651463	+	NA	NA	NA	NA	NA	NA	CT	CT	TT	CC	CC	TT	CT	CT	CC	CT	CT	CT	CT	CC	CT	TT	CT	CT	TT	CT	CT	CT	CT	CT	CT	NN	CC	NN	CC	CT	CT	CT	CC	CC	TT	CT	TT	TT	CT
SCP092933.1_13651471	A/C	CP092933.1	13651471	+	NA	NA	NA	NA	NA	NA	CA	CA	AA	CC	CC	AA	CA	CA	CC	CA	CA	CA	CA	CC	CA	AA	CA	CA	AA	CA	CA	CA	CA	CA	CA	NN	CC	NN	CC	CA	CA	CA	CC	CC	AA	CA	AA	AA	CA
SCP092933.1_13651490	A/T	CP092933.1	13651490	+	NA	NA	NA	NA	NA	NA	AT	AT	TT	AA	AA	TT	AT	AT	AA	AT	AT	AT	AT	AA	AT	TT	AT	AT	TT	AT	AT	AT	AT	AT	AT	NN	AA	NN	AA	AT	AT	AT	AA	AA	TT	AT	TT	TT	AT
SCP092933.1_13651508	A/G	CP092933.1	13651508	+	NA	NA	NA	NA	NA	NA	AG	AG	GG	AA	AA	GG	AG	AG	AA	AG	AG	AG	AG	AA	AG	GG	AG	AG	GG	AG	AG	AG	AG	AG	AG	NN	AA	NN	AA	AG	AG	AG	AA	AA	GG	AG	NN	GG	AG
SCP092933.1_13672218	A/T/G	CP092933.1	13672218	+	NA	NA	NA	NA	NA	NA	AT	AT	TT	AA	AA	TT	AT	AT	AA	AT	AT	AT	AT	AA	AT	TT	AT	AT	TT	AT	AT	AT	AT	AT	AT	NN	AA	NN	AA	AT	AT	AT	AA	AA	TT	AA	TT	TT	AT
SCP092933.1_13731273	C/T	CP092933.1	13731273	+	NA	NA	NA	NA	NA	NA	CT	CT	CC	TT	TT	CC	CT	CT	TT	CT	CT	CT	CT	TT	CT	CC	CT	CT	CC	CT	CT	CT	CT	CT	CT	NN	TT	NN	CT	CT	CT	CT	TT	NN	CC	CC	CC	CC	CT
SCP092933.1_13830963	T/C	CP092933.1	13830963	+	NA	NA	NA	NA	NA	NA	TC	TC	TT	CC	TC	TT	TC	TC	CC	TC	TC	TC	TC	CC	TC	TT	TC	TC	TT	TC	TC	TC	TC	TC	TC	NN	CC	NN	CC	TC	TC	TC	CC	CC	TT	TC	TT	TT	TC
SCP092933.1_13856785	T/C	CP092933.1	13856785	+	NA	NA	NA	NA	NA	NA	CT	CT	TT	CC	CC	TT	CT	CT	CC	CT	CT	CT	CT	NN	NN	TT	CT	CT	NN	CT	CT	CT	CT	CT	CT	NN	CC	NN	CC	CT	CT	CT	CC	NN	TT	CT	TT	TT	CT
SCP092933.1_13856787	C/G	CP092933.1	13856787	+	NA	NA	NA	NA	NA	NA	CG	CG	GG	CC	CC	GG	CG	CG	CC	CG	CG	CG	CG	NN	NN	GG	CG	CG	NN	CG	CG	CG	CG	CG	CG	NN	CC	NN	CC	CG	CG	CG	CC	NN	GG	CG	GG	GG	CG
SCP092933.1_13856806	A/G	CP092933.1	13856806	+	NA	NA	NA	NA	NA	NA	GA	GA	AA	GG	GG	AA	GA	GA	GG	GA	GA	GA	GA	NN	NN	AA	GA	GA	NN	GA	GA	GA	GA	GA	GA	NN	GG	NN	GG	GA	GA	GA	GG	NN	AA	GA	AA	AA	GA
SCP092933.1_14112117	G/A	CP092933.1	14112117	+	NA	NA	NA	NA	NA	NA	AG	AG	AA	GG	AG	AA	AG	AG	GG	AG	AG	AG	AG	NN	AG	AA	AG	AG	AA	AG	AG	AG	AG	AG	AG	NN	GG	NN	GG	AG	AG	AG	GG	GG	AA	AG	AA	AA	AG
SCP092933.1_14112133	G/A	CP092933.1	14112133	+	NA	NA	NA	NA	NA	NA	GA	GA	AA	GG	GG	AA	GA	GA	GG	GA	GA	GA	GA	NN	GA	AA	GA	GA	AA	GA	GA	GA	GA	GA	GA	NN	GG	NN	GG	GA	GA	GA	GG	GG	AA	GA	AA	AA	GA
SCP092933.1_14200807	G/A	CP092933.1	14200807	+	NA	NA	NA	NA	NA	NA	GA	GA	AA	GG	GG	AA	GA	NN	GG	NN	GA	GA	GA	GG	GA	AA	GA	GA	AA	GA	GA	GG	GA	NN	GA	NN	GG	NN	GG	GA	GA	GA	GG	GG	AA	NN	AA	AA	GA
SCP092933.1_14334763	A/T	CP092933.1	14334763	+	NA	NA	NA	NA	NA	NA	AT	AT	TT	AA	AA	TT	AA	NN	AA	NN	NN	AT	AT	AA	AT	TT	AT	AT	TT	AT	AT	AT	AT	AT	AT	NN	AA	AA	AA	AT	AT	AT	AA	NN	TT	AT	TT	TT	AT
SCP092933.1_14357888	T/A	CP092933.1	14357888	+	NA	NA	NA	NA	NA	NA	AT	AT	NN	AA	AA	TT	AA	AT	AA	AT	AT	AT	AT	AA	AT	TT	AT	AT	TT	AT	AT	AT	AT	AT	AT	NN	AA	NN	AA	AT	AT	AT	AA	AA	TT	AT	TT	TT	AT
SCP092933.1_14357916	G/C	CP092933.1	14357916	+	NA	NA	NA	NA	NA	NA	CG	CG	NN	CC	CC	GG	CC	CG	CC	CG	CG	CG	CG	CC	CG	GG	CG	CG	GG	CG	CG	CG	CG	CG	CG	NN	CC	NN	CC	CG	CG	CG	CC	CC	GG	CG	GG	GG	CG
SCP092933.1_14361054	C/T	CP092933.1	14361054	+	NA	NA	NA	NA	NA	NA	TC	TC	CC	TT	NN	CC	TT	TC	TT	TC	TT	TC	TC	NN	TC	NN	TC	TT	CC	TC	TC	TC	TC	TC	TC	NN	TT	NN	TT	TC	TC	TC	TT	TT	CC	NN	NN	CC	TC
SCP092933.1_14511129	T/C	CP092933.1	14511129	+	NA	NA	NA	NA	NA	NA	TC	TC	CC	TT	TT	TC	TT	TC	TT	TC	TC	TC	TC	TT	TC	CC	TC	TC	TC	TC	TC	TC	TC	TC	TC	NN	TT	TT	TT	TC	TC	TC	TT	TT	TC	TC	CC	CC	TC
SCP092933.1_14557381	T/G	CP092933.1	14557381	+	NA	NA	NA	NA	NA	NA	TG	NN	GG	TT	TG	GG	TT	TG	TT	TG	TG	TG	TG	TT	TG	GG	TG	TG	GG	TG	TG	TG	TG	TG	TG	NN	TT	NN	TT	TG	TG	TG	TT	TT	GG	TG	GG	GG	TG
SCP092933.1_14657570	A/G	CP092933.1	14657570	+	NA	NA	NA	NA	NA	NA	AG	AG	AA	GG	GG	AA	GG	AG	GG	AG	AG	AG	AG	GG	AG	AA	AG	AG	AA	AG	AG	AG	AG	AG	AG	NN	GG	NN	GG	AG	AG	AG	GG	GG	AA	AG	AA	AA	AG
SCP092933.1_14685707	A/T	CP092933.1	14685707	+	NA	NA	NA	NA	NA	NA	AT	AT	TT	AA	AA	TT	AA	AT	AA	AT	AT	AT	AT	NN	AT	TT	AT	AT	TT	AT	AT	AT	AT	AT	AT	NN	AA	NN	AA	AT	AT	AT	AA	AA	TT	AT	TT	TT	AT
SCP092933.1_14753325	A/G	CP092933.1	14753325	+	NA	NA	NA	NA	NA	NA	AG	AG	AA	GG	GG	AA	GG	AG	GG	AG	NN	GG	AG	GG	AG	AA	AG	AG	AA	AG	AG	AG	AG	AG	AG	NN	GG	NN	GG	AG	AG	AG	GG	NN	AA	AG	AA	AA	AA
SCP092933.1_15193985	G/T	CP092933.1	15193985	+	NA	NA	NA	NA	NA	NA	GT	GT	NN	GG	GG	TT	GG	NN	GG	GT	GT	GG	GT	GG	GT	TT	GT	GT	GT	GT	GT	GT	GT	GT	GT	NN	GG	NN	GG	GT	GT	GT	GG	GT	TT	GT	TT	TT	GT
SCP092933.1_15537725	C/A	CP092933.1	15537725	+	NA	NA	NA	NA	NA	NA	AC	AC	NN	CC	CC	AA	CC	AC	CC	AC	CC	CC	AC	CC	AC	AA	AC	CC	AC	AC	AC	AC	AC	AC	AC	NN	CC	NN	CC	AC	AC	AC	CC	AC	AA	AC	AA	AA	AC
SCP092933.1_15657329	G/T	CP092933.1	15657329	+	NA	NA	NA	NA	NA	NA	GT	GT	TT	GG	GG	TT	GG	NN	GG	GT	GT	GG	GT	GG	GT	TT	GT	GG	GT	GT	GT	GT	GT	GT	GT	NN	GG	NN	GG	GT	GT	GT	GG	GT	TT	NN	TT	TT	GT
SCP092933.1_15698297	C/A	CP092933.1	15698297	+	NA	NA	NA	NA	NA	NA	CA	CA	CC	AA	CA	CC	AA	CA	AA	CA	CA	AA	CA	AA	CA	CC	CA	AA	CA	CA	CA	CA	CA	CA	CA	NN	AA	NN	AA	CA	CA	CA	AA	CA	CC	CA	CC	CC	CA
SCP092933.1_15808494	T/C	CP092933.1	15808494	+	NA	NA	NA	NA	NA	NA	TC	TC	NN	TT	TT	NN	TT	TC	TT	TC	TC	TC	TC	TT	TC	CC	TC	TT	TC	TC	TC	TC	TC	TC	TC	NN	TT	NN	TT	TC	TC	TC	TT	TC	CC	TT	CC	CC	TT
SCP092933.1_15812396	T/C	CP092933.1	15812396	+	NA	NA	NA	NA	NA	NA	NN	TC	CC	TT	TT	CC	TT	TC	TT	TC	TC	TC	TC	TT	TC	CC	TC	TT	TC	TC	TC	TC	TC	TC	TC	NN	TT	NN	TT	TC	TC	TC	TT	TC	CC	TC	CC	CC	TC
SCP092933.1_15816248	G/A	CP092933.1	15816248	+	NA	NA	NA	NA	NA	NA	GA	GA	AA	GG	GG	AA	GG	GA	GG	GA	GA	GA	GA	GG	NN	AA	GA	GG	GA	GA	GA	GA	GA	NN	GA	NN	GG	NN	GG	GA	GA	GA	GG	GA	AA	GA	AA	AA	GA
SCP092933.1_15829758	A/G	CP092933.1	15829758	+	NA	NA	NA	NA	NA	NA	AG	AG	GG	AA	AA	GG	AA	AG	AA	AG	AG	AG	AG	NN	AG	GG	AG	AA	AA	AG	AG	AG	AG	AG	AG	NN	AA	NN	AA	AG	AG	AG	AA	AG	GG	AG	GG	GG	AG
SCP092933.1_15829774	G/A	CP092933.1	15829774	+	NA	NA	NA	NA	NA	NA	GA	GA	AA	GG	GG	AA	GG	GA	GG	GA	GA	GA	GA	NN	GA	AA	GA	GG	GG	GA	GA	GA	GA	GA	GA	NN	GG	NN	GG	GA	GA	GA	GG	GA	AA	GA	AA	AA	GA
SCP092933.1_15847579	A/G	CP092933.1	15847579	+	NA	NA	NA	NA	NA	NA	AG	AG	GG	AA	AA	GG	AA	AG	AA	AG	AG	AG	AG	AA	AG	GG	AG	AA	GG	AG	AG	AG	AG	AG	AG	NN	AA	NN	AA	AG	AG	AG	AA	AG	GG	AG	GG	GG	AG
SCP092933.1_16134295	G/A	CP092933.1	16134295	+	NA	NA	NA	NA	NA	NA	GA	GA	AA	GG	GG	AA	GG	GA	GG	GA	GA	GA	GA	GG	GA	AA	GA	GG	GA	GA	GA	GA	GA	GA	GA	NN	GG	GA	GG	GA	GA	GA	GG	GA	AA	GA	AA	AA	GA
SCP092933.1_16191267	T/C	CP092933.1	16191267	+	NA	NA	NA	NA	NA	NA	TC	TC	CC	TT	TC	CC	TT	TC	TT	TC	TC	TC	TC	TT	TC	CC	TC	TT	TC	TC	TC	TC	TC	TC	TC	NN	TT	NN	TT	TC	TC	TC	TT	TC	CC	TC	CC	CC	TC
SCP092933.1_16191303	A/G	CP092933.1	16191303	+	NA	NA	NA	NA	NA	NA	AG	AG	GG	AA	AG	GG	AA	AG	AA	AG	AG	AG	AG	AA	AG	GG	AG	AA	AG	AG	AG	AG	AG	AG	AG	NN	AA	NN	AA	AG	AG	AG	AA	AG	GG	AG	GG	GG	AG
SCP092933.1_16223117	G/T	CP092933.1	16223117	+	NA	NA	NA	NA	NA	NA	TG	TG	NN	GG	GG	TT	GG	TG	GG	TG	TG	TG	TG	NN	TG	TT	TG	GG	TG	TG	TG	TG	TG	TT	TG	NN	GG	TT	GG	TG	TG	TG	GG	TT	TT	TG	TT	TT	TG
SCP092933.1_16241167	C/A	CP092933.1	16241167	+	NA	NA	NA	NA	NA	NA	CA	CA	CC	AA	CA	NN	AA	CA	AA	CA	CA	CA	CA	NN	CA	CC	CA	AA	CA	CA	CA	CA	AA	CA	CA	NN	AA	NN	AA	CC	CA	CA	AA	CA	CC	CA	CC	CC	CA
SCP092933.1_16534916	G/A	CP092933.1	16534916	+	NA	NA	NA	NA	NA	NA	AG	AG	NN	GG	GG	AA	GG	AG	GG	AG	AG	AG	AG	GG	AG	AA	AG	GG	AG	AG	AG	AG	AG	AG	AG	NN	GG	NN	GG	AG	AG	AG	GG	NN	AG	NN	AA	AA	AG
SCP092933.1_16694725	C/A	CP092933.1	16694725	+	NA	NA	NA	NA	NA	NA	CA	CA	NN	CC	CA	AA	CC	NN	CC	CA	CC	CA	CA	CC	NN	AA	CA	CC	CA	CA	CA	CA	CA	CA	CA	NN	CC	NN	CC	CC	CA	CA	CC	CA	CA	CA	AA	AA	NN
SCP092933.1_16694738	T/C	CP092933.1	16694738	+	NA	NA	NA	NA	NA	NA	TC	TC	NN	CC	TC	TT	CC	NN	CC	TC	CC	TC	TC	TC	NN	TT	TC	TC	TC	TC	TC	TC	TC	TC	TC	NN	CC	NN	CC	CC	TC	TC	CC	TC	TC	TT	TT	TT	NN
SCP092933.1_16694776	C/T	CP092933.1	16694776	+	NA	NA	NA	NA	NA	NA	CT	CT	NN	TT	CT	CC	TT	NN	TT	CT	TT	CT	CT	CT	NN	CC	CT	CT	CT	CT	CT	CT	CT	CT	CT	NN	TT	NN	TT	TT	CT	CT	TT	CT	CT	CC	CC	CC	NN
SCP092933.1_16794720	A/G	CP092933.1	16794720	+	NA	NA	NA	NA	NA	NA	AG	AG	NN	AA	AA	GG	AA	AG	AA	AG	AA	AG	AG	AA	AG	GG	AG	AA	AG	AG	AG	AG	AG	AA	AG	NN	AA	NN	AA	AG	AG	AG	AA	AG	AG	AG	GG	GG	AG
SCP092933.1_16806201	G/A	CP092933.1	16806201	+	NA	NA	NA	NA	NA	NA	GA	GA	NN	GG	GG	AA	GG	GA	GG	GA	GG	GA	GA	NN	GA	AA	GA	GG	GA	GA	GA	GA	GA	GA	GA	NN	GG	NN	GG	GA	GA	GA	GG	NN	GA	GA	AA	AA	GA
SCP092933.1_16905775	C/A	CP092933.1	16905775	+	NA	NA	NA	NA	NA	NA	AC	AC	AC	CC	AC	AA	CC	AC	CC	AC	CC	AC	AC	CC	AC	AA	AC	CC	AC	AC	AC	AC	AC	AC	AC	NN	CC	NN	CC	AC	AC	AC	CC	AA	AC	NN	AA	AA	AC
SCP092933.1_17039679	C/A	CP092933.1	17039679	+	NA	NA	NA	NA	NA	NA	AC	AC	AC	CC	CC	AA	CC	AA	CC	AA	CC	AC	AC	CC	AA	AA	AC	CC	NN	AC	AC	AC	AC	AC	AC	NN	CC	NN	CC	AC	AC	AC	CC	AA	AC	AC	AA	AA	AA
SCP092933.1_17104974	G/T	CP092933.1	17104974	+	NA	NA	NA	NA	NA	NA	TG	TG	TG	GG	GG	TT	GG	TG	GG	TG	GG	TG	TG	GG	TG	TT	TG	GG	TG	TG	TG	TG	TG	TG	TG	NN	NN	NN	GG	TG	TG	TG	GG	TG	TG	TG	TT	TT	TG
SCP092933.1_17109879	A/T	CP092933.1	17109879	+	NA	NA	NA	NA	NA	NA	TA	TA	NN	AA	AA	TT	TA	TA	AA	TA	NN	TA	TA	AA	TA	TT	TA	NN	TA	TA	TA	TT	TA	TA	TA	NN	AA	NN	TA	TA	TA	TT	AA	TA	TA	TT	TT	TT	TA
SCP092933.1_17169375	A/T	CP092933.1	17169375	+	NA	NA	NA	NA	NA	NA	AT	AT	AT	TT	AT	AA	TT	AT	TT	AT	TT	AT	AT	NN	AT	AA	AT	TT	AT	AT	AT	AT	AT	AT	AT	NN	TT	NN	TT	AT	AT	AT	TT	AT	AT	AT	AA	AA	AT
SCP092933.1_17169379	A/G	CP092933.1	17169379	+	NA	NA	NA	NA	NA	NA	AG	AG	AG	GG	AG	AA	GG	AG	GG	AG	GG	AG	AG	NN	AG	AA	AG	GG	AG	AG	AG	AG	AG	AG	AG	NN	GG	NN	GG	AG	AG	AG	GG	AG	AG	AG	AA	AA	AG
SCP092933.1_17366016	T/A	CP092933.1	17366016	+	NA	NA	NA	NA	NA	NA	TA	TA	TA	TT	TA	NN	TT	NN	TT	TA	TT	TA	TA	TT	TA	AA	TA	TT	NN	TA	TA	TA	TA	NN	TA	NN	TT	NN	TT	TA	TA	TA	TT	NN	TA	NN	AA	AA	TA
SCP092933.1_17446845	C/T	CP092933.1	17446845	+	NA	NA	NA	NA	NA	NA	CT	CT	CT	CC	CC	TT	CC	CT	CC	CT	CC	CT	CT	CC	CT	TT	CT	CC	CT	CT	CT	CT	CT	CT	CT	NN	CC	NN	CC	CT	CT	CT	CC	CC	CT	CT	TT	TT	CT
SCP092933.1_17446866	T/C	CP092933.1	17446866	+	NA	NA	NA	NA	NA	NA	TC	TC	TC	TT	TT	CC	TT	TC	TT	TC	TT	TC	TC	TT	TC	CC	TC	TT	TC	TC	TC	TC	TC	TC	TC	NN	TT	NN	TT	TC	TC	TC	TT	TT	TC	TC	CC	CC	TC
SCP092933.1_17446897	C/T	CP092933.1	17446897	+	NA	NA	NA	NA	NA	NA	CT	CT	CT	CC	CC	TT	CC	CT	CC	CT	CC	CT	CT	CC	CT	TT	CT	CC	CT	CT	CT	CT	CT	CT	CT	NN	CC	NN	CC	CT	CT	CT	CC	CC	CT	CT	TT	TT	CT
SCP092933.1_17755896	T/C	CP092933.1	17755896	+	NA	NA	NA	NA	NA	NA	TC	TC	TC	TT	TT	CC	TT	TC	TT	TC	NN	TC	TC	TT	TC	CC	TC	TT	TC	TC	TC	TC	TC	TC	TC	NN	TT	CC	TT	TC	TC	TC	TT	NN	TC	TC	CC	CC	TC
SCP092933.1_17899359	C/G	CP092933.1	17899359	+	NA	NA	NA	NA	NA	NA	GC	GC	GC	CC	GC	GG	CC	GC	CC	GC	CC	GC	GC	CC	GC	GG	GC	CC	GC	GC	GC	GC	GC	GC	GC	NN	CC	NN	CC	GC	GC	GC	CC	GC	GC	GC	GG	GG	GC
SCP092933.1_17899366	A/G	CP092933.1	17899366	+	NA	NA	NA	NA	NA	NA	GA	GA	GA	AA	GA	GG	AA	GA	AA	GA	AA	GA	GA	AA	GA	GG	GA	AA	GA	GA	GA	GA	GA	GA	GA	NN	AA	NN	AA	GA	GA	GA	AA	GA	GA	GA	GG	GG	GA
SCP092933.1_17899368	C/A	CP092933.1	17899368	+	NA	NA	NA	NA	NA	NA	AC	AC	AC	CC	AC	AA	CC	AC	CC	AC	CC	AC	AC	CC	AC	AA	AC	CC	AC	AC	AC	AC	AC	AC	AC	NN	CC	NN	CC	AC	AC	AC	CC	AC	AC	AC	AA	AA	AC
SCP092933.1_18013763	T/C	CP092933.1	18013763	+	NA	NA	NA	NA	NA	NA	TC	TC	TC	TT	TT	CC	TT	TC	TT	TC	TT	TC	TC	TT	TC	CC	TC	TT	TC	TC	TC	TC	TC	TC	TC	NN	TT	NN	TT	TC	TC	TC	TT	TC	TC	TC	CC	CC	TC
SCP092933.1_18013775	C/A	CP092933.1	18013775	+	NA	NA	NA	NA	NA	NA	CA	CA	CA	CC	CC	AA	CC	CA	CC	CA	CC	CA	CA	CC	CA	AA	CA	CC	CA	CA	CA	CA	CA	CA	CA	NN	CC	NN	CC	CA	CA	CA	CC	CA	CA	CA	AA	AA	CA
SCP092933.1_18047745	T/C	CP092933.1	18047745	+	NA	NA	NA	NA	NA	NA	CT	CT	NN	TT	TT	CC	TT	CT	TT	CT	TT	CT	CT	TT	TT	CC	CT	TT	NN	CT	CT	CT	CT	CT	CT	NN	TT	NN	TT	CT	CT	CT	TT	NN	CT	NN	CC	CC	CT
SCP092933.1_18047778	A/G	CP092933.1	18047778	+	NA	NA	NA	NA	NA	NA	GA	GA	NN	AA	AA	GG	AA	GA	AA	GA	AA	GA	GA	AA	AA	GG	GA	AA	NN	GA	GA	GA	GA	GA	GA	NN	AA	NN	AA	GA	GA	GA	AA	NN	GA	NN	GG	GG	GA
SCP092933.1_18047782	G/A	CP092933.1	18047782	+	NA	NA	NA	NA	NA	NA	GA	GA	NN	GG	GG	AA	GG	GA	GG	GA	GG	GA	GA	GG	GG	AA	GA	GG	NN	GA	GA	GA	GA	GA	GA	NN	GG	NN	GG	GA	GA	GA	GG	NN	GA	NN	AA	AA	GA
SCP092933.1_18047820	A/G	CP092933.1	18047820	+	NA	NA	NA	NA	NA	NA	AG	AG	NN	AA	AA	GG	AA	AG	AA	AG	AA	AG	AG	AA	AA	GG	AG	AA	NN	AG	AG	AG	AG	AG	AG	NN	AA	NN	AA	AG	AG	AG	AA	NN	AG	NN	GG	GG	AG
SCP092933.1_18117990	G/A	CP092933.1	18117990	+	NA	NA	NA	NA	NA	NA	GA	GA	GA	GA	GA	AA	GG	NN	GG	GA	GG	GA	GA	NN	GA	AA	GA	GG	GA	GA	GA	GA	GA	GA	GA	NN	GG	NN	GG	GA	GA	GA	GG	AA	GA	GA	AA	AA	GA
SCP092933.1_18139208	T/C	CP092933.1	18139208	+	NA	NA	NA	NA	NA	NA	CT	CT	CT	TT	CT	CC	TT	CT	TT	CT	TT	CT	CT	TT	CT	CC	CT	TT	CT	CT	CT	CT	CT	CT	CT	NN	TT	NN	TT	CT	CT	CT	TT	NN	CT	NN	CC	CC	CT
SCP092933.1_18278914	T/C	CP092933.1	18278914	+	NA	NA	NA	NA	NA	NA	TC	TC	TC	TT	TC	CC	TT	TC	TT	TC	TT	TC	TC	TT	TC	CC	TC	TT	TC	TC	TC	TC	TC	TC	TC	NN	TT	NN	TT	TC	TC	TC	TT	TC	TC	TC	CC	CC	TC
SCP092933.1_18422491	A/G	CP092933.1	18422491	+	NA	NA	NA	NA	NA	NA	GA	GA	GA	AA	AA	GG	AA	GA	AA	GA	AA	GA	GA	AA	GA	GG	GA	GA	GA	GA	GA	GA	GA	GA	GA	NN	AA	NN	AA	GA	GA	GA	AA	GA	GA	GA	GA	GG	GA
SCP092933.1_18538502	C/A	CP092933.1	18538502	+	NA	NA	NA	NA	NA	NA	AC	AC	NN	CC	CC	NN	CC	NN	CC	AA	CC	AC	AC	CC	AC	AA	AC	AC	AC	AC	AC	AC	AC	AC	AC	NN	CC	NN	CC	AC	AC	AC	CC	NN	AC	AC	AC	AA	AC
SCP092933.1_18565681	T/C	CP092933.1	18565681	+	NA	NA	NA	NA	NA	NA	TC	TC	TC	TT	TT	CC	TT	TT	TT	CC	TT	TC	TC	TT	TC	CC	TC	TC	TC	TC	TC	TC	TC	TC	TC	NN	TT	NN	TT	TC	TC	TC	TT	TC	TC	NN	TC	CC	TC
SCP092933.1_18803146	A/G	CP092933.1	18803146	+	NA	NA	NA	NA	NA	NA	AG	AG	AA	GG	AG	AA	GG	AG	AG	AA	GG	AG	AG	NN	AG	AA	AG	AG	AG	AG	AG	AG	AG	AG	AG	NN	GG	NN	GG	AG	AG	AG	GG	AA	AG	AG	AG	AA	AA
SCP092933.1_18803152	G/A	CP092933.1	18803152	+	NA	NA	NA	NA	NA	NA	GA	GA	GG	AA	GA	GG	AA	GA	GA	GG	AA	GA	GA	NN	GA	GG	GA	GA	GA	GA	GA	GA	GA	GA	GA	NN	AA	NN	AA	GA	GA	GA	AA	GG	GA	GA	GA	GG	GG
SCP092933.1_18803159	T/A	CP092933.1	18803159	+	NA	NA	NA	NA	NA	NA	AT	AT	AA	TT	AT	AA	TT	AT	AT	AA	TT	AT	AT	NN	AT	AA	AT	AT	AT	AT	AT	AT	AT	AT	AT	NN	TT	NN	TT	AT	AT	AT	TT	AA	AT	AT	AT	AA	AA
SCP092933.1_18803170	G/A	CP092933.1	18803170	+	NA	NA	NA	NA	NA	NA	AG	AG	AA	GG	AG	AA	GG	AG	AG	AA	GG	AG	AG	NN	AG	AA	AG	AG	AG	AG	AG	AG	AG	AA	AG	NN	GG	NN	GG	AG	AG	AG	GG	AA	AG	AG	AG	AA	AA
SCP092933.1_18803232	T/C	CP092933.1	18803232	+	NA	NA	NA	NA	NA	NA	TC	TC	TT	CC	TC	TT	CC	TC	TC	TT	CC	TC	TC	NN	TC	TT	TC	TC	TC	TC	TC	TC	TC	TC	TC	NN	CC	NN	CC	TC	TC	TC	CC	TT	TC	TT	TC	TT	TT
SCP092933.1_18838507	A/G	CP092933.1	18838507	+	NA	NA	NA	NA	NA	NA	AG	AG	AG	AA	AA	GG	AA	AA	AG	AG	AA	AG	AG	NN	AG	GG	GG	AG	AA	AG	AG	AG	AG	AG	AG	NN	AA	NN	AA	AG	AG	AG	AA	AG	AG	NN	AG	GG	AG
SCP092933.1_18838533	T/C	CP092933.1	18838533	+	NA	NA	NA	NA	NA	NA	TC	TC	TC	TT	TT	CC	TT	TT	TC	TC	TT	TC	TC	NN	TC	CC	CC	TC	TT	TC	TC	TC	TC	TC	TC	NN	TT	NN	TT	TC	TC	TC	TT	TC	TC	NN	TC	CC	TC
SCP092933.1_18944760	G/A	CP092933.1	18944760	+	NA	NA	NA	NA	NA	NA	GA	GA	GA	AA	GA	GG	AA	GA	GA	GA	AA	GG	GA	AA	NN	GG	GG	GA	NN	GA	GA	GG	GA	GA	GA	NN	AA	NN	AA	GA	GA	GA	AA	GA	GA	NN	NN	GG	GA
SCP092933.1_19030555	A/T	CP092933.1	19030555	+	NA	NA	NA	NA	NA	NA	AT	AT	AT	TT	AT	AA	TT	NN	AT	AA	TT	AT	AT	NN	AT	AA	AA	AT	AT	AT	AT	AT	AT	AT	AT	NN	TT	NN	TT	AT	AT	AT	TT	NN	AT	AA	AT	AA	AT
SCP092933.1_19112770	A/G	CP092933.1	19112770	+	NA	NA	NA	NA	NA	NA	GA	GA	NN	AA	AA	GG	AA	NN	GA	NN	NN	GA	GA	AA	GA	GG	GG	GA	GA	GA	GA	GA	GA	GA	GA	NN	AA	NN	AA	GA	GA	GA	AA	GG	GA	GA	GG	GG	GA
SCP092933.1_19270063	A/T	CP092933.1	19270063	+	NA	NA	NA	NA	NA	NA	AT	AT	AT	AA	AA	TT	AA	AT	AT	TT	AA	AT	AT	NN	AA	TT	TT	AT	AT	AT	AT	AT	AT	AT	AT	NN	AA	NN	AA	AT	AT	AT	AA	AT	AT	AT	AT	TT	AT
SCP092933.1_19305108	A/C	CP092933.1	19305108	+	NA	NA	NA	NA	NA	NA	AC	AC	AA	CC	AC	NN	CC	AC	AC	AA	CC	AC	AC	CC	AA	AA	AA	AC	AC	AC	AC	AC	AC	NN	AC	NN	CC	AA	CC	AC	AC	AC	CC	AC	AC	AA	AA	AA	AC
SCP092933.1_19334253	T/C	CP092933.1	19334253	+	NA	NA	NA	NA	NA	NA	CT	CT	CT	TT	CT	CC	TT	CT	CT	NN	TT	CT	CT	TT	NN	CC	CC	CT	CT	CT	CT	CT	CT	CT	CT	NN	TT	CC	TT	CT	CT	CT	TT	CT	CT	NN	CT	CC	CT
SCP092933.1_19334334	G/A	CP092933.1	19334334	+	NA	NA	NA	NA	NA	NA	GA	GA	GA	AA	GA	GG	AA	GA	GA	NN	AA	GA	GA	AA	NN	GG	GG	GA	GA	GA	GA	GA	GA	GA	GA	NN	AA	GG	AA	GA	GA	GA	AA	GA	GA	NN	GA	GG	GA
SCP092933.1_19345612	A/C	CP092933.1	19345612	+	NA	NA	NA	NA	NA	NA	CA	CA	CC	AA	NN	CC	AA	NN	CA	CC	AA	CA	CA	AA	CA	CC	CC	CA	CA	CA	CA	CA	CC	CA	CA	NN	AA	NN	AA	CA	CA	CA	AA	CA	CA	NN	CA	CC	CA
SCP092933.1_19345629	T/A	CP092933.1	19345629	+	NA	NA	NA	NA	NA	NA	TA	TA	TT	AA	NN	TT	AA	NN	TA	TT	AA	TA	TA	AA	TA	TT	TT	TA	TA	TA	TA	TA	TT	TA	TA	NN	AA	NN	AA	TA	TA	TA	AA	TA	TA	NN	TA	TT	TA
SCP092933.1_19345637	G/C	CP092933.1	19345637	+	NA	NA	NA	NA	NA	NA	GC	GC	GG	CC	NN	GG	CC	NN	GC	GG	CC	GC	GC	CC	GC	GG	GG	GC	GC	GC	GC	GC	GG	GC	GC	NN	CC	NN	CC	GC	GC	GC	CC	GC	GC	NN	GC	GG	GC
SCP092933.1_19351084	A/T	CP092933.1	19351084	+	NA	NA	NA	NA	NA	NA	AT	AT	AA	TT	TT	AA	TT	AT	AT	AA	TT	AT	AT	TT	AT	AA	AA	AT	AT	AT	AT	TT	AT	AT	AT	NN	TT	AA	TT	AA	AT	AT	TT	NN	AT	NN	AT	AA	AT
SCP092933.1_19536709	C/G	CP092933.1	19536709	+	NA	NA	NA	NA	NA	NA	GC	GC	GC	CC	GC	GG	CC	GC	GC	GG	CC	GC	GC	CC	GC	GG	GG	GC	GC	GC	GC	GC	GC	GC	GC	NN	CC	NN	CC	GC	GC	GC	GC	GC	GC	GC	GC	GG	GC
SCP092933.1_19550827	A/G	CP092933.1	19550827	+	NA	NA	NA	NA	NA	NA	GA	GA	NN	AA	AA	GG	AA	GA	GA	GA	AA	GA	GA	NN	GA	GG	GG	GA	NN	GA	GA	GA	GA	GA	GA	NN	AA	NN	AA	GA	GA	GA	GA	GA	GA	GA	GA	GG	GA
SCP092933.1_19550830	A/C	CP092933.1	19550830	+	NA	NA	NA	NA	NA	NA	CA	CA	NN	AA	AA	CC	AA	CA	CA	CA	AA	CA	CA	NN	CA	CC	CC	CA	NN	CA	CA	CA	CA	CA	CA	NN	AA	NN	AA	CA	CA	CA	CA	CA	CA	CA	CA	CC	CA
SCP092933.1_19560151	C/T	CP092933.1	19560151	+	NA	NA	NA	NA	NA	NA	TC	TC	TC	CC	NN	TT	CC	TC	TC	TT	CC	TC	TC	CC	TC	TT	TT	TC	TC	TC	TC	TC	TC	TC	TC	NN	CC	NN	CC	TC	TC	TC	TC	NN	TC	NN	TC	TT	TC
SCP092933.1_19568037	A/C	CP092933.1	19568037	+	NA	NA	NA	NA	NA	NA	AC	AC	AC	AA	AA	NN	AA	AC	AC	AC	AA	AC	AC	AA	AA	CC	CC	AC	AC	AC	AC	AC	AC	AC	AC	NN	AA	NN	AA	AC	AC	AC	AC	AC	AC	AC	AC	CC	AC
SCP092933.1_19691568	T/C	CP092933.1	19691568	+	NA	NA	NA	NA	NA	NA	CT	CT	CT	TT	CT	NN	TT	CT	CT	CT	TT	CT	CT	TT	CT	CC	CC	CT	CT	CT	CT	CT	CT	CT	CT	NN	TT	NN	TT	CT	CT	CT	CT	CT	CT	NN	CT	CC	CT
SCP092933.1_19691625	A/T	CP092933.1	19691625	+	NA	NA	NA	NA	NA	NA	AT	AT	AT	TT	AT	NN	TT	AT	AT	AT	TT	AT	AT	TT	AT	AA	AA	AT	AT	AT	AT	AT	AT	AT	AT	NN	TT	NN	NN	AT	AT	AT	AT	AT	AT	NN	AT	AA	AT
SCP092933.1_19739334	C/T	CP092933.1	19739334	+	NA	NA	NA	NA	NA	NA	CT	CT	CT	CC	CC	TT	CC	CT	CT	CT	CC	CT	CT	CC	CT	TT	TT	CT	CT	CT	CT	CT	CT	CT	CT	NN	CC	NN	CC	CT	CT	CT	CT	CT	CT	CT	CT	TT	CT
SCP092933.1_19739335	A/G	CP092933.1	19739335	+	NA	NA	NA	NA	NA	NA	GA	GA	GA	AA	AA	GG	AA	GA	GA	GA	AA	GA	GA	AA	GA	GG	GG	GA	GA	GA	GA	GA	GA	GA	GA	NN	AA	NN	AA	GA	GA	GA	GA	GA	GA	GA	GA	GG	GA
SCP092933.1_19742365	C/G	CP092933.1	19742365	+	NA	NA	NA	NA	NA	NA	GC	GC	GC	CC	CC	GG	CC	GC	GC	GC	CC	GC	GC	NN	GC	GG	GG	GC	GC	GC	GC	GC	GC	GC	GC	NN	CC	NN	CC	GC	GC	GC	GC	GC	GC	GC	GC	GG	GC
SCP092933.1_19806766	G/C	CP092933.1	19806766	+	NA	NA	NA	NA	NA	NA	GC	GC	GC	CC	CC	GG	CC	NN	GC	GC	CC	GC	GC	CC	GC	GG	GG	GC	GC	GC	GC	GC	GC	GC	GC	NN	CC	NN	CC	GC	GC	GC	GC	GC	GC	GC	GC	GG	GC
SCP092933.1_19857706	C/T	CP092933.1	19857706	+	NA	NA	NA	NA	NA	NA	CT	CT	CT	CC	CC	NN	CC	CT	CT	TT	CT	CT	CT	NN	CT	TT	TT	TT	CT	CT	CT	CT	CT	CT	CT	NN	CC	NN	CC	CT	CT	CT	CT	CT	CT	CT	CC	TT	CT
SCP092933.1_19857770	T/A	CP092933.1	19857770	+	NA	NA	NA	NA	NA	NA	TA	TA	TA	TT	TT	NN	TT	TA	TA	AA	TA	TA	TA	NN	TA	AA	AA	AA	TA	TA	TA	TA	TA	TA	TA	NN	TT	NN	TT	TA	TA	TA	TA	TA	TA	TA	TT	AA	TA
SCP092934.1_168216	C/A	CP092934.1	168216	+	NA	NA	NA	NA	NA	NA	CA	CA	CC	CA	AA	CC	CA	CC	CC	CA	CA	AA	CA	CA	AA	CA	CA	CA	NN	CA	CC	CA	CC	CC	CC	NN	CA	NN	NN	CA	CA	CA	CA	NN	AA	CC	CC	CA	CA
SCP092934.1_168229	G/C	CP092934.1	168229	+	NA	NA	NA	NA	NA	NA	GC	GC	GG	GC	CC	GG	GC	GG	GG	GC	GC	CC	GC	GC	CC	GC	GC	GC	NN	GC	GG	GC	GG	GG	GG	NN	GC	NN	NN	GC	GC	GC	GC	NN	CC	GG	GG	GC	GC
SCP092934.1_168281	G/A	CP092934.1	168281	+	NA	NA	NA	NA	NA	NA	GA	GA	GG	GA	AA	GG	GA	GG	GG	GA	GA	AA	GA	GA	AA	GA	GA	GA	NN	GA	GG	GA	GG	GG	GG	NN	GA	NN	NN	GA	GA	GA	GA	NN	AA	GG	GG	GA	GA
SCP092934.1_369737	A/T	CP092934.1	369737	+	NA	NA	NA	NA	NA	NA	TA	TA	NN	TA	TA	TA	TT	AA	AA	TT	TA	TT	TA	TA	TA	TA	TA	TA	TA	TA	AA	TA	AA	AA	AA	NN	TA	NN	TA	TA	TA	TA	TA	AA	TT	AA	AA	TA	TA
SCP092934.1_369826	G/C	CP092934.1	369826	+	NA	NA	NA	NA	NA	NA	CG	CG	NN	CG	CG	CG	CC	GG	GG	CC	CG	CC	CG	CG	CG	CG	CG	CG	CG	CG	GG	CG	GG	GG	GG	NN	CG	NN	CG	CG	CG	CG	CG	GG	CC	GG	GG	CG	CG
SCP092934.1_423312	C/A	CP092934.1	423312	+	NA	NA	NA	NA	NA	NA	CA	CA	CA	CA	NN	NN	AA	NN	CC	CA	CA	AA	CA	CA	CA	CA	CA	CA	NN	CA	CC	CA	CC	CC	CC	NN	CA	AA	CA	CA	CA	CA	CA	CC	AA	CC	CC	CA	CA
SCP092934.1_532406	C/A/T	CP092934.1	532406	+	NA	NA	NA	NA	NA	NA	CA	CA	CA	CA	CA	CA	AA	CC	CC	CA	CA	AA	CA	NN	CA	CA	CA	CA	CA	CA	CC	CA	CC	CC	CC	NN	CA	NN	CA	CA	CA	CA	CA	CC	AA	NN	CC	CA	CA
SCP092934.1_558567	A/T	CP092934.1	558567	+	NA	NA	NA	NA	NA	NA	AT	AT	TT	AT	AT	AT	TT	AA	AA	AT	AT	TT	AT	NN	AT	AT	AT	TT	NN	AT	AA	AT	AA	AA	AA	NN	AT	NN	AT	TT	TT	AT	AT	NN	TT	NN	AA	AT	AT
SCP092934.1_558587	C/T	CP092934.1	558587	+	NA	NA	NA	NA	NA	NA	CT	CT	TT	CT	CT	CT	TT	CC	CC	CT	CT	TT	CT	NN	CT	CT	CT	TT	NN	CT	CC	CT	CC	CC	CC	NN	CT	NN	CT	TT	TT	CT	CT	NN	TT	NN	CC	CT	CT
SCP092934.1_682702	A/G	CP092934.1	682702	+	NA	NA	NA	NA	NA	NA	AG	AG	NN	AG	AG	NN	AA	GG	GG	NN	AG	AA	AG	AG	AG	AG	AG	NN	AG	AG	GG	AG	AA	GG	GG	NN	AG	NN	AG	AG	AG	AG	AG	GG	AA	GG	AG	AG	AG
SCP092934.1_820431	A/G	CP092934.1	820431	+	NA	NA	NA	NA	NA	NA	GA	GA	NN	GA	GA	NN	AA	GG	GG	GA	NN	AA	GA	GA	GA	GA	GA	GA	AA	GA	GG	GA	GA	GG	GG	NN	GA	NN	GA	GA	GA	GA	GA	GG	AA	GA	GA	GA	GA
SCP092934.1_820434	T/A/G	CP092934.1	820434	+	NA	NA	NA	NA	NA	NA	TA	TA	NN	TA	TA	NN	AA	TT	TT	TA	NN	AA	TA	TA	TA	TA	TA	TA	AA	TA	TT	TA	TA	TT	TT	NN	TA	NN	TA	TA	TA	TA	TA	TT	AA	TA	TA	TA	TA
SCP092934.1_820474	T/G	CP092934.1	820474	+	NA	NA	NA	NA	NA	NA	TG	TG	NN	TG	TG	NN	GG	TT	TT	TG	NN	GG	TG	TG	TG	TG	TG	TG	GG	TG	TT	TG	TG	TT	TT	NN	TG	NN	TG	TG	TG	TG	TG	TT	GG	TG	TG	TG	TG
SCP092934.1_943106	G/T	CP092934.1	943106	+	NA	NA	NA	NA	NA	NA	GT	GT	GT	GT	NN	GT	GG	TT	TT	GT	GG	GG	GT	GT	GT	GT	GT	NN	GG	GT	TT	GT	GT	TT	TT	NN	GT	NN	GT	GT	GT	GT	GT	TT	GT	TT	GT	GT	TT
SCP092934.1_1074904	A/C	CP092934.1	1074904	+	NA	NA	NA	NA	NA	NA	AC	AC	AC	CC	CC	AC	CC	AA	AA	AC	AC	CC	AC	AC	AC	AA	AC	AC	CC	AC	AA	AC	AC	AA	AA	NN	AC	NN	AC	AC	AC	AC	AC	AA	NN	AA	AC	AC	AA
SCP092934.1_1198110	T/C	CP092934.1	1198110	+	NA	NA	NA	NA	NA	NA	TC	TC	TT	CC	CC	TC	CC	TT	TT	TC	TC	CC	TC	TC	NN	TC	TC	NN	NN	TC	TT	TT	TC	TT	TT	NN	TC	NN	TC	TC	TC	TC	TC	TT	TC	TT	TC	TC	TC
SCP092934.1_1198117	T/C	CP092934.1	1198117	+	NA	NA	NA	NA	NA	NA	TC	TC	TT	CC	CC	TC	CC	TT	TT	TC	TC	CC	TC	TC	NN	TC	TC	NN	NN	TC	TT	TT	TC	TT	TT	NN	TC	NN	TC	TC	TC	TC	TC	TT	TC	TT	TC	TC	TC
SCP092934.1_1198141	C/T	CP092934.1	1198141	+	NA	NA	NA	NA	NA	NA	CT	CT	CT	CC	CC	CC	CC	TT	TT	CC	CT	CC	CT	CT	NN	CT	CT	NN	NN	CT	TT	CT	CT	TT	TT	NN	CT	NN	CT	CT	CT	CT	CT	TT	CT	TT	CT	CT	CT
SCP092934.1_1244202	C/T	CP092934.1	1244202	+	NA	NA	NA	NA	NA	NA	CT	CT	CT	CC	CC	NN	CC	NN	TT	NN	CC	CC	CT	CT	CT	CT	CT	CT	CC	CT	TT	CT	CT	TT	TT	NN	CT	NN	CT	CT	CT	CT	CT	NN	CT	TT	CT	CT	CT
SCP092934.1_1244203	C/T	CP092934.1	1244203	+	NA	NA	NA	NA	NA	NA	CT	CT	CT	CC	CC	NN	CC	NN	TT	NN	CC	CC	CT	CT	CT	CT	CT	CT	CC	CT	TT	CT	CT	TT	TT	NN	CT	NN	CT	CT	CT	CT	CT	NN	CT	TT	CT	CT	CT
SCP092934.1_1254956	G/T	CP092934.1	1254956	+	NA	NA	NA	NA	NA	NA	GT	GT	NN	TT	TT	GT	TT	NN	GG	GT	GT	TT	GT	GT	GT	TT	GT	GT	TT	GT	GG	GT	GT	GG	GG	NN	GT	NN	GT	GT	GT	GT	GT	NN	GT	NN	GT	GT	GT
SCP092934.1_1254961	C/A	CP092934.1	1254961	+	NA	NA	NA	NA	NA	NA	CA	CA	NN	CC	CC	CA	CC	NN	AA	CA	CA	CC	CA	CA	CA	CC	CA	CA	CC	CA	AA	CA	CA	AA	AA	NN	CA	NN	CA	CA	CA	CA	CA	NN	CA	NN	CA	CA	CC
SCP092934.1_1261217	C/T	CP092934.1	1261217	+	NA	NA	NA	NA	NA	NA	CT	CT	CT	TT	TT	NN	TT	CC	CC	CT	NN	TT	CT	CT	CT	CT	CT	NN	TT	CT	CC	CT	CT	CC	CC	NN	CT	NN	CT	CT	CT	CT	CT	CC	CT	NN	CT	CT	CT
SCP092934.1_1261264	A/G	CP092934.1	1261264	+	NA	NA	NA	NA	NA	NA	AG	AG	AG	AA	AA	NN	AA	GG	GG	AG	NN	AA	AG	AA	AG	AG	AG	NN	AA	AG	GG	AG	AG	GG	GG	NN	AG	NN	AG	AG	AG	AG	AG	GG	AG	NN	AG	AG	AG
SCP092934.1_1306271	A/G	CP092934.1	1306271	+	NA	NA	NA	NA	NA	NA	AG	AG	AG	GG	GG	AG	GG	AA	AA	AG	AG	GG	AG	AG	AG	AG	AG	AG	GG	AG	AA	AG	AG	AA	AA	NN	AG	GG	AG	AG	AG	AG	AG	AA	AG	AA	AG	AG	AG
SCP092934.1_1325135	A/G/C	CP092934.1	1325135	+	NA	NA	NA	NA	NA	NA	AC	GA	GA	GG	GG	NN	GG	AA	AA	GA	AA	GG	GA	GA	GA	GA	GA	GA	GG	GA	AA	GA	GA	AA	AA	NN	GA	NN	GA	GA	GA	GA	GA	NN	GA	NN	GA	GA	GA
SCP092934.1_1335575	T/A	CP092934.1	1335575	+	NA	NA	NA	NA	NA	NA	TA	TA	NN	AA	AA	TA	AA	TT	TT	TA	TT	AA	TA	NN	TA	TA	TA	TA	AA	TA	TT	TA	TA	TT	TT	NN	TA	NN	TA	TA	TA	TA	TA	TT	TA	TT	TA	TA	NN
SCP092934.1_1338202	T/C	CP092934.1	1338202	+	NA	NA	NA	NA	NA	NA	TC	TC	NN	TT	TT	TC	TT	NN	CC	TC	CC	TT	TC	NN	TC	TC	TC	TC	TT	TC	CC	TC	TC	CC	CC	NN	TC	NN	TC	TC	TC	TC	TC	NN	TC	NN	TC	TC	TC
SCP092934.1_1338219	A/G	CP092934.1	1338219	+	NA	NA	NA	NA	NA	NA	GA	GA	NN	AA	AA	GA	AA	NN	GG	GA	GG	AA	GA	NN	GA	GA	GA	GA	AA	GA	GG	GA	GA	GG	GG	NN	GA	NN	GA	GA	GA	GA	GA	NN	GA	NN	GA	GA	GA
SCP092934.1_1371263	A/G	CP092934.1	1371263	+	NA	NA	NA	NA	NA	NA	AG	AG	AG	AA	AA	NN	AA	GG	GG	AG	GG	AA	AG	NN	AG	AG	AG	AG	AA	AG	GG	AG	AG	NN	GG	NN	AG	NN	AG	AG	AG	AG	AG	NN	AG	GG	AG	AG	AG
SCP092934.1_1425433	A/C	CP092934.1	1425433	+	NA	NA	NA	NA	NA	NA	AC	AC	AC	AA	AA	NN	AA	NN	CC	AC	CC	AA	AC	AC	CC	NN	AC	AC	AA	AC	CC	AC	AC	CC	CC	NN	AC	AA	AC	AC	AC	AC	AC	CC	AC	CC	AC	AC	NN
SCP092934.1_1830699	C/T	CP092934.1	1830699	+	NA	NA	NA	NA	NA	NA	CT	CT	CT	TT	TT	CT	TT	CC	CC	CT	CC	TT	CT	NN	CT	TT	CT	CT	TT	CT	CC	CT	CT	CC	CC	NN	CC	NN	CT	CT	CT	CT	CT	CC	CT	CC	CT	CT	CT
SCP092934.1_1830741	C/T	CP092934.1	1830741	+	NA	NA	NA	NA	NA	NA	CT	CT	CC	CC	CC	CT	CC	NN	TT	CT	TT	CC	CT	NN	CT	CC	CT	CT	CC	CT	TT	CT	CT	TT	TT	NN	TT	NN	CT	CT	CT	CT	CT	TT	CT	TT	CT	CT	CT
SCP092934.1_1830780	G/A	CP092934.1	1830780	+	NA	NA	NA	NA	NA	NA	GA	GA	GA	AA	AA	GA	AA	NN	GG	GA	GG	AA	GA	NN	GA	AA	GA	GA	AA	GA	GG	GA	GA	GG	GG	NN	GG	NN	GA	GA	GA	GA	GA	NN	GA	GG	GA	GA	GA
SCP092934.1_1917253	G/T	CP092934.1	1917253	+	NA	NA	NA	NA	NA	NA	GT	GT	NN	GG	GG	GG	GG	TT	TT	GT	TT	GG	GT	GT	NN	GG	GT	GT	GG	GT	TT	GT	NN	TT	TT	NN	TT	NN	TT	GT	GT	GT	GT	TT	GT	TT	GT	GT	GT
SCP092934.1_2522719	A/T	CP092934.1	2522719	+	NA	NA	NA	NA	NA	NA	AT	AT	AT	TT	TT	AT	TT	AA	AA	AT	AA	TT	AT	AT	AT	TT	AT	AA	TT	AT	AA	AT	AT	AA	AA	NN	AA	NN	AT	AA	AT	AT	AT	AA	AT	AA	AT	AT	AT
SCP092934.1_2522772	G/A	CP092934.1	2522772	+	NA	NA	NA	NA	NA	NA	AG	AG	AG	AA	AA	AG	AA	GG	GG	AG	GG	AA	AG	AG	AG	AA	AG	GG	AA	AG	GG	AG	AG	GG	GG	NN	GG	NN	AG	GG	AG	AG	AG	GG	AG	GG	AG	AG	AG
SCP092934.1_2566593	C/G	CP092934.1	2566593	+	NA	NA	NA	NA	NA	NA	CG	CG	CG	GG	GG	CG	GG	CG	CC	CG	CC	GG	CG	CG	CG	GG	CG	CC	GG	CG	CC	CG	CG	CC	CC	NN	CC	NN	CG	CG	CG	CG	CG	CC	CG	CC	CG	CG	CG
SCP092934.1_2567685	G/C/A	CP092934.1	2567685	+	NA	NA	NA	NA	NA	NA	GC	GC	GC	CC	NN	GC	CC	NN	GG	GC	GG	CC	GC	GC	GC	CC	GC	GG	CC	GC	GG	GC	GC	GG	GG	NN	GG	NN	GC	GC	GC	GC	GC	NN	GC	NN	GC	GC	GC
SCP092934.1_2567688	C/T	CP092934.1	2567688	+	NA	NA	NA	NA	NA	NA	CT	CT	CT	TT	NN	CT	TT	NN	CC	CT	CC	TT	CT	CT	CT	TT	CT	CC	TT	CT	CC	CT	CT	CC	CC	NN	CC	NN	CT	CT	CT	CT	CT	NN	CT	NN	CT	CT	CT
SCP092934.1_2567698	C/G	CP092934.1	2567698	+	NA	NA	NA	NA	NA	NA	CG	CG	CG	GG	NN	CG	GG	NN	CC	CG	CC	GG	CG	CG	CG	GG	CG	CC	GG	CG	CC	CG	CG	CC	CC	NN	CC	NN	CG	CG	CG	CG	CG	NN	CG	NN	CG	CG	CG
SCP092934.1_2567707	T/C	CP092934.1	2567707	+	NA	NA	NA	NA	NA	NA	TC	TC	TC	CC	NN	TC	CC	NN	TT	TC	TT	CC	TC	TC	TC	CC	TC	TT	CC	TC	TT	TC	TC	TT	TT	NN	TT	NN	TC	TC	TC	TC	TC	NN	TC	NN	TC	TC	TC
SCP092934.1_2763458	A/G	CP092934.1	2763458	+	NA	NA	NA	NA	NA	NA	AG	AG	GG	AA	AA	AG	AA	GG	GG	AG	GG	AA	AG	AG	AG	AA	AG	GG	AA	AG	GG	AG	AG	GG	GG	NN	GG	NN	AG	AG	AG	AG	AG	GG	AG	GG	AG	AG	AG
SCP092934.1_2845009	T/C	CP092934.1	2845009	+	NA	NA	NA	NA	NA	NA	TC	TC	TT	CC	CC	TC	CC	TT	TT	TC	TT	CC	TC	TC	TC	CC	TC	TT	CC	TC	TT	TC	TC	TT	TT	NN	TT	NN	TC	TC	TC	TC	TC	TT	TC	TT	TC	TC	TC
SCP092934.1_2887240	G/A	CP092934.1	2887240	+	NA	NA	NA	NA	NA	NA	GA	GA	GG	AA	AA	GA	AA	GA	GG	GA	GG	AA	GA	GA	GA	AA	GA	GG	AA	GA	GG	GA	GA	GG	GG	NN	GG	NN	GA	GA	GA	GA	GA	GG	GA	GG	GA	GA	GA
SCP092934.1_2945377	A/T	CP092934.1	2945377	+	NA	NA	NA	NA	NA	NA	AT	AT	NN	TT	NN	AT	TT	AA	AA	AT	AA	TT	AT	AT	AA	AT	AT	NN	TT	AT	AA	AT	AT	AA	AA	NN	AA	NN	AT	AT	AT	AT	AT	AA	AT	AA	NN	AT	AT
SCP092934.1_2985217	G/A	CP092934.1	2985217	+	NA	NA	NA	NA	NA	NA	GA	GA	GG	AA	GA	GG	AA	GG	GG	GA	GG	AA	GA	GA	GA	AA	GA	GA	AA	GA	GG	GA	GA	GG	GG	NN	GG	NN	GA	GA	GA	GA	GA	GG	GA	GG	GA	GA	GA
SCP092934.1_2985239	G/A	CP092934.1	2985239	+	NA	NA	NA	NA	NA	NA	GA	GA	GG	AA	GA	GG	AA	GG	GG	GA	GG	AA	GA	AA	GA	AA	GA	GA	AA	GA	GG	GA	GA	GG	GG	NN	GG	NN	GA	GA	GA	GA	GA	GG	GA	GG	GA	GA	GA
SCP092934.1_3045650	G/A	CP092934.1	3045650	+	NA	NA	NA	NA	NA	NA	AG	AG	GG	AA	AA	NN	AA	GG	GG	AG	GG	AA	AG	AG	AG	AA	AG	GG	AA	AG	GG	AG	AG	GG	GG	NN	GG	AG	AG	AG	AG	AG	AG	GG	AG	NN	AG	AG	AG
SCP092934.1_3045678	G/C	CP092934.1	3045678	+	NA	NA	NA	NA	NA	NA	GC	GC	CC	GG	GG	NN	GG	CC	CC	GC	CC	GG	GC	GC	GC	GG	GC	CC	GG	GC	CC	GC	GC	CC	CC	NN	CC	GC	GC	GC	GC	GC	GC	CC	GC	NN	GC	GC	GC
SCP092934.1_3151877	G/A	CP092934.1	3151877	+	NA	NA	NA	NA	NA	NA	AG	AG	NN	GG	GG	AG	GG	AA	AA	AG	AA	GG	AG	AG	AG	GG	AG	AA	GG	AG	AA	AG	AG	AA	AA	NN	AA	NN	AG	AG	AG	AG	AG	NN	AG	NN	AG	AG	AG
SCP092934.1_3151912	T/C	CP092934.1	3151912	+	NA	NA	NA	NA	NA	NA	TC	TC	NN	CC	CC	TC	CC	TT	TT	TC	TT	CC	TC	TC	TC	CC	TC	TT	CC	TC	TT	TC	TC	TT	TT	NN	TT	NN	TC	TC	TC	TC	TC	NN	TC	NN	TC	TC	TC
SCP092934.1_3151946	A/G	CP092934.1	3151946	+	NA	NA	NA	NA	NA	NA	AG	AG	NN	GG	GG	AG	GG	AA	AA	AG	AA	GG	AG	AG	AG	GG	AG	AA	GG	AG	AA	AG	AG	AA	AA	NN	AA	NN	AG	AG	AG	AG	AG	NN	AG	NN	AG	AG	AG
SCP092934.1_3219091	A/G	CP092934.1	3219091	+	NA	NA	NA	NA	NA	NA	AG	AG	NN	GG	NN	AG	GG	AA	AA	AG	AA	GG	AG	AG	AG	GG	AG	NN	GG	AG	AA	AG	AG	AA	AA	NN	AA	NN	AG	AG	AG	AG	AG	AA	AG	AA	AG	AG	NN
SCP092934.1_3219111	C/G	CP092934.1	3219111	+	NA	NA	NA	NA	NA	NA	CG	CG	NN	GG	NN	CG	GG	CC	CC	CG	CC	GG	CG	CG	CG	GG	CG	NN	GG	CG	CC	CG	CG	CC	CC	NN	CC	NN	CG	CG	CG	CG	CG	CC	CG	CC	CG	CG	NN
SCP092934.1_3314093	C/G	CP092934.1	3314093	+	NA	NA	NA	NA	NA	NA	CG	CC	CC	GG	GG	CC	GG	CG	CC	CG	CC	CG	CG	CG	CG	GG	CG	CC	GG	CG	CC	CG	CG	CC	CC	NN	CC	CG	CG	CG	GG	GG	CG	CC	CG	CC	CG	CG	CG
SCP092934.1_3314132	T/C	CP092934.1	3314132	+	NA	NA	NA	NA	NA	NA	CT	CC	CC	TT	TT	CC	TT	CT	CC	CT	CC	CT	CT	CT	CT	TT	CT	CC	TT	CT	CC	CT	CT	CC	CC	NN	CC	CT	CT	CC	TT	TT	CT	CC	CT	CC	CT	CT	CT
SCP092934.1_3384423	T/A	CP092934.1	3384423	+	NA	NA	NA	NA	NA	NA	TA	TA	NN	AA	AA	TA	AA	TA	TT	TA	TT	TA	TA	TT	TA	AA	TA	TT	AA	TA	TT	TA	TA	TT	TT	NN	TT	NN	TA	TA	AA	AA	TA	TT	TA	TT	TA	TA	TA
SCP092934.1_3384435	A/G	CP092934.1	3384435	+	NA	NA	NA	NA	NA	NA	AG	AG	NN	GG	GG	AG	GG	AG	AA	AG	AA	AG	AG	AA	AG	GG	AG	AA	GG	AG	AA	AG	AG	AA	AA	NN	AA	NN	AG	AG	GG	GG	AG	AA	AG	AA	AG	AG	AG
SCP092934.1_3453389	C/T/G	CP092934.1	3453389	+	NA	NA	NA	NA	NA	NA	TC	TC	TC	TT	TT	NN	TT	NN	CC	TC	CC	TC	TC	TC	TC	TT	TC	CC	TT	TC	CC	TC	TC	CC	CC	NN	CC	NN	TC	TC	TT	TT	TC	CC	TC	NN	TC	TC	TC
SCP092934.1_3661050	G/C	CP092934.1	3661050	+	NA	NA	NA	NA	NA	NA	CG	CG	CC	GG	GG	CG	GG	CG	CC	CG	CC	CG	CG	CG	CG	GG	CG	CC	GG	CG	CC	CC	CG	CC	CC	NN	CC	NN	CG	CC	GG	GG	CG	CC	CG	CC	CG	CG	CG
SCP092934.1_3661100	G/A	CP092934.1	3661100	+	NA	NA	NA	NA	NA	NA	AG	AG	AA	GG	GG	AG	GG	AG	AA	AG	AA	AG	AG	AG	AG	GG	AG	AA	GG	AG	AA	AG	AG	AA	AA	NN	AA	NN	AG	AA	GG	GG	AG	AA	AG	AA	AG	AG	AG
SCP092934.1_3666062	C/T	CP092934.1	3666062	+	NA	NA	NA	NA	NA	NA	CT	CT	CC	TT	TT	CT	TT	CT	CC	CT	CC	CT	CT	NN	CT	TT	CT	CC	TT	CT	CC	CT	CT	CC	CC	NN	CC	NN	CT	CT	TT	TT	CT	CC	CT	CC	CT	CT	CT
SCP092934.1_3666102	T/A	CP092934.1	3666102	+	NA	NA	NA	NA	NA	NA	AT	AT	AA	TT	TT	AT	TT	AT	AA	AT	AA	AT	AT	AT	AT	TT	AT	AA	TT	AT	AA	AT	AT	AA	AA	NN	AA	AA	AT	AT	TT	TT	AT	AA	AT	AA	AT	AT	AT
SCP092934.1_3666135	C/T	CP092934.1	3666135	+	NA	NA	NA	NA	NA	NA	CT	CT	CC	TT	TT	CT	TT	CT	CC	CT	CC	CT	CT	CT	CT	TT	CT	CC	TT	CT	CC	CT	CT	CC	CC	NN	CC	CC	CT	CT	TT	TT	CT	CC	CT	CC	CT	CT	CT
SCP092934.1_3813042	T/G	CP092934.1	3813042	+	NA	NA	NA	NA	NA	NA	TG	TG	NN	GG	GG	TG	GG	TG	TT	TG	TT	TG	TG	NN	TT	GG	TT	TT	GG	TG	TT	TG	TG	TT	TT	NN	TT	NN	TG	TG	GG	GG	TG	NN	TG	NN	TG	TG	TG
SCP092934.1_3979589	T/G	CP092934.1	3979589	+	NA	NA	NA	NA	NA	NA	GT	GT	NN	TT	TT	NN	TT	NN	GG	GT	GG	GT	GT	GG	NN	TT	GG	GG	TT	GT	GG	GT	GT	GG	GG	NN	GG	GT	GT	GT	TT	TT	GT	NN	GT	NN	GT	GT	GT
SCP092934.1_3979591	C/T	CP092934.1	3979591	+	NA	NA	NA	NA	NA	NA	CT	CT	NN	TT	TT	NN	TT	NN	CC	CT	CC	CT	CT	CC	NN	TT	CC	CC	TT	CT	CC	CT	CT	CC	CC	NN	CC	CT	CT	CT	TT	TT	CT	NN	CT	NN	CT	CT	CT
SCP092934.1_3998483	G/A	CP092934.1	3998483	+	NA	NA	NA	NA	NA	NA	GA	GA	AA	GG	GG	AA	GG	NN	AA	GA	NN	GA	GA	NN	NN	GG	AA	AA	GG	GA	AA	AA	GA	AA	AA	NN	AA	NN	GA	GA	GG	GG	GA	NN	GA	NN	GG	GA	GA
SCP092934.1_4024230	C/A	CP092934.1	4024230	+	NA	NA	NA	NA	NA	NA	CA	CA	NN	CC	CC	CA	CC	CA	AA	CA	AA	CA	CA	CA	CA	CC	AA	AA	NN	CA	AA	CA	CA	AA	AA	NN	AA	NN	CA	CA	CC	CC	CA	AA	CA	AA	CA	CA	CA
SCP092934.1_4053901	T/G	CP092934.1	4053901	+	NA	NA	NA	NA	NA	NA	TG	TG	TT	GG	GG	TG	GG	NN	TT	TG	TT	TG	TG	TG	TG	GG	TT	TT	GG	TG	TT	TG	TG	TT	TT	NN	TT	NN	TG	TG	GG	GG	TG	TT	TG	TT	TG	TG	TG
SCP092934.1_4053960	T/A	CP092934.1	4053960	+	NA	NA	NA	NA	NA	NA	TA	TA	AA	TT	TT	TA	TT	NN	AA	TA	AA	TA	TA	TA	TA	TT	AA	AA	TT	TA	AA	TA	TA	AA	AA	NN	AA	NN	TA	TA	TT	TT	TA	AA	TA	AA	TA	TA	TA
SCP092934.1_4435535	A/C	CP092934.1	4435535	+	NA	NA	NA	NA	NA	NA	AC	AC	AA	CC	CC	AC	CC	NN	AA	AC	AA	AC	AC	AC	AC	CC	AA	AA	CC	AC	AA	AC	AC	AA	AA	NN	AA	NN	AC	AC	CC	CC	AC	AA	AC	AA	AC	AC	AC
SCP092934.1_4435540	A/G	CP092934.1	4435540	+	NA	NA	NA	NA	NA	NA	GA	GA	GG	AA	AA	GA	AA	NN	GG	GA	GG	GA	GA	GA	GA	AA	GG	GG	AA	GA	GG	GA	GA	GG	GG	NN	GG	NN	GA	GA	AA	AA	GA	GG	GA	GG	GA	GA	GA
SCP092934.1_4435550	T/C	CP092934.1	4435550	+	NA	NA	NA	NA	NA	NA	TC	TC	TT	CC	CC	TC	CC	NN	TT	TC	TT	TC	TC	TC	TC	CC	TT	TT	CC	TC	TT	TC	TC	TT	TT	NN	TT	NN	TC	TC	CC	CC	TC	TT	TC	TT	TC	TC	TC
SCP092934.1_4525638	G/T	CP092934.1	4525638	+	NA	NA	NA	NA	NA	NA	GT	GT	TT	GG	GG	GT	GG	NN	TT	GT	TT	GT	GT	GT	NN	GG	TT	NN	GG	GT	TT	GT	GT	TT	TT	NN	TT	GT	NN	GT	GG	GG	GT	NN	GT	NN	GT	GT	GT
SCP092934.1_4547268	T/G	CP092934.1	4547268	+	NA	NA	NA	NA	NA	NA	TG	TG	NN	TT	TT	TG	TT	TG	GG	TG	GG	TG	TG	NN	TT	TT	GG	TG	TT	TG	GG	TG	TG	GG	GG	NN	GG	NN	TG	NN	TT	TT	TG	NN	TG	NN	NN	TG	TG
SCP092934.1_4911924	A/G	CP092934.1	4911924	+	NA	NA	NA	NA	NA	NA	AG	AG	GG	AA	AA	AG	AA	AG	GG	AG	GG	AG	AG	AG	AG	AA	GG	AG	AA	AG	GG	AG	AG	GG	GG	NN	GG	NN	AG	AG	AA	AA	AG	GG	AG	GG	AG	AG	AG
SCP092934.1_5308431	G/T	CP092934.1	5308431	+	NA	NA	NA	NA	NA	NA	GT	GT	TT	GG	GG	GT	GG	GT	TT	GT	TT	GT	GT	GT	GT	GG	TT	GT	GG	GT	TT	GT	GT	TT	TT	NN	TT	NN	GT	GT	GG	GG	GT	TT	GT	NN	GT	GT	GT
SCP092934.1_5689140	G/A	CP092934.1	5689140	+	NA	NA	NA	NA	NA	NA	GA	GA	GA	NN	AA	GA	AA	GG	GG	GA	GG	GA	GA	GA	GA	AA	GG	GA	NN	GA	GG	GA	GA	GG	GG	NN	GG	NN	GA	GA	GA	GA	GA	GG	GA	GG	GA	GA	GA
SCP092934.1_5733502	C/T	CP092934.1	5733502	+	NA	NA	NA	NA	NA	NA	CT	CT	CT	TT	TT	CT	TT	CT	CC	CC	CC	CT	CT	NN	CT	CT	CC	CT	TT	CT	CC	CT	CT	CC	CC	NN	CC	NN	CT	CT	CT	CT	CT	CC	CT	CC	CT	CT	CT
SCP092934.1_5756375	C/T	CP092934.1	5756375	+	NA	NA	NA	NA	NA	NA	CT	CT	CT	CC	CC	NN	CC	NN	TT	NN	TT	CT	CT	CT	CT	CC	TT	CT	NN	CT	TT	CT	CT	TT	TT	NN	TT	NN	CT	CT	CT	CT	CT	TT	CT	NN	CT	CT	CT
SCP092934.1_5756434	G/T	CP092934.1	5756434	+	NA	NA	NA	NA	NA	NA	GT	GT	GT	GG	GG	NN	GG	NN	TT	NN	TT	GT	GT	GT	GT	GG	TT	GT	NN	GT	TT	GT	GT	TT	TT	NN	TT	NN	GT	GT	GT	GT	GT	TT	GT	NN	GT	GT	GT
SCP092934.1_5765528	C/T	CP092934.1	5765528	+	NA	NA	NA	NA	NA	NA	TC	TC	TC	TT	TT	TC	TT	TC	CC	TC	CC	TC	TT	TC	TC	TT	CC	TC	TT	TC	CC	TC	TC	CC	CC	NN	NN	NN	TC	TC	TC	TC	TC	CC	TC	CC	TC	TC	TC
SCP092934.1_5765532	A/G/C	CP092934.1	5765532	+	NA	NA	NA	NA	NA	NA	AG	AG	AG	AA	AA	AG	AA	AG	GG	AG	GG	AG	AA	AG	AG	AA	GG	AG	AA	AG	GG	AG	AG	GG	GG	NN	NN	NN	AG	AG	AG	AG	AG	GG	AG	GG	AG	AG	AG
SCP092934.1_5765541	A/G	CP092934.1	5765541	+	NA	NA	NA	NA	NA	NA	AG	AG	AG	AA	AA	AG	AA	AG	GG	AG	GG	AG	AA	AG	AG	AA	GG	AG	AA	AG	GG	AG	AG	GG	GG	NN	NN	NN	AG	AG	AG	AG	AG	GG	AG	GG	AG	AG	AG
SCP092934.1_5779229	C/G	CP092934.1	5779229	+	NA	NA	NA	NA	NA	NA	GC	GC	NN	GG	GG	GC	GG	GC	CC	GC	CC	GC	GC	GC	GC	GG	CC	GC	GG	GC	CC	GC	GC	CC	CC	NN	CC	NN	GC	GC	GC	GC	GC	CC	GC	NN	GC	GC	GC
SCP092934.1_5779246	A/T	CP092934.1	5779246	+	NA	NA	NA	NA	NA	NA	AT	AT	NN	AA	AA	AT	AA	AT	TT	AT	TT	AT	AT	AA	AT	AA	TT	AT	AA	AA	TT	AT	AT	TT	TT	NN	TT	NN	AT	AT	AT	AT	AT	NN	AT	NN	AT	AT	AT
SCP092934.1_5885565	G/A	CP092934.1	5885565	+	NA	NA	NA	NA	NA	NA	GA	GA	AA	GG	GG	NN	GG	GA	AA	GA	AA	GA	GA	GA	GA	GG	AA	GA	GG	GA	AA	GA	GA	AA	AA	NN	AA	NN	GA	GA	GA	GA	GA	AA	GA	AA	GA	GA	GA
SCP092934.1_5942504	C/T	CP092934.1	5942504	+	NA	NA	NA	NA	NA	NA	CT	CT	CT	CC	CC	CT	CC	CT	TT	CT	TT	CT	CT	CT	CT	CC	TT	CT	CC	CT	TT	CT	CT	TT	TT	NN	TT	NN	CT	CT	CT	CT	CT	TT	CT	TT	CT	CT	CT
SCP092934.1_5942538	G/T	CP092934.1	5942538	+	NA	NA	NA	NA	NA	NA	GT	GT	GT	TT	TT	GT	TT	GT	GG	GT	GG	GT	GT	GT	GT	TT	GG	GT	TT	GT	GG	GT	GT	GG	GG	NN	GG	NN	GT	GT	GT	GT	GT	GG	GT	GG	GT	GT	GT
SCP092934.1_6394863	G/A	CP092934.1	6394863	+	NA	NA	NA	NA	NA	NA	GA	GA	GA	GG	GG	NN	GG	NN	AA	GA	AA	GA	GA	GA	GA	GG	AA	GA	GG	GA	AA	GA	GA	AA	AA	NN	AA	NN	GA	GA	GA	GA	GA	AA	GA	AA	GA	GA	GA
SCP092934.1_6427172	G/A	CP092934.1	6427172	+	NA	NA	NA	NA	NA	NA	AG	AG	AG	AA	AA	AG	AA	AG	GG	AG	NN	AG	AG	AG	AG	AA	GG	AG	AA	AG	GG	AG	AG	GG	GG	NN	GG	NN	AG	AG	AG	AG	AG	GG	AG	GG	AG	AG	AG
SCP092934.1_6427220	C/T	CP092934.1	6427220	+	NA	NA	NA	NA	NA	NA	CT	CT	CT	TT	TT	CT	TT	CT	CC	CT	NN	CT	CT	CT	CT	TT	CC	CT	TT	CT	CC	CT	CT	CC	CC	NN	CC	NN	CT	CT	CT	CT	CT	CC	CT	CC	CT	CT	CT
SCP092934.1_6427227	T/A	CP092934.1	6427227	+	NA	NA	NA	NA	NA	NA	TA	TA	TA	TT	TT	TA	TT	TA	AA	TA	NN	TA	TA	TA	TA	TT	AA	TA	TT	TA	AA	TA	TA	AA	AA	NN	AA	NN	TA	TA	TA	TA	TA	AA	TA	AA	TA	TA	TA
SCP092934.1_6427239	C/T	CP092934.1	6427239	+	NA	NA	NA	NA	NA	NA	CT	CT	CT	CC	CC	CT	CC	CT	TT	CT	NN	CT	CT	CT	CT	CC	TT	CT	CC	CT	TT	CT	CT	TT	TT	NN	TT	NN	CT	CT	CT	CT	CT	TT	CT	TT	CT	CT	CT
SCP092934.1_6427242	C/T	CP092934.1	6427242	+	NA	NA	NA	NA	NA	NA	CT	CT	CT	CC	CC	CT	CC	CT	TT	CT	NN	CT	CT	CT	CT	CC	TT	CT	CC	CT	TT	CT	CT	TT	TT	NN	TT	NN	CT	CT	CT	CT	CT	TT	CT	TT	CT	CT	CT
SCP092934.1_6481244	A/G	CP092934.1	6481244	+	NA	NA	NA	NA	NA	NA	AG	AG	AA	GG	GG	AG	GG	AA	AA	AG	AA	AG	AG	NN	AG	GG	AA	AG	GG	AG	AA	AG	AG	AA	AA	NN	AA	NN	AG	AG	AG	AG	AG	AA	AG	AA	AG	AG	AG
SCP092934.1_6568099	G/C	CP092934.1	6568099	+	NA	NA	NA	NA	NA	NA	GC	GC	GC	GG	GG	GC	GG	GC	CC	GC	CC	GC	GC	GC	GC	GG	CC	GC	GG	GC	CC	GC	GC	CC	CC	NN	CC	NN	GC	GC	GC	GC	GC	CC	GC	CC	GC	GC	GC
SCP092934.1_6625028	T/C	CP092934.1	6625028	+	NA	NA	NA	NA	NA	NA	CT	CT	NN	TT	NN	CT	TT	CT	CC	CT	CC	CT	CT	CT	CT	TT	CC	CT	TT	CT	CC	CT	CT	CC	CC	NN	CC	NN	CT	CT	CT	CT	CT	NN	CT	CC	CT	CT	CT
SCP092934.1_6934926	C/A	CP092934.1	6934926	+	NA	NA	NA	NA	NA	NA	AC	AC	NN	CC	CC	AC	CC	AC	AA	AC	AA	AC	AC	AA	AC	AC	AA	AC	CC	AC	AA	AC	AC	AA	AA	NN	AA	NN	AC	AC	AC	AC	AC	AA	AC	AA	CC	AC	AC
SCP092934.1_6994730	T/A	CP092934.1	6994730	+	NA	NA	NA	NA	NA	NA	TA	TA	TA	AA	AA	TA	AA	TA	TT	TA	TT	TA	TA	NN	TA	TA	TT	TA	AA	TA	TT	TA	TA	TT	TT	NN	TT	NN	TA	TA	TA	TA	TA	NN	TA	NN	TA	TT	TA
SCP092934.1_7184754	A/G	CP092934.1	7184754	+	NA	NA	NA	NA	NA	NA	AG	AG	NN	GG	GG	AA	GG	NN	AA	AG	AA	AG	AG	NN	AG	AG	AA	AG	GG	AG	AG	AG	AG	AA	AA	NN	AA	NN	AG	AG	AG	AG	AG	AA	AG	AA	AG	AA	AG
SCP092934.1_7274009	A/T/G	CP092934.1	7274009	+	NA	NA	NA	NA	NA	NA	TA	TA	TA	AA	AA	TA	AA	TA	TT	TA	TT	TA	TA	TA	TA	TA	TT	TA	AA	TA	TA	TA	TA	TT	TT	NN	TT	NN	TA	TA	TA	TA	TA	TT	TA	TT	TA	TT	TA
SCP092934.1_7408879	G/A	CP092934.1	7408879	+	NA	NA	NA	NA	NA	NA	GA	GA	GA	AA	AA	GA	AA	GG	GG	GA	GG	GA	GA	NN	GA	GA	GG	GA	AA	GA	GA	GA	GA	GG	GG	NN	GG	NN	GA	GA	GA	GA	GA	NN	GA	GG	GA	GG	GA
SCP092934.1_7803802	T/A	CP092934.1	7803802	+	NA	NA	NA	NA	NA	NA	AT	AT	NN	AA	AA	AT	AA	NN	TT	AT	AT	AT	AT	TT	AT	AT	TT	AT	AA	AT	AT	AT	AT	TT	TT	NN	TT	NN	AT	AT	AT	AT	AT	TT	AT	TT	TT	TT	AT
SCP092934.1_7803803	G/T	CP092934.1	7803803	+	NA	NA	NA	NA	NA	NA	TG	TG	NN	TT	TT	TG	TT	NN	GG	TG	TG	TG	TG	GG	TG	TG	GG	TG	TT	TG	TG	TG	TG	GG	GG	NN	GG	NN	TG	TG	TG	TG	TG	GG	TG	GG	GG	GG	TG
SCP092934.1_7977851	C/T	CP092934.1	7977851	+	NA	NA	NA	NA	NA	NA	CT	CT	TT	CC	CC	CC	CC	CC	TT	CT	CT	CT	CT	CT	NN	CT	TT	CT	CC	CT	CT	CT	CT	NN	TT	NN	TT	NN	CT	CC	CT	CT	CT	NN	CT	TT	CT	TT	CT
SCP092934.1_7977872	A/C	CP092934.1	7977872	+	NA	NA	NA	NA	NA	NA	CA	CA	AA	CC	CC	CC	CC	CC	AA	CA	CA	CA	CA	CA	NN	CA	AA	CA	CC	CA	CA	CA	CA	NN	AA	NN	AA	NN	CA	CC	CA	CA	CA	NN	CA	AA	CA	AA	CA
SCP092934.1_8186135	G/A	CP092934.1	8186135	+	NA	NA	NA	NA	NA	NA	GA	GA	GA	AA	AA	NN	AA	GA	GG	GA	GA	GA	GA	GA	GA	GA	GG	GA	AA	GA	GA	GA	GA	GG	GG	NN	GG	GG	GA	GA	GA	GA	GA	GG	GA	NN	GG	GG	GA
SCP092934.1_8332144	A/G	CP092934.1	8332144	+	NA	NA	NA	NA	NA	NA	GA	GA	NN	AA	AA	NN	AA	AA	GG	GA	GA	GA	GA	NN	GA	GA	GG	GA	AA	GA	GA	GA	GA	GG	GG	NN	GG	NN	GA	GA	GA	GA	GA	GG	GA	GG	AA	GG	GA
SCP092934.1_8606444	A/G	CP092934.1	8606444	+	NA	NA	NA	NA	NA	NA	AG	AG	AG	GG	GG	AG	GG	AG	AA	AG	AG	AG	AG	AA	AG	AG	AA	AA	GG	AG	AG	AG	GG	AA	AA	NN	AA	NN	AG	AG	AG	AG	AG	AA	AG	AA	AG	AA	AG
SCP092934.1_8655130	A/G	CP092934.1	8655130	+	NA	NA	NA	NA	NA	NA	GA	GA	GA	GG	GG	GA	GG	GG	AA	GA	GA	GA	GA	GA	GA	GA	AA	GA	GG	GA	GA	GA	GA	AA	AA	NN	AA	NN	GA	GA	GA	GA	GA	AA	GA	AA	GA	AA	GA
SCP092934.1_8655142	G/C	CP092934.1	8655142	+	NA	NA	NA	NA	NA	NA	CG	CG	CG	CC	CC	CG	CC	CC	GG	CG	CG	CG	CG	CG	CG	CG	GG	CG	CC	CG	CG	CG	CG	GG	GG	NN	GG	NN	CG	CG	CG	CG	CG	GG	CG	GG	CG	GG	CG
SCP092934.1_8816886	A/C	CP092934.1	8816886	+	NA	NA	NA	NA	NA	NA	AC	AC	AC	AA	AA	AC	AA	AA	CC	AC	AC	AC	AC	AC	NN	AC	CC	AC	AA	AC	AC	AC	AC	AC	CC	NN	CC	NN	AC	AC	AC	AC	AC	NN	AC	NN	NN	CC	AA
SCP092934.1_8816909	G/C	CP092934.1	8816909	+	NA	NA	NA	NA	NA	NA	GC	GC	GC	GG	GG	GC	GG	GG	CC	GC	GC	GC	GC	GC	NN	GC	CC	GC	GG	GC	GC	GC	GC	CC	CC	NN	CC	NN	GC	GC	GC	GC	GC	NN	GC	NN	NN	CC	GG
SCP092934.1_8816920	G/A	CP092934.1	8816920	+	NA	NA	NA	NA	NA	NA	GA	GA	GA	GG	GG	GA	GG	GG	AA	GA	GA	GA	GA	GA	NN	GA	AA	GA	GG	GA	GA	GA	GA	AA	AA	NN	AA	NN	GA	GA	GA	GA	GA	NN	GA	NN	NN	AA	GG
SCP092934.1_8886638	G/C	CP092934.1	8886638	+	NA	NA	NA	NA	NA	NA	GC	GC	GC	GG	GG	GC	GG	GC	CC	GC	GC	GC	GC	GC	GC	GC	CC	GC	GG	GC	GG	GC	GC	CC	CC	NN	CC	NN	GC	GC	GC	GC	GC	CC	GC	CC	GC	CC	GC
SCP092934.1_8886644	G/A	CP092934.1	8886644	+	NA	NA	NA	NA	NA	NA	GA	GA	GA	GG	GG	GA	GG	GA	AA	GA	GA	GA	GA	GA	GA	GA	AA	GA	GG	GA	GG	GA	GA	AA	AA	NN	AA	NN	GA	GA	GA	GA	GA	AA	GA	AA	GA	AA	GA
SCP092934.1_8946870	A/G	CP092934.1	8946870	+	NA	NA	NA	NA	NA	NA	AG	AG	AA	AA	AA	AG	AA	AG	GG	AG	AG	AG	AG	AG	AG	AG	GG	AG	AA	AG	AG	AG	AG	GG	GG	NN	GG	NN	AG	AG	AG	AG	AG	GG	AG	GG	AG	GG	AG
SCP092934.1_8946875	C/T	CP092934.1	8946875	+	NA	NA	NA	NA	NA	NA	CT	CT	CC	CC	CC	CT	CC	CT	TT	CT	CT	CT	CT	CT	CT	CT	TT	CT	CC	CT	CT	CT	CT	TT	TT	NN	TT	NN	CT	CT	CT	CT	CT	TT	CT	TT	CT	TT	CT
SCP092934.1_8946897	C/A/T	CP092934.1	8946897	+	NA	NA	NA	NA	NA	NA	AC	AC	AA	AA	AA	AC	AA	AC	CC	AC	AC	AC	AC	AC	AC	AC	CC	AC	AA	AC	AC	AC	AC	CC	CC	NN	CC	NN	AC	AC	AC	AC	AC	CC	AC	CC	AC	CC	AC
SCP092934.1_8995267	A/C	CP092934.1	8995267	+	NA	NA	NA	NA	NA	NA	CA	CA	NN	AA	AA	CA	AA	CA	CC	CA	CA	CA	CA	CA	CC	CA	CC	CA	AA	CA	CA	CA	CA	CC	CC	NN	CC	CA	CA	CA	CA	CA	CA	CC	CA	CC	NN	CC	CA
SCP092934.1_8995311	T/C	CP092934.1	8995311	+	NA	NA	NA	NA	NA	NA	CT	CT	NN	TT	TT	CT	TT	TT	CC	CT	CT	CT	CT	CT	CC	CT	CC	CT	TT	CT	CT	CT	CT	CC	CC	NN	CC	CT	CT	CT	CT	CT	CT	CC	CT	CC	NN	CC	CT
SCP092934.1_9530225	A/G	CP092934.1	9530225	+	NA	NA	NA	NA	NA	NA	GA	GA	GA	GG	GG	NN	GG	GA	AA	GA	GA	GA	GA	GA	GA	GA	AA	GA	GG	GA	GA	GA	GA	AA	AA	NN	AA	NN	GA	NN	GA	GA	GA	AA	GA	AA	GA	AA	GA
SCP092934.1_9576753	A/G	CP092934.1	9576753	+	NA	NA	NA	NA	NA	NA	AG	AG	AG	AA	AA	NN	AA	AA	GG	NN	AG	AG	AG	AG	AG	AG	GG	NN	AA	AA	AG	AG	AA	GG	GG	NN	GG	NN	AG	AG	AG	AG	AG	GG	AG	GG	AA	GG	AA
SCP092934.1_9576762	G/A	CP092934.1	9576762	+	NA	NA	NA	NA	NA	NA	GA	GA	GA	GG	GG	NN	GG	GG	AA	NN	GA	GA	GA	GA	GA	GA	AA	NN	GG	GG	GA	GA	GG	AA	AA	NN	AA	NN	GA	GA	GA	GA	GA	AA	GA	AA	GG	AA	GG
SCP092934.1_9576766	C/T	CP092934.1	9576766	+	NA	NA	NA	NA	NA	NA	CT	CT	CT	CC	CC	NN	CC	CC	TT	NN	CT	CT	CT	CT	CT	CT	TT	NN	CC	CC	CT	CT	CC	TT	TT	NN	TT	NN	CT	CT	CT	CT	CT	TT	CT	TT	CC	TT	CC
SCP092934.1_10147815	C/T	CP092934.1	10147815	+	NA	NA	NA	NA	NA	NA	CT	CT	CT	TT	CT	CT	TT	CT	CC	CT	CT	CT	CT	CT	CT	CT	CC	CT	TT	CT	CT	CT	CT	CC	CC	NN	CC	NN	CT	CT	CT	CT	CT	NN	CT	CC	CT	CC	CT
SCP092934.1_10147852	A/G	CP092934.1	10147852	+	NA	NA	NA	NA	NA	NA	GA	GA	GA	AA	GA	GA	AA	GA	GG	GA	GA	GA	GA	GA	GA	GA	GG	GA	AA	GA	GA	GA	GA	GG	GG	NN	GG	NN	GA	GA	GA	GA	GA	NN	GA	GG	GA	GG	GA
SCP092934.1_10187341	T/G	CP092934.1	10187341	+	NA	NA	NA	NA	NA	NA	GT	GT	GT	TT	TT	GT	TT	GT	GG	GT	GT	GT	GT	GT	GT	GT	GG	GT	TT	GT	GT	GT	GG	GG	GG	NN	GG	NN	GT	GT	GT	TT	GT	NN	GT	NN	TT	GG	NN
SCP092934.1_10777279	T/C	CP092934.1	10777279	+	NA	NA	NA	NA	NA	NA	TC	TC	TC	TT	TC	TC	TT	TT	TC	TC	TC	TC	TC	TT	TC	TC	CC	TC	TT	TC	TC	TC	TC	CC	CC	NN	CC	NN	TC	TC	TC	TC	TC	CC	TC	CC	TC	CC	TC
SCP092934.1_10889330	T/C	CP092934.1	10889330	+	NA	NA	NA	NA	NA	NA	TC	TC	TC	TT	TT	TC	TT	NN	TC	TC	TC	TC	TC	TC	TC	TC	CC	TC	TT	TC	TC	TC	TC	CC	CC	NN	CC	TC	NN	TC	TC	TC	TC	NN	TC	CC	TC	CC	TC
SCP092934.1_10889394	C/T	CP092934.1	10889394	+	NA	NA	NA	NA	NA	NA	CT	CT	CT	CC	CC	CT	CC	CC	CT	CT	CT	CT	CT	NN	CT	CT	TT	CT	CC	CT	CT	CT	CT	TT	TT	NN	TT	NN	CT	CT	CT	CT	CT	NN	CT	TT	CT	TT	NN
SCP092934.1_12614821	C/T	CP092934.1	12614821	+	NA	NA	NA	NA	NA	NA	CT	CT	CT	CC	CT	CT	CC	CT	CT	CT	CT	CT	CT	CT	CC	CT	TT	CC	CC	CT	CT	CT	CT	TT	TT	NN	TT	NN	TT	CT	CT	CT	CT	TT	CT	TT	CT	TT	CT
SCP092934.1_12614853	G/A	CP092934.1	12614853	+	NA	NA	NA	NA	NA	NA	GA	GA	GA	GG	GA	GA	GG	GG	GA	GA	GA	GA	GA	GA	GA	GA	AA	GG	GG	GA	GA	GA	GA	AA	AA	NN	AA	NN	AA	GA	GA	GA	GA	AA	GA	AA	GA	AA	GA
SCP092934.1_12614867	C/T	CP092934.1	12614867	+	NA	NA	NA	NA	NA	NA	CT	CT	CT	CC	CT	CT	CC	CT	CT	CT	CT	CT	CT	CT	CC	CT	TT	CC	CC	CT	CT	CT	CT	TT	TT	NN	TT	NN	TT	CT	CT	CT	CT	TT	CT	TT	CT	TT	CT
SCP092934.1_13523038	G/A	CP092934.1	13523038	+	NA	NA	NA	NA	NA	NA	GA	GA	GA	GG	GG	GA	GG	NN	GA	GA	GA	GA	AA	GA	GA	GA	AA	GA	GG	GA	GA	GA	GA	AA	AA	NN	AA	NN	GA	GA	GA	GA	GA	NN	GA	AA	GA	AA	GA
SCP092934.1_13674451	C/A	CP092934.1	13674451	+	NA	NA	NA	NA	NA	NA	AC	AC	AC	AA	AA	AC	AA	AC	AC	AC	AC	AC	CC	AC	NN	NN	CC	AC	AA	AC	AC	AC	AC	CC	CC	NN	CC	NN	AC	AC	AC	AC	AC	NN	AC	CC	AC	CC	AC
SCP092934.1_14153648	T/G	CP092934.1	14153648	+	NA	NA	NA	NA	NA	NA	TG	TG	TT	TT	TT	TG	TT	TG	TG	TG	TG	TG	GG	TG	TG	TG	GG	TG	TT	TG	TG	TG	TG	GG	GG	NN	GG	NN	TG	TG	TG	TG	TG	NN	TG	GG	TG	GG	TG
SCP092934.1_14396062	C/A	CP092934.1	14396062	+	NA	NA	NA	NA	NA	NA	CA	CA	CA	AA	CA	CA	AA	CA	CA	CC	CA	CA	CC	CA	CC	CA	CC	CA	AA	CA	CA	CA	CA	CC	CC	NN	CC	NN	CA	CA	CA	CA	CA	CC	CA	NN	CA	CC	CA
SCP092934.1_14615733	G/T/A	CP092934.1	14615733	+	NA	NA	NA	NA	NA	NA	GT	GT	GT	GG	GG	NN	GG	GG	GT	GT	GT	GT	TT	GT	GT	GT	TT	GT	GG	GT	GT	GT	GT	TT	TT	NN	TT	NN	GT	GT	GT	GT	GT	TT	GT	TT	GT	TT	GT
SCP092934.1_15144723	A/C	CP092934.1	15144723	+	NA	NA	NA	NA	NA	NA	AC	AC	AC	AA	AA	AC	AA	AA	AC	AC	AC	AC	CC	NN	AC	AC	CC	AC	AA	CC	AC	AC	AC	CC	CC	NN	CC	NN	AC	AC	AC	AC	AC	CC	AC	CC	AC	CC	AC
SCP092934.1_15540272	G/A	CP092934.1	15540272	+	NA	NA	NA	NA	NA	NA	GA	GA	GA	GG	GG	GA	GG	GA	GA	AA	GA	GA	AA	NN	GA	GA	AA	GA	GG	GA	GA	GA	NN	AA	AA	NN	AA	NN	GA	GA	GA	GA	GA	AA	GA	AA	GA	AA	GA
SCP092934.1_15540329	T/C	CP092934.1	15540329	+	NA	NA	NA	NA	NA	NA	TC	TC	TC	TT	TT	TC	TT	TC	TC	CC	TC	TC	CC	NN	TC	TC	CC	TC	TT	TC	TC	TC	NN	CC	NN	NN	NN	NN	TC	TC	TC	TC	TC	CC	TC	CC	TC	CC	TC
SCP092934.1_15556740	G/A	CP092934.1	15556740	+	NA	NA	NA	NA	NA	NA	GA	GA	GA	GG	GA	NN	GG	GA	GA	AA	GA	GA	AA	NN	GG	GA	AA	GA	GG	GA	GA	GA	GA	AA	AA	NN	AA	NN	AA	GG	GA	GA	GA	AA	GA	AA	GA	AA	GA
SCP092934.1_15614691	G/T	CP092934.1	15614691	+	NA	NA	NA	NA	NA	NA	GT	GT	GT	GG	GT	GG	GG	GT	GT	TT	GT	GT	TT	GT	GT	GT	TT	GT	GG	GT	GT	GT	GT	TT	TT	NN	TT	NN	GT	GT	GT	GT	GT	NN	GT	TT	TT	TT	GT
SCP092934.1_15722959	C/T	CP092934.1	15722959	+	NA	NA	NA	NA	NA	NA	CT	CT	TT	CC	CC	CT	CC	CC	CT	CT	CT	CT	TT	CC	CT	CT	TT	CT	CC	CT	CT	CT	CT	TT	TT	NN	TT	NN	CT	CT	CT	CT	CT	TT	CT	TT	CT	TT	CT
SCP092934.1_15722960	G/A	CP092934.1	15722960	+	NA	NA	NA	NA	NA	NA	GA	GA	AA	GG	GG	GA	GG	GG	GA	GA	GA	GA	AA	GG	GA	GA	AA	GA	GG	GA	GA	GA	GA	AA	AA	NN	AA	NN	GA	GA	GA	GA	GA	AA	GA	AA	GA	AA	GA
SCP092934.1_15722982	C/T	CP092934.1	15722982	+	NA	NA	NA	NA	NA	NA	CT	CT	TT	CC	CC	CT	CC	CC	CT	CT	CT	CT	TT	CC	CT	CT	TT	CT	CC	CT	CT	CT	CT	TT	TT	NN	TT	NN	CT	CT	CT	CT	CT	TT	CT	TT	CT	TT	CT
SCP092934.1_15750279	C/T	CP092934.1	15750279	+	NA	NA	NA	NA	NA	NA	CT	CT	NN	CC	CC	NN	CC	CC	CT	CT	CT	CT	TT	CT	CT	CT	TT	CT	CC	CT	CT	CT	CT	TT	TT	NN	TT	NN	CT	CT	CT	CT	CT	NN	CT	TT	CT	TT	CT
SCP092934.1_15750283	T/A	CP092934.1	15750283	+	NA	NA	NA	NA	NA	NA	AT	AT	NN	AA	AA	NN	AA	AA	AT	AT	AT	AT	TT	AT	AT	AT	TT	AT	AA	AT	AT	AT	AT	TT	TT	NN	TT	NN	AT	AT	AT	AT	AT	NN	AT	TT	AT	TT	AT
SCP092934.1_15750286	C/T	CP092934.1	15750286	+	NA	NA	NA	NA	NA	NA	CT	CT	NN	CC	CC	NN	CC	CC	CT	CT	CT	CT	TT	CT	CT	CT	TT	CT	CC	CT	CT	CT	CT	TT	TT	NN	TT	NN	CT	CT	CT	CT	CT	NN	CT	TT	CT	TT	CT
SCP092934.1_15845458	A/G	CP092934.1	15845458	+	NA	NA	NA	NA	NA	NA	AG	AG	NN	GG	GG	AG	GG	GG	AG	AA	NN	AG	AA	AG	AG	AG	AA	AG	GG	AG	AG	AG	AG	AA	AA	NN	AA	NN	AG	AG	AG	AG	AG	AA	AG	NN	AG	AA	AG
SCP092934.1_15845465	C/T	CP092934.1	15845465	+	NA	NA	NA	NA	NA	NA	CT	CT	NN	CC	CC	CT	CC	CC	CT	TT	NN	CT	TT	CT	CT	CT	NN	CT	CC	CT	CT	CT	CT	TT	TT	NN	TT	NN	CT	CT	CT	CT	CT	TT	CT	NN	CT	TT	CT
SCP092934.1_15845523	A/T	CP092934.1	15845523	+	NA	NA	NA	NA	NA	NA	AT	AT	NN	TT	TT	AT	TT	TT	AT	AA	NN	AT	AA	AT	AT	AT	AA	AT	TT	AT	AT	AT	AT	AA	AA	NN	AA	NN	AT	AT	AT	AT	AT	AA	AT	NN	AT	AA	AT
SCP092934.1_15894026	C/A	CP092934.1	15894026	+	NA	NA	NA	NA	NA	NA	CA	CA	CA	AA	AA	CA	AA	AA	CA	CC	CA	CA	CC	NN	CA	CA	CC	CA	AA	CA	CA	CA	CA	CC	CC	NN	CC	NN	CA	CA	CA	CA	CA	CC	CA	CC	CA	CC	CA
SCP092934.1_15894051	T/G	CP092934.1	15894051	+	NA	NA	NA	NA	NA	NA	TG	TG	TG	TT	TT	TG	TT	TT	TG	TG	TG	TG	GG	NN	TG	TG	GG	TG	TT	TG	TG	TG	TG	GG	GG	NN	GG	NN	TG	TG	TG	TG	TG	GG	TG	GG	TG	GG	TG
SCP092934.1_15934088	T/G	CP092934.1	15934088	+	NA	NA	NA	NA	NA	NA	TG	TG	TG	TT	TT	TG	TT	TT	TG	GG	TG	TG	GG	NN	TG	NN	GG	TG	TT	TG	TG	NN	TG	GG	GG	NN	GG	NN	TG	TG	TG	TG	TG	GG	TG	GG	TT	GG	TG
SCP092934.1_15934100	A/G	CP092934.1	15934100	+	NA	NA	NA	NA	NA	NA	GA	GA	GA	GG	GG	GA	GG	GG	GA	AA	GA	GA	AA	NN	GA	NN	AA	GA	GG	GA	GA	NN	GA	AA	AA	NN	AA	NN	GA	GA	GA	GA	GA	AA	GA	AA	GG	AA	GA
SCP092934.1_16255579	G/A	CP092934.1	16255579	+	NA	NA	NA	NA	NA	NA	GA	GA	GA	GG	GG	GA	GG	GG	GA	AA	GG	GA	AA	GG	NN	GA	AA	GA	GG	GA	GA	GA	GA	AA	AA	NN	AA	NN	GA	GA	GA	GA	GA	AA	GA	AA	GA	AA	GA
SCP092934.1_16255614	A/G	CP092934.1	16255614	+	NA	NA	NA	NA	NA	NA	GA	GA	GA	GG	GG	GA	GG	GG	GA	AA	GG	GA	AA	GG	NN	GA	AA	GA	GG	GA	GA	GA	GA	AA	AA	NN	AA	NN	GA	GA	GA	GA	GA	AA	GA	AA	GA	AA	GA
SCP092934.1_16255616	G/A	CP092934.1	16255616	+	NA	NA	NA	NA	NA	NA	GA	GA	GA	AA	AA	GA	AA	AA	GA	GG	AA	GA	GG	AA	NN	GA	GG	GA	AA	GA	GA	GA	GA	GG	GG	NN	GG	NN	GA	GA	GA	GA	GA	GG	GA	GG	GA	GG	GA
SCP092934.1_16255626	G/T	CP092934.1	16255626	+	NA	NA	NA	NA	NA	NA	GT	GT	GT	GG	GG	GT	GG	GG	GT	TT	GG	GT	TT	GG	NN	GT	TT	GT	GG	GT	GT	GT	GT	TT	TT	NN	TT	NN	GT	GT	GT	GT	GT	TT	GT	TT	GT	TT	GT
SCP092934.1_16255654	G/T	CP092934.1	16255654	+	NA	NA	NA	NA	NA	NA	TG	TG	TG	TT	TT	TG	TT	TT	TG	GG	TT	TG	GG	TT	NN	TG	GG	TG	TT	TG	TG	TG	TG	GG	GG	NN	GG	NN	TG	TG	TG	TG	TG	GG	TG	GG	TG	GG	TG
SCP092934.1_16478798	A/C	CP092934.1	16478798	+	NA	NA	NA	NA	NA	NA	CA	CA	CA	CC	CC	CA	CC	NN	CA	AA	NN	CA	AA	CA	CC	NN	AA	CA	CC	CA	CA	CA	CA	AA	AA	NN	AA	NN	NN	CA	CA	CA	CA	AA	CA	AA	CA	AA	CA
SCP092934.1_16478807	A/G/T	CP092934.1	16478807	+	NA	NA	NA	NA	NA	NA	AG	AG	AG	AA	AA	AG	AA	NN	AG	GG	NN	AG	GG	AG	AA	NN	GG	AG	AA	AG	AG	AG	AG	GG	GG	NN	GG	NN	NN	AG	AG	AG	AG	GG	AG	GG	AG	GG	AG
SCP092934.1_16496898	T/G/A	CP092934.1	16496898	+	NA	NA	NA	NA	NA	NA	TG	TG	NN	TT	TT	TG	TG	TT	TG	TG	GG	TG	GG	NN	TT	GG	GG	TG	TT	TG	TG	TG	TG	GG	GG	NN	GG	NN	NN	TG	TG	TG	TG	NN	TG	NN	TG	GG	TG
SCP092934.1_16571282	A/T	CP092934.1	16571282	+	NA	NA	NA	NA	NA	NA	AT	AT	AT	AA	AA	AT	AA	AT	AT	NN	AT	AT	TT	AT	AA	NN	TT	AT	AA	AT	AT	AT	AT	TT	TT	NN	TT	NN	NN	AT	AT	AT	AT	TT	AT	NN	AT	TT	AT
SCP092934.1_16905298	G/A	CP092934.1	16905298	+	NA	NA	NA	NA	NA	NA	GA	GA	GA	GG	GG	GA	GG	GG	GA	GA	GA	GA	NN	GA	GG	GA	AA	GA	GG	GA	GA	GA	GA	AA	AA	NN	AA	NN	GA	GA	GA	GA	GA	AA	GA	AA	GA	AA	GA
SCP092934.1_16905329	C/T	CP092934.1	16905329	+	NA	NA	NA	NA	NA	NA	CT	CT	CT	TT	TT	CT	TT	TT	CT	CT	CT	CT	CC	CT	TT	CT	CC	CT	TT	CT	CT	CT	CT	CC	CC	NN	CC	NN	CT	CT	CT	CT	CT	CC	CT	CC	CT	CC	CT
SCP092934.1_16946015	C/T	CP092934.1	16946015	+	NA	NA	NA	NA	NA	NA	TC	TC	TT	TT	TT	TC	TT	TT	TC	TC	TC	TC	CC	TC	TT	TC	CC	TC	TT	TC	TC	TC	TC	CC	CC	NN	CC	NN	TC	TC	TC	TC	TC	CC	TC	CC	TC	CC	TC
SCP092934.1_16999840	C/T	CP092934.1	16999840	+	NA	NA	NA	NA	NA	NA	CT	CT	NN	TT	CT	CT	TT	TT	CT	CC	CT	CT	CC	NN	TT	CT	CC	CT	TT	CT	CT	CT	CT	CC	CC	NN	CC	NN	CT	CT	CT	CT	CT	NN	CT	NN	CT	CC	CT
SCP092934.1_17084618	G/A	CP092934.1	17084618	+	NA	NA	NA	NA	NA	NA	GA	GA	NN	GG	GG	GG	GG	GG	GA	GA	GA	GA	AA	NN	GG	GA	AA	GA	GG	GA	GA	GA	GA	AA	AA	NN	AA	NN	GA	GA	GA	GA	GA	AA	GA	AA	GA	AA	NN
SCP092935.1_51262	G/C	CP092935.1	51262	+	NA	NA	NA	NA	NA	NA	GC	GC	NN	GC	NN	GC	GC	NN	GC	GC	GG	GC	GC	NN	GC	CC	GC	CC	GC	CC	CC	NN	GC	GG	GG	NN	GG	NN	GC	GG	CC	GC	GC	GG	GG	GG	GC	GC	CC
SCP092935.1_71697	G/A	CP092935.1	71697	+	NA	NA	NA	NA	NA	NA	AG	AG	GG	AG	AG	AG	AG	AG	AG	AG	AA	AG	AG	GG	AA	GG	AG	GG	AA	GG	GG	GG	AG	AA	AA	NN	AA	NN	AG	AA	GG	AG	AG	AA	AA	AA	AG	AG	GG
SCP092935.1_71724	C/T	CP092935.1	71724	+	NA	NA	NA	NA	NA	NA	CT	CT	TT	CT	CT	CT	CT	CT	CT	CT	CC	CT	CT	TT	CC	TT	CT	TT	CC	TT	TT	TT	CT	CC	CC	NN	CC	NN	CT	CC	TT	CT	CT	CC	CC	CC	CT	CT	TT
SCP092935.1_71751	T/C	CP092935.1	71751	+	NA	NA	NA	NA	NA	NA	CT	CT	TT	CT	CT	CT	CT	CT	CT	CT	CC	CT	CT	TT	CC	TT	CT	TT	CT	TT	TT	TT	CT	CC	CC	NN	CC	NN	CT	CC	TT	CT	CT	CC	CC	CC	CT	CT	TT
SCP092935.1_71757	T/G	CP092935.1	71757	+	NA	NA	NA	NA	NA	NA	TG	TG	GG	TG	TG	TG	TG	TG	TG	TG	TT	TG	TG	GG	TT	GG	TG	GG	TG	GG	GG	GG	TG	TT	TT	NN	TT	NN	TG	TT	GG	TG	TG	TT	TT	TT	TG	TG	GG
SCP092935.1_326172	A/T	CP092935.1	326172	+	NA	NA	NA	NA	NA	NA	TA	TA	AA	TA	TT	TA	TA	NN	TA	TA	NN	TA	TA	AA	TA	AA	TA	AA	TA	AA	AA	AA	NN	TT	TT	NN	TT	NN	TA	TT	AA	TA	TA	TT	TT	TT	TA	TA	AA
SCP092935.1_326176	T/G	CP092935.1	326176	+	NA	NA	NA	NA	NA	NA	GT	GT	TT	GT	GG	GT	GT	NN	GT	GT	NN	GT	GT	TT	GT	TT	GT	TT	GT	TT	TT	TT	NN	GG	GG	NN	GG	NN	GT	GG	TT	GT	GT	GG	GG	GG	GT	GT	TT
SCP092935.1_371211	C/T	CP092935.1	371211	+	NA	NA	NA	NA	NA	NA	CT	CT	TT	CT	CT	CT	CT	CT	CT	CT	CC	CT	CT	TT	CT	TT	CT	TT	CT	TT	TT	TT	CT	CC	CC	NN	CC	NN	CT	CC	TT	CT	CT	CC	CC	CC	CT	CT	TT
SCP092935.1_371240	T/A	CP092935.1	371240	+	NA	NA	NA	NA	NA	NA	TA	TA	AA	TA	TA	TA	TA	AA	TA	TA	TT	TA	TA	AA	TA	AA	TA	AA	TA	AA	AA	AA	TA	TT	TT	NN	TT	NN	TA	TT	AA	TA	TA	TT	TT	TT	TA	TA	AA
SCP092935.1_423678	C/G	CP092935.1	423678	+	NA	NA	NA	NA	NA	NA	CG	CG	GG	CG	CG	CG	CG	NN	CG	CG	CC	CG	CG	GG	CG	GG	CG	GG	CG	GG	GG	GG	CG	CC	CC	NN	CC	NN	CG	CC	GG	CG	CG	NN	CC	CC	CG	CG	GG
SCP092935.1_520055	C/T	CP092935.1	520055	+	NA	NA	NA	NA	NA	NA	CT	CT	CC	CT	CT	TT	CT	CC	CT	CT	TT	CT	CT	NN	CT	CC	CT	CC	CT	CC	CC	CC	CT	TT	TT	NN	TT	NN	CT	TT	CC	CT	CT	TT	TT	TT	CT	CT	CC
SCP092935.1_520111	T/C	CP092935.1	520111	+	NA	NA	NA	NA	NA	NA	CT	CT	CC	CT	CT	TT	CT	CC	CT	CT	TT	CT	CT	NN	CT	CC	CT	CC	CT	CC	CC	CC	CT	TT	TT	NN	TT	NN	CT	TT	CC	CT	CT	TT	TT	TT	CT	CT	CC
SCP092935.1_533454	A/G	CP092935.1	533454	+	NA	NA	NA	NA	NA	NA	AG	AG	GG	AG	AG	GG	AG	AG	AG	AG	AA	AG	AG	NN	AG	GG	AG	GG	AG	GG	GG	GG	AG	AA	AA	NN	AA	NN	AG	AA	GG	AG	AG	AA	AA	AA	AG	AG	GG
SCP092935.1_613994	A/G	CP092935.1	613994	+	NA	NA	NA	NA	NA	NA	AG	AG	AA	GG	AG	NN	AG	NN	AG	AG	NN	AG	AG	AG	AG	AA	AG	NN	AG	AA	AA	AA	AG	GG	GG	NN	GG	NN	AG	GG	AA	AG	AG	GG	GG	GG	AG	AG	AA
SCP092935.1_933689	A/C	CP092935.1	933689	+	NA	NA	NA	NA	NA	NA	CA	CA	AA	CA	CA	CA	CA	CA	CA	CA	CC	CA	CA	NN	CA	AA	CA	AA	CA	AA	AA	AA	CA	CA	CA	NN	CC	NN	CA	CC	AA	CA	CA	CC	CC	CC	CA	CA	AA
SCP092935.1_936861	A/G	CP092935.1	936861	+	NA	NA	NA	NA	NA	NA	GA	GA	NN	GA	GA	GA	GA	AA	GA	GA	GG	GA	GA	NN	GA	AA	GA	AA	GA	AA	AA	AA	GA	GA	GA	NN	GG	NN	GA	GG	AA	GA	GA	GG	GG	GG	GA	GA	AA
SCP092935.1_1719647	T/C	CP092935.1	1719647	+	NA	NA	NA	NA	NA	NA	CT	CT	TT	CT	CT	CC	TT	CT	CT	CT	CC	CT	CT	TT	CT	TT	CC	CT	NN	TT	TT	TT	CT	CT	CT	NN	CC	NN	CT	CT	CT	CT	CT	NN	CC	CC	CT	CT	TT
SCP092935.1_1761993	G/C	CP092935.1	1761993	+	NA	NA	NA	NA	NA	NA	CG	CG	GG	CG	NN	CG	GG	GG	CG	CG	CC	CG	CG	GG	CC	GG	CC	NN	NN	GG	GG	GG	CG	CG	CG	NN	CC	NN	CG	CG	CG	CG	CG	NN	CC	NN	CG	CG	GG
SCP092935.1_1813826	A/G	CP092935.1	1813826	+	NA	NA	NA	NA	NA	NA	AG	AG	GG	AG	AG	AG	GG	NN	AG	AG	AA	AG	AG	NN	AG	GG	AA	AG	AG	GG	GG	AG	AG	AG	AG	NN	AA	NN	AG	AG	AG	AG	AG	GG	AA	NN	AG	AG	GG
SCP092935.1_1813829	C/T	CP092935.1	1813829	+	NA	NA	NA	NA	NA	NA	TC	TC	CC	TC	TC	TC	CC	NN	TC	TC	TT	TC	TC	NN	TC	CC	TT	TC	TC	CC	CC	TC	TC	TC	TC	NN	TT	NN	TC	TC	TC	TC	TC	CC	TT	NN	TC	TC	CC
SCP092935.1_2193302	C/A	CP092935.1	2193302	+	NA	NA	NA	NA	NA	NA	CA	CA	NN	CA	CA	CA	AA	CA	CA	NN	CC	CA	CA	AA	CC	AA	CC	CA	CA	AA	AA	AA	CA	CA	CA	NN	CC	CA	CA	CA	CA	CA	CA	NN	CC	CC	CA	CA	AA
SCP092935.1_2247632	C/T	CP092935.1	2247632	+	NA	NA	NA	NA	NA	NA	CT	CT	TT	CT	CT	CT	TT	CT	CT	CT	CC	CT	CT	TT	CT	TT	CC	CT	CT	TT	TT	TT	CT	CT	CT	NN	CC	CC	CT	CT	CT	CT	CT	CC	CC	CC	CT	CT	TT
SCP092935.1_2270095	A/G	CP092935.1	2270095	+	NA	NA	NA	NA	NA	NA	GA	GA	AA	AA	GA	GA	AA	AA	GA	GA	GG	GA	GA	AA	GA	AA	GG	GA	GA	AA	AA	AA	GA	GA	GA	NN	GG	NN	GA	GA	GA	GA	GA	NN	GG	GG	AA	GA	AA
SCP092935.1_2389114	C/A	CP092935.1	2389114	+	NA	NA	NA	NA	NA	NA	CA	CA	NN	CA	CA	CC	AA	AA	CA	CA	CC	CA	CA	NN	CA	AA	CC	CC	NN	AA	AA	AA	CA	CA	CA	NN	CC	NN	CA	CA	CA	CA	CA	CA	CC	CC	CC	CA	NN
SCP092935.1_2389163	C/T	CP092935.1	2389163	+	NA	NA	NA	NA	NA	NA	TC	TC	NN	TC	TC	TT	CC	CC	TC	TC	TT	TC	TC	NN	TC	CC	TT	TT	NN	CC	CC	CC	TC	TC	TC	NN	TT	NN	TC	TC	TC	TC	TC	TC	TT	TT	TT	TC	NN
SCP092935.1_2458218	A/G	CP092935.1	2458218	+	NA	NA	NA	NA	NA	NA	AG	AG	NN	AG	AG	AG	GG	NN	AG	AG	AA	AG	AG	NN	GG	GG	AA	AG	AG	GG	GG	GG	AG	AG	AG	NN	AA	NN	AA	AG	AG	AG	AG	NN	AA	AA	AG	AG	GG
SCP092935.1_2481804	C/T	CP092935.1	2481804	+	NA	NA	NA	NA	NA	NA	CT	CT	TT	CT	CT	CT	TT	CT	CT	CT	CC	CT	CT	NN	TT	TT	CC	CT	CT	TT	TT	TT	CT	CT	CT	NN	CC	NN	CT	CT	CT	CT	CT	CT	CC	CC	CT	CT	TT
SCP092935.1_2534022	G/A	CP092935.1	2534022	+	NA	NA	NA	NA	NA	NA	GA	GA	AA	GA	NN	GA	AA	GA	GA	GA	GG	GA	GA	AA	NN	AA	GG	GA	GA	AA	AA	AA	GA	GA	GA	NN	GG	NN	GA	GA	GA	GA	GA	NN	GG	NN	GA	GA	AA
SCP092935.1_2534040	C/T	CP092935.1	2534040	+	NA	NA	NA	NA	NA	NA	CT	CT	TT	CT	NN	CT	TT	CT	CT	CT	CC	CT	CT	TT	NN	TT	CC	CT	CT	TT	TT	TT	CT	CT	CT	NN	CC	NN	CT	CT	CT	CT	CT	NN	CC	NN	CT	CT	TT
SCP092935.1_2538144	G/T	CP092935.1	2538144	+	NA	NA	NA	NA	NA	NA	GT	GT	GG	GT	GT	GT	GG	GG	GT	GT	TT	GT	GT	GG	GG	GG	TT	GT	GT	GG	GG	GG	GT	GT	GT	NN	TT	NN	GT	GT	GT	GT	GT	GT	TT	TT	GT	GT	GG
SCP092935.1_2599109	T/C	CP092935.1	2599109	+	NA	NA	NA	NA	NA	NA	CT	CT	TT	CT	CT	CT	TT	CT	CT	NN	CC	CT	CT	NN	TT	TT	CC	CT	CT	TT	TT	TT	CT	CT	CT	NN	CC	NN	CT	CT	CT	CT	CT	CT	CC	CC	CC	CT	TT
SCP092935.1_2950815	T/G	CP092935.1	2950815	+	NA	NA	NA	NA	NA	NA	TG	TG	NN	TG	TG	TG	GG	TG	TG	TG	TT	TG	TG	NN	GG	TG	TT	TG	TG	GG	GG	GG	TG	TG	TG	NN	TT	NN	GG	TG	TG	TG	TG	TG	TT	TT	TG	TG	GG
SCP092935.1_3164059	A/C	CP092935.1	3164059	+	NA	NA	NA	NA	NA	NA	CA	CA	AA	CA	CA	CA	AA	CA	CA	CA	CC	CA	CA	NN	AA	CA	CC	CA	CA	AA	AA	AA	CA	CA	CA	NN	CC	NN	CA	CA	CA	CA	CA	CA	CC	CC	CA	CA	AA
SCP092935.1_3357739	C/T	CP092935.1	3357739	+	NA	NA	NA	NA	NA	NA	TC	TC	CC	TC	TC	TC	CC	TC	TC	TC	TT	TC	TC	NN	CC	TC	TT	TC	CC	CC	CC	CC	TC	TC	TC	NN	TT	NN	TC	TC	TC	TC	TC	TC	TT	TT	TC	TC	CC
SCP092935.1_3889246	A/G	CP092935.1	3889246	+	NA	NA	NA	NA	NA	NA	AG	AG	AA	AG	AG	AG	AA	NN	AG	AG	GG	AG	AG	AA	AA	AG	GG	AG	AG	AA	AA	AA	AG	AG	AG	NN	GG	NN	AG	AG	AG	AG	AG	NN	GG	NN	AG	AG	AA
SCP092935.1_3889380	T/G	CP092935.1	3889380	+	NA	NA	NA	NA	NA	NA	TG	TG	NN	TG	TG	NN	GG	NN	TG	TG	TT	TG	TG	NN	GG	TG	TT	TG	TG	GG	TG	GG	TG	TG	TG	NN	TT	NN	TT	TG	TG	TG	TG	NN	TT	TG	TG	TG	GG
SCP092935.1_3976889	T/G	CP092935.1	3976889	+	NA	NA	NA	NA	NA	NA	TG	TG	NN	TG	TG	NN	TT	TT	TG	TG	NN	TG	TG	TT	TT	GG	GG	TG	NN	TT	TT	TT	TG	GG	TG	NN	GG	NN	TG	TG	TG	TG	TG	TG	GG	GG	TG	TG	NN
SCP092935.1_4026393	T/A	CP092935.1	4026393	+	NA	NA	NA	NA	NA	NA	TA	TA	NN	TA	NN	TA	AA	AA	TA	TA	TT	TA	TA	AA	AA	TA	TT	TA	TA	AA	AA	AA	TA	TA	TA	NN	TT	NN	TA	TA	TA	TA	TA	NN	TT	TT	TA	TA	AA
SCP092935.1_4087058	C/T	CP092935.1	4087058	+	NA	NA	NA	NA	NA	NA	TC	TC	NN	TC	TC	TC	CC	CC	TC	TC	NN	TC	TC	CC	CC	TT	TT	TT	TC	CC	CC	CC	TC	TC	TC	NN	TT	NN	TC	TC	TC	TC	TC	TC	TT	TT	TC	TC	CC
SCP092935.1_4161192	A/G	CP092935.1	4161192	+	NA	NA	NA	NA	NA	NA	GA	GA	AA	GA	GA	GA	AA	NN	GA	GA	GG	GA	GA	AA	AA	GA	GG	GA	GA	AA	AA	AA	GA	GA	GA	NN	GG	NN	GG	GA	GA	GA	GA	GA	GG	GG	GA	GA	AA
SCP092935.1_4548429	A/G	CP092935.1	4548429	+	NA	NA	NA	NA	NA	NA	AG	AG	AG	AG	AG	AA	AA	AG	AG	AG	GG	AG	AG	AG	AG	AG	GG	AG	AG	AA	AA	AA	AG	AG	AG	NN	GG	AG	AG	AG	AG	AG	GG	AG	AG	GG	AG	AG	AA
SCP092935.1_4548499	A/G	CP092935.1	4548499	+	NA	NA	NA	NA	NA	NA	AG	AG	AG	AG	AG	GG	GG	AG	AG	AG	AA	AG	AG	AA	AG	AG	AA	AA	AG	GG	GG	GG	AG	AG	AG	NN	AA	AG	AG	AG	AG	AG	AA	AG	AG	AA	AG	AG	GG
SCP092935.1_4683601	T/G	CP092935.1	4683601	+	NA	NA	NA	NA	NA	NA	TG	TG	TG	TG	NN	TT	TT	TT	TG	TG	GG	GG	TG	NN	NN	TG	GG	TG	TG	TT	TT	TT	TT	TG	TG	NN	GG	NN	TG	TG	TG	TG	GG	NN	TG	GG	GG	TG	TT
SCP092935.1_4716311	A/G	CP092935.1	4716311	+	NA	NA	NA	NA	NA	NA	AG	AG	NN	AG	AG	GG	GG	AG	AG	AG	AA	AG	AG	AG	GG	AG	AA	AG	AG	GG	GG	GG	AG	AG	AG	NN	AA	NN	AG	AG	AG	AG	AA	AG	AG	AA	AG	AG	GG
SCP092935.1_4932518	T/C	CP092935.1	4932518	+	NA	NA	NA	NA	NA	NA	CT	CT	CT	CT	CT	TT	TT	CT	CT	CT	CC	CT	CT	CC	TT	CT	CC	CT	CT	TT	TT	TT	CT	CT	CT	NN	CC	CT	CT	CT	CT	CT	CC	NN	CT	CC	CT	CT	TT
SCP092935.1_4952070	G/A	CP092935.1	4952070	+	NA	NA	NA	NA	NA	NA	GG	GA	NN	GA	GA	GG	GG	NN	GA	GA	AA	GA	GA	GA	GG	GA	AA	GA	GA	GG	GG	GG	GA	GA	GA	NN	AA	NN	GA	GA	GA	GA	AA	NN	GA	AA	GA	GA	NN
SCP092935.1_4952104	G/C	CP092935.1	4952104	+	NA	NA	NA	NA	NA	NA	CG	CG	NN	CG	CG	CC	CC	NN	CG	CG	GG	CG	CG	CG	CC	CG	GG	CG	CG	CC	CC	CC	CG	CG	CG	NN	GG	NN	CG	CG	CG	CG	GG	NN	CG	GG	CG	CG	NN
SCP092935.1_4952117	A/G	CP092935.1	4952117	+	NA	NA	NA	NA	NA	NA	GA	GA	NN	GA	GA	GG	GG	NN	GA	GA	AA	GA	GA	GA	GG	GA	AA	GA	GA	GG	GG	GG	GA	GA	GA	NN	AA	NN	GA	GA	GA	GA	AA	NN	GA	AA	GA	GA	NN
SCP092935.1_5078057	G/A	CP092935.1	5078057	+	NA	NA	NA	NA	NA	NA	GA	GA	GA	GA	GA	NN	AA	NN	GA	GA	NN	GA	GA	GG	AA	GA	GG	GA	GA	AA	AA	AA	GA	GA	GA	NN	GG	NN	GA	GA	GA	GA	GG	GA	GA	GG	GA	GA	AA
SCP092935.1_5180264	C/T	CP092935.1	5180264	+	NA	NA	NA	NA	NA	NA	CT	CT	CT	CT	CT	CC	CC	CT	CT	CT	TT	CT	CT	NN	CC	CT	TT	CT	CT	CC	CC	CC	CT	CT	CT	NN	TT	NN	CT	CT	TT	TT	TT	CT	CT	TT	CT	CT	CC
SCP092935.1_5180308	A/T	CP092935.1	5180308	+	NA	NA	NA	NA	NA	NA	AT	AT	AT	AT	AT	NN	AA	AT	AT	AT	TT	AT	AT	NN	NN	AT	TT	AT	AT	AA	AA	AA	AT	AT	AT	NN	TT	NN	AT	AT	TT	TT	TT	AT	AT	TT	AT	AT	AA
SCP092935.1_5190322	T/A	CP092935.1	5190322	+	NA	NA	NA	NA	NA	NA	TA	TA	NN	TA	TA	TT	TT	NN	TA	TA	AA	TA	TA	NN	TT	TA	AA	TA	TT	TT	TT	TT	TA	TT	TA	NN	AA	NN	TA	TA	AA	AA	AA	TA	TA	AA	TA	TA	TT
SCP092935.1_5273735	A/C	CP092935.1	5273735	+	NA	NA	NA	NA	NA	NA	CA	CA	CA	CA	CA	AA	AA	AA	CA	CA	CC	CA	CA	CA	AA	CA	CC	CA	CA	AA	AA	AA	CA	CA	CA	NN	CC	NN	CA	CA	CC	CC	CC	CA	CA	CC	CA	CA	AA
SCP092935.1_5344622	A/C	CP092935.1	5344622	+	NA	NA	NA	NA	NA	NA	AC	AC	NN	AC	AC	CC	CC	AC	AC	AC	AA	AC	AC	NN	CC	AC	AA	AC	AC	CC	CC	CC	AC	AC	AC	NN	AA	NN	AC	AC	AA	AA	AA	AC	AC	AA	AC	AC	CC
SCP092935.1_5424966	A/T	CP092935.1	5424966	+	NA	NA	NA	NA	NA	NA	TA	TA	TA	TA	TA	TT	TT	TT	TA	TA	AA	TA	TA	TA	TT	TA	AA	TA	TA	TT	TT	TT	TA	TA	TA	NN	AA	NN	TA	TA	AA	AA	AA	NN	TA	AA	TA	TA	TT
SCP092935.1_5461423	T/C	CP092935.1	5461423	+	NA	NA	NA	NA	NA	NA	TC	TC	TC	TC	TC	CC	CC	TC	TC	TC	TT	TC	TC	TC	NN	TC	TT	TC	TC	CC	CC	CC	TC	TC	TC	NN	TT	NN	TC	TC	TT	TT	TT	TC	TC	TT	TC	TC	CC
SCP092935.1_5461470	A/G	CP092935.1	5461470	+	NA	NA	NA	NA	NA	NA	AG	AG	AG	AG	AG	GG	GG	AG	AG	AG	AA	AG	AG	AG	NN	AG	AA	AG	AG	GG	GG	GG	AG	AG	AG	NN	AA	NN	AG	AG	AA	AA	AA	AG	AG	AA	AG	AG	GG
SCP092935.1_5464576	T/C	CP092935.1	5464576	+	NA	NA	NA	NA	NA	NA	TC	TC	TC	TC	TC	TC	CC	TC	TC	TC	TT	TC	TC	TC	CC	TC	TT	TC	TC	CC	CC	CC	TC	TC	TC	NN	TT	NN	TC	TC	TT	TT	TT	NN	TC	TT	TC	TC	CC
SCP092935.1_5464633	A/T	CP092935.1	5464633	+	NA	NA	NA	NA	NA	NA	TA	TA	TA	TA	TA	TA	AA	TA	TA	TA	TT	TA	TA	TA	AA	TA	TT	TA	TA	AA	AA	AA	TA	TA	TA	NN	TT	NN	TA	TA	TT	TT	TT	NN	TA	TT	TA	TA	AA
SCP092935.1_5464642	T/A	CP092935.1	5464642	+	NA	NA	NA	NA	NA	NA	AT	AT	AT	AT	AT	AT	TT	AT	AT	AT	AA	AT	AT	AT	TT	AT	AA	AT	AT	TT	TT	TT	AT	AT	AT	NN	AA	NN	AT	AT	AA	AA	AA	NN	AT	AA	AT	AT	TT
SCP092935.1_5464654	A/C	CP092935.1	5464654	+	NA	NA	NA	NA	NA	NA	CA	CA	CA	CA	CA	CA	AA	CA	CA	CA	CC	CA	CA	CA	AA	CA	CC	CA	CA	AA	AA	AA	CA	CA	CA	NN	CC	NN	CA	CA	CC	CC	CC	NN	CA	CC	CA	CA	AA
SCP092935.1_5548670	G/A	CP092935.1	5548670	+	NA	NA	NA	NA	NA	NA	GA	GA	GA	GA	GA	GG	GG	GA	GA	GA	AA	GA	AA	NN	GG	GA	AA	GA	GA	GG	GG	GG	GA	GA	GA	NN	AA	NN	GA	GA	AA	AA	AA	GA	GA	NN	GA	GA	GG
SCP092935.1_5548679	A/G	CP092935.1	5548679	+	NA	NA	NA	NA	NA	NA	GA	GA	GA	GA	GA	GG	GG	GA	GA	GA	AA	GA	AA	NN	GG	GA	AA	GA	GA	GG	GG	GG	GA	GA	GA	NN	AA	NN	GA	GA	AA	AA	AA	GA	GA	NN	GA	GA	GG
SCP092935.1_5579249	G/T	CP092935.1	5579249	+	NA	NA	NA	NA	NA	NA	TG	TG	TG	TG	TG	NN	GG	GG	TG	TT	TT	TG	TT	NN	GG	TG	TT	TG	TT	GG	GG	GG	TG	TG	TG	NN	TT	NN	TG	TG	TT	TT	TT	TG	TG	TT	TG	TG	GG
SCP092935.1_6077961	T/C	CP092935.1	6077961	+	NA	NA	NA	NA	NA	NA	TC	TC	TC	TC	TC	CC	CC	TC	TC	TC	TT	TC	TT	TC	CC	TC	TT	TC	TC	CC	CC	CC	TC	TC	TC	NN	TT	NN	TC	TC	TT	TT	TT	TC	TC	TT	TC	TC	CC
SCP092935.1_6084056	C/G	CP092935.1	6084056	+	NA	NA	NA	NA	NA	NA	CG	CG	NN	CG	CG	GG	GG	CG	CG	CG	CC	CG	CC	NN	GG	CG	CC	CG	CG	GG	GG	GG	CG	CG	CG	NN	CC	NN	CG	CG	CC	CC	CC	CC	CG	CC	CG	CG	GG
SCP092935.1_6197197	T/C	CP092935.1	6197197	+	NA	NA	NA	NA	NA	NA	CT	CT	CT	CT	CT	TT	TT	TT	CT	CT	CC	CT	CC	CT	TT	CT	CC	CT	CT	TT	TT	TT	CT	CT	CT	NN	CC	NN	CT	CT	CC	CC	CC	NN	CT	CC	CT	CT	TT
SCP092935.1_6403966	C/A	CP092935.1	6403966	+	NA	NA	NA	NA	NA	NA	NN	CA	CA	CA	CA	CC	CC	CA	CA	CA	AA	CA	AA	NN	CC	CA	AA	CA	CA	CC	CC	CC	CA	CA	CA	NN	AA	NN	CA	CA	AA	AA	AA	CA	CA	AA	CA	CA	CC
SCP092935.1_6404097	T/C	CP092935.1	6404097	+	NA	NA	NA	NA	NA	NA	TC	TC	TC	TC	TC	CC	CC	TC	TC	TC	TT	TC	TT	NN	CC	TC	TT	TC	TC	CC	CC	CC	TC	TC	TC	NN	TT	TC	TC	TC	TT	TT	TT	TC	TC	TT	TC	TC	CC
SCP092935.1_6407922	A/T	CP092935.1	6407922	+	NA	NA	NA	NA	NA	NA	AT	AT	TT	AT	AT	TT	TT	TT	AT	AT	AA	AT	AA	AT	NN	AT	AA	AT	AT	TT	TT	TT	AT	AT	AT	NN	AA	NN	AT	AT	AA	AA	AA	AT	AT	NN	AT	AT	TT
SCP092935.1_6528527	A/T	CP092935.1	6528527	+	NA	NA	NA	NA	NA	NA	AT	AT	AT	AT	AT	AA	AA	AT	AT	AT	TT	AT	TT	NN	AA	AT	TT	AT	AT	AA	AA	AA	AT	AT	AT	NN	TT	AT	AT	AT	TT	TT	TT	AT	AT	TT	AT	AT	AA
SCP092935.1_7063899	T/C	CP092935.1	7063899	+	NA	NA	NA	NA	NA	NA	TC	NN	TC	TT	TT	CC	CC	TC	TC	TC	TT	TC	TT	TT	CC	TC	TT	TC	TC	CC	CC	CC	TC	TC	TC	NN	TT	NN	TC	TC	TT	TT	TT	TC	TC	TT	TC	TC	CC
SCP092935.1_7063939	T/C	CP092935.1	7063939	+	NA	NA	NA	NA	NA	NA	TC	NN	TC	CC	CC	TT	TT	TC	TC	TC	CC	TC	CC	CC	TT	TC	CC	TC	TC	TT	TT	TT	TC	TC	TC	NN	CC	NN	TC	TC	CC	CC	CC	TC	TC	CC	TC	TC	TT
SCP092935.1_16723504	C/A	CP092935.1	16723504	+	NA	NA	NA	NA	NA	NA	AC	AC	AC	AA	AA	CC	CC	AC	AC	AC	AC	CC	AA	NN	AC	AC	AA	AC	CC	CC	CC	CC	AC	AC	AC	NN	AA	NN	CC	AC	AA	AA	AA	AA	AC	AC	AC	CC	AC
SCP092935.1_16723511	A/G	CP092935.1	16723511	+	NA	NA	NA	NA	NA	NA	GA	GA	GA	GG	GG	AA	AA	GA	GA	GA	GA	AA	GG	NN	GA	GA	GG	GA	AA	AA	AA	AA	GA	GA	GA	NN	GG	NN	AA	GA	GG	GG	GG	GG	GA	GA	GA	AA	GA
SCP092935.1_17022611	G/A	CP092935.1	17022611	+	NA	NA	NA	NA	NA	NA	GA	GA	GA	GG	GG	AA	AA	GG	GA	GA	GA	AA	GG	GG	GA	GA	GG	GA	AA	AA	AA	AA	GA	GA	GA	NN	GG	NN	AA	GA	GG	GG	GG	GG	GA	GA	GA	AA	GA
SCP092935.1_17022655	A/C/T	CP092935.1	17022655	+	NA	NA	NA	NA	NA	NA	AC	AC	AC	AA	AA	CC	CC	AA	AC	AC	AC	CC	AA	AA	AC	AC	AA	AC	CC	CC	CC	CC	AC	AC	AC	NN	AA	NN	CC	AC	AA	AA	AA	AA	AC	AC	AC	CC	AC
SCP092935.1_17132665	A/T	CP092935.1	17132665	+	NA	NA	NA	NA	NA	NA	AT	AT	AA	AA	AA	NN	TT	NN	AT	AT	AT	TT	AA	NN	AT	AT	AA	AT	TT	TT	TT	TT	AT	AT	AT	NN	AA	NN	TT	AT	AA	AA	AA	AA	AT	AT	AT	TT	AT
SCP092935.1_18499291	C/T	CP092935.1	18499291	+	NA	NA	NA	NA	NA	NA	CT	CT	CT	TT	TT	CC	CC	TT	CT	CT	CT	CC	TT	TT	CT	CT	TT	CT	CC	CC	CC	CC	CT	CC	CC	NN	TT	NN	CC	CT	TT	TT	TT	TT	CT	CT	CT	CC	CT
SCP092935.1_19024459	T/A	CP092935.1	19024459	+	NA	NA	NA	NA	NA	NA	TA	TA	TA	TT	TT	AA	AA	TT	TA	TA	TA	AA	TT	NN	TA	TA	TT	TA	AA	AA	AA	AA	TA	AA	AA	NN	TT	NN	AA	TT	TT	TT	TT	TA	TA	TA	TA	AA	TA
SCP092936.1_9217	G/A	CP092936.1	9217	+	NA	NA	NA	NA	NA	NA	GA	GA	GA	GG	GG	GA	GG	GA	GA	AA	AA	GA	GA	GA	GG	GA	GG	GA	GA	AA	GA	AA	GA	GG	GG	NN	GG	NN	GG	AA	GA	GA	GA	GG	GA	GA	GA	AA	AA
SCP092936.1_17774	T/C	CP092936.1	17774	+	NA	NA	NA	NA	NA	NA	CT	CT	CT	CC	CC	CT	CC	CT	CT	CT	TT	CT	CT	NN	CC	CT	CC	CT	CT	TT	CT	TT	CT	CC	CC	NN	CC	NN	CT	TT	CT	CT	CT	CC	CT	CT	CT	TT	TT
SCP092936.1_17792	T/C	CP092936.1	17792	+	NA	NA	NA	NA	NA	NA	TC	TC	TC	TT	TT	TC	TT	TC	TC	TC	CC	TC	TC	NN	TT	TC	TT	TC	TC	CC	TC	CC	TC	TT	TT	NN	TT	NN	TC	CC	TC	TC	TC	TT	TC	TC	TC	CC	CC
SCP092936.1_17824	T/A	CP092936.1	17824	+	NA	NA	NA	NA	NA	NA	TA	TA	TA	TT	TT	TA	TT	TA	TA	TA	AA	TA	TA	NN	TT	TA	TT	TA	TA	AA	TA	AA	TA	TT	TT	NN	TT	NN	TA	AA	TA	TA	TA	TT	TA	TA	TA	AA	AA
SCP092936.1_43498	T/G	CP092936.1	43498	+	NA	NA	NA	NA	NA	NA	TG	TG	NN	GG	GG	NN	GG	TG	TG	TG	TT	TG	TG	TG	GG	TG	GG	TG	TG	TT	TG	TT	TG	GG	GG	NN	GG	NN	TG	TT	TG	TG	TG	GG	TG	TG	TG	TT	TT
SCP092936.1_143323	G/A	CP092936.1	143323	+	NA	NA	NA	NA	NA	NA	GA	GA	GA	GG	GG	GA	GG	GA	GA	GA	AA	GA	GA	GA	GG	GA	GG	GA	GA	AA	GA	AA	GA	GG	GG	NN	GG	NN	GA	AA	GA	GA	GA	GG	GA	GA	GA	AA	AA
SCP092936.1_271240	T/C	CP092936.1	271240	+	NA	NA	NA	NA	NA	NA	CT	CT	CT	CC	CC	NN	CC	CT	CT	CT	TT	CT	CT	CT	CC	CT	CC	CT	CT	TT	CT	TT	CT	CC	CC	NN	CC	NN	CT	TT	CT	CT	CT	CC	CT	CT	CT	TT	TT
SCP092936.1_501782	T/C	CP092936.1	501782	+	NA	NA	NA	NA	NA	NA	CT	CT	CT	CC	CC	CT	CC	CC	CT	NN	TT	CT	CT	CT	CC	CT	CC	CT	CT	TT	CT	TT	CT	CC	CC	NN	CC	CT	CT	TT	CT	CT	CT	CC	CT	NN	CT	TT	TT
SCP092936.1_576715	T/C	CP092936.1	576715	+	NA	NA	NA	NA	NA	NA	TC	TC	NN	TT	TT	TC	TT	TC	TC	CC	CC	TC	TC	NN	TT	TC	TT	TC	NN	CC	TC	CC	TC	TT	TT	NN	TT	NN	TC	CC	TC	TC	TC	TT	TC	TT	TC	CC	CC
SCP092936.1_889296	T/C	CP092936.1	889296	+	NA	NA	NA	NA	NA	NA	CT	CT	NN	TT	TT	CT	TT	CT	CT	CT	CC	CT	CT	NN	TT	CT	TT	CT	CT	CC	CT	CC	CT	TT	TT	NN	TT	NN	CT	CC	CT	CT	CT	TT	CT	CT	CC	CC	CC
SCP092936.1_1342127	T/C	CP092936.1	1342127	+	NA	NA	NA	NA	NA	NA	CT	CT	CT	CC	NN	CT	CC	CT	CT	CT	NN	CT	CT	CT	NN	CT	CC	CC	CC	TT	CT	TT	CT	CC	CC	NN	CC	NN	CT	TT	CT	CT	CT	NN	CT	CT	TT	TT	TT
SCP092936.1_1349429	A/C	CP092936.1	1349429	+	NA	NA	NA	NA	NA	NA	AC	AC	NN	CC	CC	AC	CC	AC	AC	AC	AA	AC	AC	AC	CC	AC	CC	CC	AC	AA	AC	AA	AC	CC	CC	NN	CC	NN	AC	AA	AC	AC	AC	NN	AC	AA	AA	AA	AA
SCP092936.1_1349447	T/C	CP092936.1	1349447	+	NA	NA	NA	NA	NA	NA	TC	TC	NN	TT	TT	TC	TT	TC	TC	TC	CC	TC	TC	TC	TT	TC	TT	TT	TC	CC	TC	CC	TC	TT	TT	NN	TT	NN	TC	CC	TC	TC	TC	NN	TC	CC	CC	CC	CC
SCP092936.1_1403157	T/C	CP092936.1	1403157	+	NA	NA	NA	NA	NA	NA	CT	CT	CT	CC	CC	CT	CC	CT	CT	CT	TT	CT	CT	CT	CC	CT	CC	CC	CT	TT	CT	TT	CT	CC	CC	NN	CC	NN	CT	TT	CT	CT	CT	CC	CT	CT	TT	TT	TT
SCP092936.1_1464573	G/A	CP092936.1	1464573	+	NA	NA	NA	NA	NA	NA	AG	AG	AG	GG	AG	NN	GG	AG	AG	AA	AA	AG	AG	AG	NN	AG	GG	GG	AG	AA	AG	AA	AG	GG	GG	NN	GG	NN	AG	NN	AG	AG	AG	GG	AG	AG	AA	AA	AA
SCP092936.1_1464630	A/T	CP092936.1	1464630	+	NA	NA	NA	NA	NA	NA	AT	AT	AT	TT	TT	NN	TT	AT	AT	AA	AA	AT	AT	AT	NN	AT	TT	TT	AT	AA	AT	AA	AT	TT	TT	NN	TT	NN	AT	NN	AT	AT	AT	TT	AT	TT	AA	AA	AA
SCP092936.1_1680538	T/C	CP092936.1	1680538	+	NA	NA	NA	NA	NA	NA	CT	CT	CT	CC	CC	CT	CC	CT	CT	CT	TT	CT	CT	CT	CC	CT	CC	CC	CT	TT	CT	TT	CT	CC	CC	NN	CC	NN	CT	TT	CT	CT	CT	CC	CT	CT	TT	TT	TT
SCP092936.1_1870295	C/A	CP092936.1	1870295	+	NA	NA	NA	NA	NA	NA	AC	AC	NN	AA	AA	AC	AA	NN	AC	CC	CC	AC	AC	AC	AA	AC	AA	AA	NN	CC	AA	CC	AA	AA	AA	NN	AA	NN	AC	CC	AC	AC	AC	AA	AC	AA	CC	CC	CC
SCP092936.1_1870340	C/A	CP092936.1	1870340	+	NA	NA	NA	NA	NA	NA	CA	CA	NN	CC	CC	CA	CC	NN	CA	AA	AA	CA	CA	CA	CC	CA	CC	CC	NN	AA	CC	AA	CC	CC	CC	NN	CC	NN	CA	AA	CA	CA	CA	CC	CA	CA	AA	AA	AA
SCP092936.1_1961129	G/A	CP092936.1	1961129	+	NA	NA	NA	NA	NA	NA	GA	GA	GA	GG	GG	GG	GG	GA	GA	AA	AA	GA	GA	GA	GG	GA	GG	GG	NN	AA	GG	AA	GA	GG	GG	NN	GG	GA	GA	AA	GA	GA	GA	NN	GA	GA	AA	AA	AA
SCP092936.1_2002241	C/T	CP092936.1	2002241	+	NA	NA	NA	NA	NA	NA	CT	CT	CT	CC	CC	CT	CC	CT	CT	CT	TT	CT	CT	CT	CC	CT	CC	CC	CT	NN	CC	TT	CT	CC	CC	NN	CC	CT	CT	TT	CT	CT	CT	CC	CT	CT	TT	NN	TT
SCP092936.1_2024720	T/C	CP092936.1	2024720	+	NA	NA	NA	NA	NA	NA	CT	CT	CT	CC	CC	CT	CC	CT	CT	CT	TT	CT	CT	CT	CC	CT	CC	CC	CT	TT	CC	TT	CT	CC	CC	NN	CC	NN	CT	TT	CT	CT	CT	CC	CT	CT	TT	TT	TT
SCP092936.1_2201599	A/G	CP092936.1	2201599	+	NA	NA	NA	NA	NA	NA	AG	AG	AG	AA	AA	AG	AA	AG	GG	AG	GG	AG	AG	NN	AA	AG	AA	AA	AG	GG	AA	GG	AG	AA	AA	NN	AA	NN	AG	GG	AG	AG	AG	AA	AG	AG	GG	GG	GG
SCP092936.1_2201689	G/T	CP092936.1	2201689	+	NA	NA	NA	NA	NA	NA	GT	GT	GT	GG	GG	GT	GG	GT	TT	GT	TT	GT	GT	GT	GG	GT	GG	GG	GT	TT	GG	TT	GT	GG	GG	NN	GG	NN	GT	TT	GT	GT	GT	GG	GT	GT	TT	TT	TT
SCP092936.1_2201699	C/T	CP092936.1	2201699	+	NA	NA	NA	NA	NA	NA	CT	CT	CT	CC	CC	CT	CC	CT	TT	CT	TT	CT	CT	CT	CC	CT	CC	CC	CT	TT	CC	TT	CT	CC	CC	NN	CC	NN	CT	TT	CT	CT	CT	CC	CT	CT	TT	TT	TT
SCP092936.1_2201746	C/T	CP092936.1	2201746	+	NA	NA	NA	NA	NA	NA	TC	TC	TC	TT	TT	TC	TT	TC	CC	TC	CC	TC	TC	TC	TT	TC	TT	TT	TC	CC	TT	CC	TC	TT	TT	NN	TT	NN	TC	CC	TC	TC	TC	TT	TC	TC	TC	CC	CC
SCP092936.1_2201795	T/G	CP092936.1	2201795	+	NA	NA	NA	NA	NA	NA	TG	TG	TG	TT	TT	TG	TT	TG	GG	TG	GG	TG	TG	TG	TT	TG	TT	TT	TG	GG	TT	GG	TG	TT	TT	NN	TT	NN	TG	GG	TG	TG	TG	TT	TG	TG	TG	GG	GG
SCP092936.1_2217520	A/G	CP092936.1	2217520	+	NA	NA	NA	NA	NA	NA	GA	GA	NN	GG	GG	GG	GG	AA	AA	NN	AA	GA	GA	GA	GG	GA	GG	GG	GA	AA	GG	AA	GA	GG	GG	NN	GG	NN	GA	AA	GA	GA	GA	GG	GA	NN	AA	AA	AA
SCP092936.1_2228939	T/G	CP092936.1	2228939	+	NA	NA	NA	NA	NA	NA	TG	TG	TG	GG	TG	TG	GG	TG	TT	TT	TG	TG	TG	NN	GG	TG	GG	GG	TG	TT	GG	TT	TG	GG	GG	NN	GG	TG	TG	TT	TG	TG	TG	NN	TG	TT	TT	TT	TT
SCP092936.1_2228968	C/G	CP092936.1	2228968	+	NA	NA	NA	NA	NA	NA	GC	GC	GC	GG	GC	GC	GG	GC	CC	CC	GC	GC	GC	NN	GG	GC	GG	GG	GC	CC	GG	CC	GC	GG	GG	NN	GG	GC	GC	CC	GC	GC	GC	NN	GC	CC	CC	CC	CC
SCP092936.1_2314661	T/A	CP092936.1	2314661	+	NA	NA	NA	NA	NA	NA	TA	TA	TA	TT	TT	NN	TT	TA	AA	TA	AA	TA	TA	NN	TT	TA	TT	TT	TA	AA	TT	AA	TA	TT	TT	NN	TT	NN	TA	AA	TA	TA	TA	TT	TA	NN	NN	AA	AA
SCP092936.1_2314713	T/C	CP092936.1	2314713	+	NA	NA	NA	NA	NA	NA	TC	TC	TC	CC	CC	NN	CC	TC	TT	TT	TT	TC	TC	NN	CC	TC	CC	CC	TC	TT	CC	TT	TC	CC	CC	NN	CC	NN	TC	TT	TC	TC	TC	CC	TC	NN	NN	TT	TT
SCP092936.1_2314731	C/T	CP092936.1	2314731	+	NA	NA	NA	NA	NA	NA	CT	CT	CT	TT	TT	NN	TT	CT	CC	CC	CC	CT	CT	NN	TT	CT	TT	TT	CT	CC	TT	CC	CT	TT	TT	NN	TT	NN	CT	CC	CT	CT	CT	TT	CT	NN	NN	CC	CC
SCP092936.1_2314737	A/G	CP092936.1	2314737	+	NA	NA	NA	NA	NA	NA	AG	AG	AG	GG	GG	NN	GG	AG	AA	NN	AA	AG	AG	NN	GG	AG	GG	GG	AG	AA	GG	AA	AG	GG	GG	NN	GG	NN	AG	AA	AG	AG	AG	GG	AG	NN	NN	AA	AA
SCP092936.1_2322583	G/A	CP092936.1	2322583	+	NA	NA	NA	NA	NA	NA	AG	AG	AG	GG	GG	AG	GG	AG	AA	AG	AA	AG	AG	AG	GG	AG	GG	GG	AG	AA	GG	AA	AG	GG	GG	NN	GG	AG	AG	AA	AG	AG	AG	GG	AG	AG	AA	AA	AA
SCP092936.1_2460667	T/A	CP092936.1	2460667	+	NA	NA	NA	NA	NA	NA	TA	TA	TA	TT	TT	TA	TT	NN	AA	TA	TA	TA	TA	TA	TT	TA	TT	TT	TA	AA	TT	AA	TA	TT	TT	NN	TT	NN	TA	AA	TA	TA	TA	NN	TA	TA	AA	AA	AA
SCP092936.1_2468727	A/T	CP092936.1	2468727	+	NA	NA	NA	NA	NA	NA	AT	AT	AT	AA	AA	AT	AA	AT	TT	AT	TT	AT	AT	NN	NN	AT	AA	AA	AT	TT	AA	TT	AT	AA	AA	NN	AA	NN	AT	AT	AT	AT	AT	AA	AT	AT	TT	TT	TT
SCP092936.1_2468765	A/G	CP092936.1	2468765	+	NA	NA	NA	NA	NA	NA	AG	AG	AG	AA	AA	AG	AA	AG	GG	AG	GG	AG	AG	NN	NN	AG	AA	AA	AG	GG	AA	GG	AG	AA	AA	NN	AA	NN	AG	GG	AG	AG	AG	AA	AG	AG	GG	GG	GG
SCP092936.1_2468782	A/C	CP092936.1	2468782	+	NA	NA	NA	NA	NA	NA	AC	AC	AC	AA	AA	AC	AA	AC	CC	AC	CC	AC	AC	NN	NN	AC	AA	AA	AC	CC	AA	CC	AC	AA	AA	NN	AA	NN	AC	CC	AC	AC	AC	AA	AC	AC	CC	CC	CC
SCP092936.1_2468797	C/T	CP092936.1	2468797	+	NA	NA	NA	NA	NA	NA	TC	TC	TC	TT	TT	TC	TT	TC	CC	TC	CC	TC	TC	NN	NN	TC	TT	TT	TC	CC	TT	CC	TC	TT	TT	NN	TT	NN	TC	TC	TC	TC	TC	TT	TC	TC	CC	CC	CC
SCP092936.1_2542688	C/T	CP092936.1	2542688	+	NA	NA	NA	NA	NA	NA	CT	CT	CT	CC	CC	CT	CC	NN	TT	CT	TT	CT	CT	CT	CC	CT	CC	CC	CT	TT	CC	TT	CT	CC	CC	NN	CC	NN	CT	TT	CT	CT	CT	CC	CT	CT	TT	TT	TT
SCP092936.1_2542691	G/A	CP092936.1	2542691	+	NA	NA	NA	NA	NA	NA	AG	AG	AG	GG	GG	AG	GG	AA	AA	AG	AA	AG	AG	AG	GG	AG	GG	GG	AG	AA	GG	AA	AG	GG	GG	NN	GG	NN	AG	AA	AG	AG	AG	GG	AG	AG	AA	AA	AA
SCP092936.1_2806584	A/G	CP092936.1	2806584	+	NA	NA	NA	NA	NA	NA	GA	GA	GA	GG	GG	GA	GG	GA	GA	GA	AA	GA	GA	GA	NN	GA	GG	GG	GA	AA	GG	AA	GA	GG	GG	NN	GG	NN	GA	AA	GA	GA	GA	NN	GA	GA	AA	AA	AA
SCP092936.1_2806585	A/T	CP092936.1	2806585	+	NA	NA	NA	NA	NA	NA	TA	TA	TA	TT	TT	TA	TT	TA	TA	TA	AA	TA	TA	TA	NN	TA	TT	TT	TA	AA	TT	AA	TA	TT	TT	NN	TT	NN	TA	AA	TA	TA	TA	NN	TA	TA	AA	AA	AA
SCP092936.1_2806616	T/G	CP092936.1	2806616	+	NA	NA	NA	NA	NA	NA	TG	TG	TG	TT	TT	TG	TT	TG	TG	TG	GG	TG	TG	TG	NN	TG	TT	TT	TG	GG	TT	GG	TG	TT	TT	NN	TT	NN	TG	TG	TG	TG	TG	NN	TG	TG	GG	GG	GG
SCP092936.1_2910741	G/A	CP092936.1	2910741	+	NA	NA	NA	NA	NA	NA	GA	GA	NN	AA	GA	NN	AA	NN	GA	GA	GG	GA	GA	GA	NN	GA	AA	AA	GA	GG	AA	GG	GA	AA	AA	NN	AA	NN	GA	GG	GA	GA	GA	AA	GA	GA	GG	GG	GG
SCP092936.1_2918708	T/C	CP092936.1	2918708	+	NA	NA	NA	NA	NA	NA	TC	TC	TC	CC	TC	NN	CC	NN	TC	TT	TT	TC	TC	TT	CC	TC	CC	CC	TC	TT	CC	TT	TC	CC	CC	NN	CC	NN	TC	TT	TC	TC	TC	CC	TC	TC	TT	TT	TT
SCP092936.1_2918710	C/T	CP092936.1	2918710	+	NA	NA	NA	NA	NA	NA	CT	CT	CT	TT	CT	NN	TT	NN	CT	CC	CC	CT	CT	CC	TT	CT	TT	TT	CT	CC	TT	CC	CT	TT	TT	NN	TT	NN	CT	CC	CT	CT	CT	TT	CT	CT	CC	CC	CC
SCP092936.1_2918720	A/G	CP092936.1	2918720	+	NA	NA	NA	NA	NA	NA	GA	GA	GA	AA	GA	NN	AA	NN	GA	GG	GG	GA	GA	GG	AA	GA	AA	AA	GA	GG	AA	GG	GA	AA	AA	NN	AA	NN	GA	GG	GA	GA	GA	AA	GA	GA	GG	GG	GG
SCP092936.1_2944491	A/G/T	CP092936.1	2944491	+	NA	NA	NA	NA	NA	NA	GA	GA	GA	AA	AA	GA	AA	GA	GA	GA	GG	GA	GA	GA	AA	GA	AA	AA	GA	GG	AA	GG	GA	AA	AA	NN	AA	GA	GA	GG	GA	GA	GA	AA	GA	GA	GG	GG	GG
SCP092936.1_2983078	T/C	CP092936.1	2983078	+	NA	NA	NA	NA	NA	NA	TC	TC	TC	CC	CC	TC	CC	TC	TC	TC	TT	TC	TC	TT	CC	TC	CC	CC	TC	TT	CC	TT	TC	CC	CC	NN	CC	NN	TC	TT	TC	TC	TC	CC	TC	TC	TT	TT	TT
SCP092936.1_3060409	A/G	CP092936.1	3060409	+	NA	NA	NA	NA	NA	NA	AG	AG	AG	AA	AA	AG	AA	AG	AG	AG	GG	AG	AG	NN	AA	AG	AA	AA	AG	GG	AA	GG	AG	AA	AA	NN	AA	NN	AG	GG	AG	AG	AG	AA	AG	AA	GG	GG	GG
SCP092936.1_3067689	A/G	CP092936.1	3067689	+	NA	NA	NA	NA	NA	NA	GA	GA	GA	GG	GG	AA	GG	GA	GA	GA	AA	GA	GA	GA	GG	GA	GG	GG	GA	AA	GG	AA	GA	GG	GG	NN	GG	NN	GA	AA	GA	GA	GA	GG	GA	GA	AA	AA	AA
SCP092936.1_3088176	C/T	CP092936.1	3088176	+	NA	NA	NA	NA	NA	NA	CT	CT	CT	CC	CC	CT	CC	CT	CT	CT	TT	CT	CT	CT	CC	CT	CC	CC	CT	TT	CC	TT	CT	CC	CC	NN	CC	NN	CT	TT	CT	CT	CT	CC	CT	CT	TT	TT	TT
SCP092936.1_3626585	A/G	CP092936.1	3626585	+	NA	NA	NA	NA	NA	NA	GA	GA	GA	GG	GG	GA	GG	GA	GA	GA	AA	GA	GA	GA	GG	GA	GG	GG	AA	AA	GG	AA	GA	GG	GG	NN	GG	NN	GA	AA	GA	GA	GA	GG	GA	GA	AA	AA	AA
SCP092936.1_3747178	A/G	CP092936.1	3747178	+	NA	NA	NA	NA	NA	NA	AG	AG	AA	AA	AA	AG	AA	AG	AG	GG	NN	AG	AG	AG	AA	AG	AA	AG	GG	GG	AA	GG	AG	AA	AA	NN	AA	AG	AG	GG	AG	AG	AG	NN	AG	AG	GG	GG	GG
SCP092936.1_3747225	C/T/A	CP092936.1	3747225	+	NA	NA	NA	NA	NA	NA	TC	TC	CC	CC	TC	TC	CC	TC	TC	TT	NN	TC	TC	TC	CC	TC	CC	TC	TT	TT	CC	TT	TC	CC	CC	NN	CC	TC	TC	TT	TC	TC	TC	NN	TC	TC	TT	TT	TT
SCP092936.1_3941263	C/T	CP092936.1	3941263	+	NA	NA	NA	NA	NA	NA	CT	CT	CT	CC	CC	CT	CC	CT	CT	CT	TT	CT	CT	CT	CC	CT	CC	CT	TT	TT	CC	TT	CT	CC	CC	NN	CC	NN	CT	TT	CT	CT	CT	NN	CT	TT	TT	TT	TT
SCP092936.1_4146720	A/C	CP092936.1	4146720	+	NA	NA	NA	NA	NA	NA	AC	AC	AC	CC	CC	NN	CC	AC	AC	AA	AA	AC	AC	AA	NN	AC	CC	AC	AA	AA	CC	AA	AC	CC	CC	NN	CC	NN	AC	AA	AC	AC	AC	NN	AC	NN	AA	AA	AA
SCP092936.1_4146751	C/T	CP092936.1	4146751	+	NA	NA	NA	NA	NA	NA	CT	CT	CT	CC	CC	NN	CC	CT	CT	TT	TT	CT	CT	TT	NN	CT	CC	CT	CT	TT	CC	TT	CT	CC	CC	NN	CC	NN	CT	TT	CT	CT	CT	NN	CT	NN	TT	TT	TT
SCP092936.1_4202366	A/G	CP092936.1	4202366	+	NA	NA	NA	NA	NA	NA	GA	GA	GG	GG	NN	GA	GG	GA	GA	NN	AA	GA	GA	AA	GG	GA	GG	GA	AA	AA	GG	AA	GA	GG	GG	NN	GG	NN	GA	AA	GA	GA	GA	GA	GA	AA	AA	AA	AA
SCP092936.1_4204016	T/C	CP092936.1	4204016	+	NA	NA	NA	NA	NA	NA	CT	CT	CT	CC	CC	CT	CC	CT	CT	CT	TT	CT	CT	TT	CC	CT	CC	CT	TT	TT	CC	TT	CT	CC	CC	NN	CC	CC	CT	TT	CT	CT	CT	CT	CT	TT	TT	TT	TT
SCP092936.1_4221582	G/A	CP092936.1	4221582	+	NA	NA	NA	NA	NA	NA	GA	GA	GA	GG	GG	GA	GG	GA	GA	GA	AA	GA	GA	NN	GG	GA	GG	GA	AA	AA	GG	AA	GA	GG	GG	NN	GG	NN	GA	AA	GA	GA	GA	GG	GA	AA	AA	AA	AA
SCP092936.1_4286298	T/A	CP092936.1	4286298	+	NA	NA	NA	NA	NA	NA	TA	TA	TA	AA	AA	TA	AA	TA	TA	TA	TT	TA	TA	TT	AA	TA	AA	TA	TT	TT	AA	TT	TA	TA	AA	NN	AA	NN	TA	TT	TA	TA	TA	TA	TA	TA	TT	TT	TT
SCP092936.1_4456657	A/T	CP092936.1	4456657	+	NA	NA	NA	NA	NA	NA	TA	TA	TA	TT	TT	TA	TT	TA	TA	AA	AA	TA	TA	NN	TT	TA	TT	TA	AA	AA	TT	AA	TA	TT	TT	NN	TT	NN	TA	AA	TA	TA	TA	TA	TA	AA	AA	AA	AA
SCP092936.1_4508534	G/C	CP092936.1	4508534	+	NA	NA	NA	NA	NA	NA	GC	GC	GC	GG	GG	GC	GG	GC	GC	GC	NN	GC	GC	GC	GG	GC	GG	GC	CC	CC	GG	CC	GC	GG	GG	NN	GG	NN	GC	CC	GC	GC	GC	NN	GC	NN	CC	CC	CC
SCP092936.1_4705718	A/G	CP092936.1	4705718	+	NA	NA	NA	NA	NA	NA	GA	GA	GA	GG	GG	GG	GG	GA	GA	AA	AA	GA	GA	GA	NN	GA	GG	GG	NN	AA	GG	AA	GA	GG	GG	NN	GG	NN	GA	AA	GA	GA	GA	GA	GA	AA	NN	AA	AA
SCP092936.1_4705731	C/A	CP092936.1	4705731	+	NA	NA	NA	NA	NA	NA	AC	AC	AC	AA	AA	AA	AA	AC	AC	CC	CC	AC	AC	AC	NN	AC	AA	AA	NN	CC	AA	CC	AC	AA	AA	NN	AA	NN	AC	CC	AC	AC	AC	AC	AC	CC	NN	CC	CC
SCP092936.1_4844236	C/A	CP092936.1	4844236	+	NA	NA	NA	NA	NA	NA	CA	CA	CA	CC	CC	CA	CC	NN	CA	AA	NN	CA	CA	CA	CC	CA	CC	CA	AA	AA	CC	AA	CA	CC	CC	NN	CC	NN	CA	AA	CA	CA	CA	NN	CA	CA	AA	AA	AA
SCP092936.1_4891524	G/A	CP092936.1	4891524	+	NA	NA	NA	NA	NA	NA	GA	GA	GA	GG	GG	GA	GG	GA	GA	GA	AA	GA	GA	GA	NN	GA	GG	GA	AA	AA	GG	AA	GA	GG	GG	NN	GG	NN	GA	AA	GA	GA	GA	GA	GA	NN	AA	AA	AA
SCP092936.1_4891530	C/T	CP092936.1	4891530	+	NA	NA	NA	NA	NA	NA	CT	CT	CT	TT	TT	CT	TT	CT	CT	CC	CC	CT	CT	CT	NN	CT	TT	CT	CC	CC	TT	CC	CT	TT	TT	NN	TT	NN	CC	CC	CT	CT	CT	CT	CT	NN	CC	CC	CC
SCP092936.1_4891574	A/G	CP092936.1	4891574	+	NA	NA	NA	NA	NA	NA	AG	AG	NN	AA	AA	AG	AA	AG	AG	AG	GG	AG	AG	AG	NN	AG	AA	AG	GG	GG	AA	GG	AG	AA	AA	NN	AA	NN	AG	GG	AG	AG	AG	AG	AG	NN	GG	GG	GG
SCP092936.1_5084292	C/A	CP092936.1	5084292	+	NA	NA	NA	NA	NA	NA	CA	CA	CA	CC	CC	CA	CC	CA	CA	AA	AA	CA	CA	CA	CC	CA	CC	CA	AA	AA	CC	AA	CA	CC	CC	NN	CC	NN	CA	AA	CA	CA	CA	CA	CA	AA	AA	AA	AA
SCP092936.1_5084338	G/A	CP092936.1	5084338	+	NA	NA	NA	NA	NA	NA	AG	AG	AG	AA	AA	AG	AA	AG	AG	GG	GG	AG	AG	AG	AA	AG	AA	AG	GG	GG	AA	GG	AG	AA	AA	NN	AA	NN	AG	GG	AG	AG	AG	AG	AG	GG	GG	GG	GG
SCP092936.1_5571351	G/A	CP092936.1	5571351	+	NA	NA	NA	NA	NA	NA	GA	GA	NN	AA	AA	GA	AA	GG	GA	GA	GG	GA	GA	GA	AA	GA	GA	GA	GG	GG	AA	GG	GA	AA	AA	NN	AA	NN	GA	GG	GA	GA	AA	NN	GA	GG	GG	GG	GG
SCP092936.1_5571368	C/A	CP092936.1	5571368	+	NA	NA	NA	NA	NA	NA	AC	AC	NN	CC	CC	AC	CC	NN	AC	AC	AA	AC	AC	AC	CC	AC	AC	AC	AA	AA	CC	AA	AC	CC	CC	NN	CC	NN	AC	AA	AC	AC	CC	NN	AC	AA	AA	AA	AA
SCP092936.1_5633331	C/A	CP092936.1	5633331	+	NA	NA	NA	NA	NA	NA	AC	AC	AC	CC	CC	AC	CC	NN	AC	AA	AA	AC	AC	AC	CC	AC	AC	AC	AA	AA	CC	AA	AC	AC	AC	NN	CC	NN	AC	AA	AC	AC	CC	AC	AC	AA	AA	AA	AA
SCP092936.1_5633386	C/T	CP092936.1	5633386	+	NA	NA	NA	NA	NA	NA	TC	TC	TC	CC	CC	TC	CC	NN	TC	TT	TT	TC	TC	TC	CC	TC	TC	TC	TT	TT	CC	TT	TC	TC	TC	NN	CC	NN	TC	TT	TC	TC	CC	TC	TC	TT	TT	TT	TT
SCP092936.1_5633397	T/A	CP092936.1	5633397	+	NA	NA	NA	NA	NA	NA	AT	AT	AT	TT	TT	AT	TT	NN	AT	AA	AA	AT	AT	AT	TT	AT	AT	AT	AA	AA	TT	AA	AT	AT	AT	NN	TT	NN	AT	AA	AT	AT	TT	AT	AT	AA	AA	AA	AA
SCP092936.1_5633408	G/A	CP092936.1	5633408	+	NA	NA	NA	NA	NA	NA	GA	GA	GA	AA	AA	GA	AA	NN	GA	GG	GG	GA	GA	GA	AA	GA	GA	GA	GG	GG	AA	GG	GA	GA	GA	NN	AA	NN	GA	GG	GA	GA	AA	GA	GA	GG	GG	GG	GG
SCP092936.1_5633419	G/A	CP092936.1	5633419	+	NA	NA	NA	NA	NA	NA	GA	GA	GA	AA	AA	GA	AA	NN	GA	GG	GG	GA	GA	GA	AA	GA	GA	GA	GG	GG	AA	GG	GA	GA	GA	NN	AA	NN	GA	GG	GA	GA	AA	GA	GA	GG	GG	GG	GG
SCP092936.1_5750141	G/A	CP092936.1	5750141	+	NA	NA	NA	NA	NA	NA	AG	AG	AG	AA	AA	AG	AA	AG	AG	AG	NN	AG	AG	AG	AA	AG	AG	AG	GG	GG	AA	GG	AG	AG	AG	NN	AA	NN	AG	NN	AG	AG	AA	NN	AG	GG	GG	GG	GG
SCP092936.1_5770302	G/C	CP092936.1	5770302	+	NA	NA	NA	NA	NA	NA	CG	CG	GG	CC	NN	CG	CG	NN	CG	GG	GG	CG	CG	GG	CC	CG	CG	NN	GG	GG	CC	GG	CG	CG	CG	NN	CG	NN	CG	GG	CG	CG	CC	CG	CG	GG	GG	GG	GG
SCP092936.1_5818407	T/C	CP092936.1	5818407	+	NA	NA	NA	NA	NA	NA	CT	CT	CT	CC	CC	NN	CC	CT	CT	CT	TT	CT	CT	CT	CC	CT	CT	CT	TT	TT	CC	TT	CT	CT	CT	NN	CC	NN	CT	TT	CT	CT	CC	CT	CT	TT	TT	TT	TT
SCP092936.1_5818419	C/T	CP092936.1	5818419	+	NA	NA	NA	NA	NA	NA	CT	CT	CT	CC	CC	NN	CC	CT	CT	CT	TT	CT	CT	CT	CC	CT	CT	CT	TT	TT	CC	TT	CT	CT	CT	NN	CC	NN	CT	TT	CT	CT	CC	CT	CT	TT	TT	TT	TT
SCP092936.1_5818453	G/A	CP092936.1	5818453	+	NA	NA	NA	NA	NA	NA	AG	AG	AG	AA	AA	NN	AA	AG	AG	AG	GG	AG	AG	AG	AA	AG	AG	AG	GG	GG	AA	GG	AG	AG	AG	NN	AA	NN	AG	GG	AG	AG	AA	AG	AG	GG	GG	GG	GG
SCP092936.1_5818454	T/A/C	CP092936.1	5818454	+	NA	NA	NA	NA	NA	NA	AT	AT	AT	AA	AA	NN	AA	AT	AT	AT	TT	AT	AT	AT	AA	AT	AT	AT	TT	TT	AA	TT	AT	AT	AT	NN	AA	NN	AT	TT	AT	AT	AA	AT	AT	TT	TT	TT	TT
SCP092936.1_5818462	T/C/A	CP092936.1	5818462	+	NA	NA	NA	NA	NA	NA	TA	TC	TC	TT	TT	NN	TT	TC	TC	TC	CC	TC	TC	TC	TT	TC	TC	TC	CC	CC	TT	CC	TC	TC	TC	NN	TT	NN	TC	CC	TC	TC	TT	TC	TC	CC	CC	CC	CC
SCP092936.1_5818464	G/A	CP092936.1	5818464	+	NA	NA	NA	NA	NA	NA	GA	GA	GA	GG	GG	NN	GG	GA	GA	GA	AA	GA	GA	GA	GG	GA	GA	GA	AA	AA	GG	AA	GA	GA	GA	NN	GG	NN	GA	AA	GA	GA	GG	GA	GA	AA	AA	AA	AA
SCP092936.1_5828689	G/A	CP092936.1	5828689	+	NA	NA	NA	NA	NA	NA	AG	AG	NN	AA	AA	AG	AA	AG	AG	AG	GG	AG	AG	NN	NN	AG	AG	AG	GG	GG	AA	GG	AG	AG	AG	NN	AA	NN	AG	GG	AG	AG	AA	NN	AG	GG	GG	GG	GG
SCP092936.1_5944744	C/T	CP092936.1	5944744	+	NA	NA	NA	NA	NA	NA	CT	CT	CC	TT	CT	CT	TT	CT	CT	CT	CC	CT	CT	CT	TT	CT	CT	CT	CC	CC	TT	CC	CT	CT	CT	NN	TT	NN	CT	CC	CT	CT	TT	CT	CT	CC	CC	CC	CC
SCP092936.1_5996827	A/T	CP092936.1	5996827	+	NA	NA	NA	NA	NA	NA	TA	TA	TT	TT	TT	TA	TT	TT	TA	TA	TA	TA	TA	TA	TT	TA	TA	TA	AA	AA	TT	AA	TA	TA	TA	NN	TT	NN	TA	AA	TA	TA	TT	TA	TA	AA	AA	AA	AA
SCP092936.1_5996828	G/T	CP092936.1	5996828	+	NA	NA	NA	NA	NA	NA	GT	GT	GG	GG	GG	GT	GG	GG	GT	GT	GT	GT	GT	GT	GG	GT	GT	GT	TT	TT	GG	TT	GT	GT	GT	NN	GG	NN	GT	TT	GT	GT	GG	GT	GT	TT	TT	TT	TT
SCP092936.1_6057889	G/A	CP092936.1	6057889	+	NA	NA	NA	NA	NA	NA	GA	GA	GA	GG	GG	GA	GG	GA	GA	GA	NN	GA	GA	GA	GG	GA	GA	GA	AA	AA	GG	AA	GA	GA	GA	NN	GG	NN	GA	NN	GA	GA	GG	GA	GA	NN	AA	AA	AA
SCP092936.1_6291405	T/C	CP092936.1	6291405	+	NA	NA	NA	NA	NA	NA	TC	TC	TC	CC	CC	TC	CC	TC	TC	TT	TT	TC	TC	TC	CC	TC	TC	TC	TT	TT	CC	TT	TC	TC	TC	NN	CC	NN	TC	TT	TC	TC	CC	NN	TC	TT	TT	TT	TT
SCP092936.1_6306714	T/C	CP092936.1	6306714	+	NA	NA	NA	NA	NA	NA	TC	TC	TC	TT	TT	NN	TT	TC	TC	TC	CC	TC	TC	TC	TT	TC	TC	TC	CC	CC	TT	CC	TC	TC	TC	NN	TT	NN	TC	CC	TC	TC	TT	TC	TC	NN	CC	CC	CC
SCP092936.1_6306753	T/C	CP092936.1	6306753	+	NA	NA	NA	NA	NA	NA	TC	TC	TC	TT	TT	NN	TT	TC	TC	TC	CC	TC	TC	TC	TT	TC	TC	TC	CC	CC	TT	CC	TC	TC	TC	NN	TT	NN	TC	CC	TC	TC	TT	TC	TC	NN	CC	CC	CC
SCP092936.1_6306763	C/A	CP092936.1	6306763	+	NA	NA	NA	NA	NA	NA	CA	CA	CA	CC	CC	NN	CC	CA	CA	CA	AA	CA	CA	CA	CC	CA	CA	CA	AA	AA	CC	AA	CA	CA	CA	NN	CC	NN	CA	AA	CA	CA	CC	CA	CA	NN	AA	AA	AA
SCP092936.1_6317787	T/C	CP092936.1	6317787	+	NA	NA	NA	NA	NA	NA	CT	CT	CT	CC	CC	CT	CC	CT	CT	CT	TT	CT	CT	CT	CC	CT	CT	CT	TT	TT	CC	TT	CT	CT	CT	NN	CC	NN	CT	TT	CT	CT	CC	CT	CT	TT	TT	TT	TT
SCP092936.1_6497305	G/A	CP092936.1	6497305	+	NA	NA	NA	NA	NA	NA	AG	AG	AG	GG	AG	AG	GG	AG	AG	AG	AA	AG	AG	NN	GG	AA	AG	AG	AA	AA	GG	AA	AG	AG	AG	NN	GG	NN	AG	AA	AG	AG	GG	AG	AG	AA	AA	AA	AA
SCP092936.1_6609733	T/A	CP092936.1	6609733	+	NA	NA	NA	NA	NA	NA	TA	TA	TA	AA	AA	NN	AA	TA	TA	TT	TT	TA	TA	TA	AA	TT	TA	NN	TT	TT	AA	NN	TA	TA	TA	NN	AA	NN	TA	TT	TA	TA	AA	TA	TA	TT	TT	TT	TT
SCP092936.1_6961958	G/A	CP092936.1	6961958	+	NA	NA	NA	NA	NA	NA	GA	GA	GA	AA	AA	GA	AA	GA	GA	GA	GG	GA	GA	GA	GA	GG	GA	GA	GG	GG	AA	GG	GA	GA	GA	NN	AA	NN	GA	GG	GA	GA	AA	GA	GA	GG	GG	GG	GG
SCP092936.1_6998921	G/A	CP092936.1	6998921	+	NA	NA	NA	NA	NA	NA	AG	AG	GG	AA	AG	GG	AA	AG	AG	AG	GG	AG	AG	AG	AA	GG	AG	AG	GG	GG	AA	GG	AG	AG	AG	NN	AA	AG	AG	GG	AG	AG	AA	AG	AG	GG	GG	GG	GG
SCP092936.1_7164736	G/C	CP092936.1	7164736	+	NA	NA	NA	NA	NA	NA	GC	GC	GC	CC	CC	GC	CC	GC	GC	GC	GG	GC	GC	GG	CC	GG	GC	GC	GG	GG	CC	GG	GC	GC	GC	NN	CC	NN	GC	GG	GC	GC	CC	GC	GC	GG	GG	GG	GG
SCP092936.1_7240713	A/T	CP092936.1	7240713	+	NA	NA	NA	NA	NA	NA	AT	AT	AT	AA	NN	AT	AA	NN	AT	AT	TT	AT	AT	AT	AA	TT	AT	AT	TT	TT	AA	TT	AT	AT	AT	NN	AA	AT	AT	AT	AT	AT	AA	AT	AT	TT	TT	TT	TT
SCP092936.1_7366641	C/T	CP092936.1	7366641	+	NA	NA	NA	NA	NA	NA	TC	TT	TC	TT	TT	TC	TT	TC	TC	TC	CC	TC	TC	TC	TT	CC	TC	TC	CC	CC	TT	CC	TC	TC	TC	NN	TT	NN	TC	CC	TC	TC	TT	TC	TC	CC	CC	CC	CC
SCP092936.1_7378597	C/T	CP092936.1	7378597	+	NA	NA	NA	NA	NA	NA	CT	CT	CT	TT	NN	CT	TT	NN	CT	NN	CC	CT	CT	NN	TT	CC	CT	CT	CC	CC	TT	CC	CT	CT	CT	NN	TT	NN	CT	CC	CT	CT	TT	NN	CT	CC	CC	CC	CC
SCP092936.1_7378619	A/G	CP092936.1	7378619	+	NA	NA	NA	NA	NA	NA	AG	AG	AG	GG	NN	AG	GG	NN	AG	NN	AA	AG	AG	NN	GG	AA	AG	AG	AA	AA	GG	AA	AG	AG	AG	NN	GG	NN	AG	AA	AG	AG	GG	NN	AG	AA	AA	AA	AA
SCP092936.1_7378652	A/G	CP092936.1	7378652	+	NA	NA	NA	NA	NA	NA	AG	AG	AG	GG	NN	AG	GG	NN	AG	NN	AA	AG	AG	NN	GG	AA	AG	AG	AA	AA	GG	AA	AG	AG	AG	NN	GG	NN	AG	AA	AG	AG	GG	NN	AG	AA	AA	AA	AA
SCP092936.1_7385229	A/G	CP092936.1	7385229	+	NA	NA	NA	NA	NA	NA	AG	AG	GG	GG	GG	AG	GG	AG	AG	AA	AA	AG	AG	NN	GG	AA	AG	AG	AA	AA	GG	AA	AG	AG	AG	NN	GG	NN	AG	AA	AG	AG	GG	AG	AG	NN	AA	AA	AA
SCP092936.1_7469860	G/A	CP092936.1	7469860	+	NA	NA	NA	NA	NA	NA	AG	AG	AG	GG	GG	AG	GG	AG	AG	AG	AA	AG	AG	AG	GG	AA	AG	AG	AA	AA	GG	AA	AG	AG	AG	NN	GG	NN	AG	AA	AG	AG	GG	AG	AG	AA	AA	AA	AA
SCP092936.1_7469880	C/A	CP092936.1	7469880	+	NA	NA	NA	NA	NA	NA	AC	AC	AC	CC	CC	AC	CC	AC	AC	AC	AA	AC	AC	AC	CC	AA	AC	AC	AA	AA	CC	AA	AC	AC	AC	NN	CC	NN	AC	AA	AC	AC	CC	AC	AC	AA	AA	AA	AA
SCP092936.1_7514629	G/C	CP092936.1	7514629	+	NA	NA	NA	NA	NA	NA	GC	GC	GC	GG	GG	GC	GG	GG	GC	GC	NN	GC	GC	GC	GG	CC	GC	GG	CC	CC	GG	CC	GC	GC	GC	NN	GG	NN	GC	CC	GC	GC	GG	GC	GC	CC	CC	CC	CC
SCP092936.1_7594735	T/C	CP092936.1	7594735	+	NA	NA	NA	NA	NA	NA	TC	TC	TC	CC	CC	TC	CC	TC	TC	TT	TT	TC	TC	TC	CC	TT	TC	TC	TT	TT	CC	TT	TC	TC	TC	NN	CC	NN	TC	TT	TC	TC	CC	TC	TC	TT	TT	TT	TT
SCP092936.1_7754404	T/G	CP092936.1	7754404	+	NA	NA	NA	NA	NA	NA	TG	TG	TG	GG	TG	TG	GG	TG	TG	TG	TT	TG	TG	NN	GG	TT	TG	TG	TT	TT	GG	TT	TG	TG	TG	NN	GG	NN	TG	TT	TG	TG	GG	TG	TG	TT	TT	TT	TT
SCP092936.1_7839947	T/C	CP092936.1	7839947	+	NA	NA	NA	NA	NA	NA	TC	TC	TC	CC	TC	TC	CC	TC	TC	TC	TT	TC	TC	NN	CC	TT	TC	TT	TT	TT	CC	TT	TC	TC	TC	NN	CC	NN	TC	TT	TC	TC	CC	TC	TC	TT	TT	TT	TT
SCP092936.1_7969862	C/T	CP092936.1	7969862	+	NA	NA	NA	NA	NA	NA	CT	CT	CT	TT	TT	CT	CT	CT	CT	CT	CC	CT	CT	NN	CT	CC	CT	CT	CC	CC	TT	CC	CT	CT	CT	NN	TT	NN	CT	CC	CT	CT	TT	TT	CT	NN	CC	CC	CC
SCP092936.1_7982482	C/A	CP092936.1	7982482	+	NA	NA	NA	NA	NA	NA	CA	CA	CA	CC	CC	CA	CC	CA	CA	CA	AA	CA	CA	CC	CC	AA	CA	CA	AA	AA	CC	AA	CA	CA	CA	NN	CC	NN	CA	AA	CA	CA	CC	CA	CA	AA	AA	AA	AA
SCP092936.1_7982513	C/T	CP092936.1	7982513	+	NA	NA	NA	NA	NA	NA	CT	CT	CT	TT	TT	CT	TT	CT	CT	CC	CC	CT	CT	CT	TT	CC	CT	CT	CC	CC	TT	CC	CT	CT	CT	NN	TT	NN	CT	CC	CT	CT	TT	CT	CT	CC	CC	CC	CC
SCP092936.1_7982524	C/T	CP092936.1	7982524	+	NA	NA	NA	NA	NA	NA	CT	CT	CT	TT	TT	CT	TT	CT	CT	CC	CC	CT	CT	CT	TT	CC	CT	CT	CC	CC	TT	CC	CT	CT	CT	NN	TT	NN	CT	CC	CT	CT	TT	CT	CT	CC	CC	CC	CC
SCP092936.1_7991794	C/T	CP092936.1	7991794	+	NA	NA	NA	NA	NA	NA	CT	CT	CT	TT	CT	CT	TT	NN	CT	CT	CC	CT	CT	NN	TT	CC	CT	CT	CC	CC	TT	CC	CT	CC	CT	NN	TT	NN	CT	CC	CT	CT	TT	CT	CT	CC	CC	CC	CC
SCP092936.1_7991795	C/T	CP092936.1	7991795	+	NA	NA	NA	NA	NA	NA	CT	CT	CT	TT	CT	CT	TT	NN	CT	CT	CC	CT	CT	NN	TT	CC	CT	CT	CC	CC	TT	CC	CT	CC	CT	NN	TT	NN	CT	CC	CT	CT	TT	CT	CT	CC	CC	CC	CC
SCP092936.1_7991839	C/T	CP092936.1	7991839	+	NA	NA	NA	NA	NA	NA	CT	CT	CT	TT	CT	CT	TT	CT	CT	CT	CC	CT	CT	CT	TT	CC	CT	CT	CC	CC	TT	CC	CT	CC	CT	NN	TT	NN	CT	CC	CT	CT	TT	CT	CT	CC	CC	CC	CC
SCP092936.1_8001578	A/G	CP092936.1	8001578	+	NA	NA	NA	NA	NA	NA	AG	AG	AG	AA	NN	AG	AA	AG	AG	AG	GG	AG	AG	AG	NN	GG	AG	AA	GG	GG	AA	GG	AG	AG	AG	NN	AA	NN	AG	NN	AG	AG	AA	AG	AG	GG	GG	GG	GG
SCP092936.1_8004792	A/C	CP092936.1	8004792	+	NA	NA	NA	NA	NA	NA	CA	CA	NN	CC	CC	CA	CC	CA	CA	CA	AA	CA	CA	CA	CC	AA	CA	CA	AA	AA	CC	AA	CA	CA	CA	NN	CC	NN	CA	AA	CA	CA	CC	CA	CA	AA	AA	AA	AA
SCP092936.1_8527497	A/T	CP092936.1	8527497	+	NA	NA	NA	NA	NA	NA	AT	AT	AA	AA	AA	AA	AA	AT	AT	AT	TT	AT	AT	NN	AA	TT	AT	AT	TT	TT	AA	TT	AT	AT	AT	NN	AA	NN	AT	TT	AT	AT	AA	AT	AT	TT	TT	TT	TT
SCP092936.1_8705030	A/G	CP092936.1	8705030	+	NA	NA	NA	NA	NA	NA	AG	AG	NN	AA	AA	AG	AA	AA	AG	GG	AA	AG	AG	NN	AA	GG	AG	AG	NN	GG	AA	GG	AG	AG	AG	NN	AA	NN	AG	GG	AG	AG	AA	AG	AG	GG	GG	GG	GG
SCP092936.1_8918579	A/T	CP092936.1	8918579	+	NA	NA	NA	NA	NA	NA	AT	AT	AT	AA	AA	AT	AA	AA	AT	AT	AT	AT	AT	AT	AA	AT	AT	AT	TT	TT	AA	NN	AA	AT	AT	NN	AA	NN	AT	NN	AT	AT	AA	AT	AT	TT	TT	TT	NN
SCP092936.1_9007998	C/T	CP092936.1	9007998	+	NA	NA	NA	NA	NA	NA	CT	CT	NN	CC	CC	CC	CC	CT	CT	TT	CT	CT	CT	CT	CC	TT	CT	CT	TT	TT	CC	TT	TT	CT	CT	NN	CC	NN	CT	TT	CT	CT	CC	NN	CT	TT	NN	TT	TT
SCP092936.1_9008053	T/G	CP092936.1	9008053	+	NA	NA	NA	NA	NA	NA	GT	GT	NN	GG	GG	GG	GG	GT	GT	TT	GT	GT	GT	GT	GG	TT	GT	GT	TT	TT	GG	TT	TT	GT	GT	NN	GG	NN	GT	TT	GT	GT	GG	NN	GT	TT	NN	TT	TT
SCP092936.1_9020168	T/C	CP092936.1	9020168	+	NA	NA	NA	NA	NA	NA	CT	CT	CT	CC	CC	CT	CC	NN	CT	TT	CT	CT	CT	CT	CC	NN	CT	CT	TT	TT	CC	TT	CT	CT	CT	NN	CC	NN	CT	TT	CT	CT	CC	CT	CT	NN	TT	TT	TT
SCP092936.1_9020185	C/T	CP092936.1	9020185	+	NA	NA	NA	NA	NA	NA	TC	TC	TC	TT	TT	TC	TT	NN	TC	CC	TC	TC	TC	TC	TT	NN	TC	TC	CC	CC	TT	CC	TC	TC	TC	NN	TT	NN	TC	CC	TC	TC	TT	TC	TC	NN	CC	CC	CC
SCP092936.1_9020200	A/G	CP092936.1	9020200	+	NA	NA	NA	NA	NA	NA	AG	AG	AG	AA	AA	AG	AA	NN	AG	GG	AG	AG	AG	AG	AA	NN	AG	AG	GG	GG	AA	GG	AG	AG	AG	NN	AA	NN	AG	GG	AG	AG	AA	AG	AG	NN	GG	GG	GG
SCP092936.1_9020215	G/C	CP092936.1	9020215	+	NA	NA	NA	NA	NA	NA	CG	CG	CG	CC	CC	CG	CC	NN	CG	GG	CG	CG	CG	CG	CC	NN	CG	CG	GG	GG	CC	GG	CG	CG	CG	NN	CC	NN	CG	GG	CG	CG	CC	CG	CG	NN	GG	GG	GG
SCP092936.1_9424382	C/A/G	CP092936.1	9424382	+	NA	NA	NA	NA	NA	NA	CA	CA	CA	AA	AA	AA	AA	CA	CA	CC	CA	CA	CA	CA	AA	CC	CA	CA	CC	CC	AA	CC	CA	CA	CA	NN	AA	AA	CA	CC	CA	CA	AA	NN	CA	CC	CC	CC	CC
SCP092936.1_9445714	C/T	CP092936.1	9445714	+	NA	NA	NA	NA	NA	NA	CT	CT	NN	CC	NN	CC	CC	CT	CT	CT	CT	CT	CT	CC	CC	TT	CT	CT	NN	TT	CC	TT	CT	CT	CT	NN	CC	NN	CT	TT	CT	CT	CC	CT	CT	NN	TT	TT	TT
SCP092936.1_9445724	C/A	CP092936.1	9445724	+	NA	NA	NA	NA	NA	NA	CA	CA	NN	CC	NN	CC	CC	CA	CA	CA	CA	CA	CA	CC	CC	AA	CA	CA	NN	AA	CC	AA	CA	CA	CA	NN	CC	NN	CA	AA	CA	CA	CC	CA	CA	NN	AA	AA	AA
SCP092936.1_9445778	T/A	CP092936.1	9445778	+	NA	NA	NA	NA	NA	NA	TA	TA	NN	TT	NN	TT	TT	TA	TA	TA	TA	TA	TA	TT	TT	AA	TA	TA	NN	AA	TT	AA	TA	TA	TA	NN	TT	NN	TA	AA	TA	TA	TT	TA	TA	NN	AA	AA	AA
SCP092936.1_9445783	A/T	CP092936.1	9445783	+	NA	NA	NA	NA	NA	NA	AT	AT	NN	AA	NN	AA	AA	AT	AT	AT	AT	AT	AT	AA	AA	TT	AT	AT	NN	TT	AA	TT	AT	AT	AT	NN	AA	NN	AT	TT	AT	AT	AA	AT	AT	NN	TT	TT	TT
SCP092936.1_9471550	C/T	CP092936.1	9471550	+	NA	NA	NA	NA	NA	NA	CT	CT	CT	TT	TT	TT	TT	CT	CT	CT	CT	CT	CT	NN	TT	CC	CT	CT	CC	CC	TT	CC	CT	CT	CT	NN	TT	NN	CT	CC	CT	CT	TT	CT	CT	CC	CC	CC	CC
SCP092936.1_10304468	T/C	CP092936.1	10304468	+	NA	NA	NA	NA	NA	NA	TC	TC	NN	TT	TT	TT	TT	TT	TC	TC	TC	TC	TC	TC	TT	CC	TC	TC	CC	CC	TT	CC	TC	TT	TC	NN	TT	NN	NN	CC	TC	TC	TT	NN	TC	CC	NN	CC	CC
SCP092936.1_10304522	G/C	CP092936.1	10304522	+	NA	NA	NA	NA	NA	NA	GC	GC	NN	GG	GG	GG	GG	GG	GC	GC	GC	GC	GC	GC	GG	CC	GC	GC	CC	CC	GG	CC	GC	GG	GC	NN	GG	NN	NN	CC	GC	GC	GG	NN	GC	CC	CC	CC	CC
SCP092936.1_10411860	A/G	CP092936.1	10411860	+	NA	NA	NA	NA	NA	NA	GA	GA	NN	GG	GG	NN	GG	GA	GA	GA	GA	GA	GA	NN	GG	AA	GA	GA	AA	AA	GG	AA	GA	GA	GA	NN	GG	NN	GA	AA	GA	GA	GG	GA	GA	NN	AA	AA	GA
SCP092936.1_10411888	A/T	CP092936.1	10411888	+	NA	NA	NA	NA	NA	NA	AT	AT	NN	AA	AA	NN	AA	AT	AT	AT	AT	AT	AT	NN	AA	TT	AT	AT	TT	TT	AA	TT	AT	AT	AT	NN	AA	NN	AT	TT	AT	AT	AA	AT	AT	NN	TT	TT	AT
SCP092936.1_10694395	C/T	CP092936.1	10694395	+	NA	NA	NA	NA	NA	NA	CT	CT	NN	CC	CT	CC	CC	CT	CT	CT	CT	CT	CT	CT	CC	TT	CT	CT	TT	TT	CC	TT	CT	CT	CT	NN	CC	NN	CT	TT	CT	CT	CC	NN	CT	TT	TT	TT	TT
SCP092936.1_10694435	A/T	CP092936.1	10694435	+	NA	NA	NA	NA	NA	NA	TA	TA	NN	TT	TA	TT	TT	TA	TA	TA	TA	TA	TA	TA	TT	AA	TA	TA	AA	AA	TT	AA	TA	TA	TA	NN	TT	NN	TA	AA	TA	TA	TT	NN	TA	AA	AA	AA	AA
SCP092936.1_10694443	G/A	CP092936.1	10694443	+	NA	NA	NA	NA	NA	NA	GA	GA	NN	GG	GA	GG	GG	GA	GA	GA	GA	GA	GA	GA	GG	AA	GA	GA	AA	AA	GG	AA	GA	GA	GA	NN	GG	NN	GA	AA	GA	GA	GG	NN	GA	AA	AA	AA	AA
SCP092936.1_10830382	C/T	CP092936.1	10830382	+	NA	NA	NA	NA	NA	NA	CT	CT	CT	CC	CT	CC	CC	CT	CT	TT	CT	CT	CT	CT	CC	TT	CT	CT	TT	TT	CC	TT	CT	CT	CT	NN	CC	CC	CT	TT	CT	CT	CC	CT	CT	TT	TT	TT	TT
SCP092936.1_10830390	A/G	CP092936.1	10830390	+	NA	NA	NA	NA	NA	NA	AG	AG	AG	GG	AG	GG	GG	AG	AG	AA	AG	AG	AG	AG	GG	AA	AG	AG	AA	AA	GG	AA	AG	AG	AG	NN	GG	GG	AG	AA	AG	AG	GG	AG	AG	AA	AA	AA	AA
SCP092936.1_10830417	G/A	CP092936.1	10830417	+	NA	NA	NA	NA	NA	NA	GA	GA	GA	AA	GA	AA	AA	GA	GA	GG	GA	GA	GA	GA	AA	GG	GA	GA	GG	GG	AA	GG	GA	GA	GA	NN	AA	AA	GA	GG	GA	GA	AA	GA	GA	GG	GG	GG	GG
SCP092936.1_10841418	G/A	CP092936.1	10841418	+	NA	NA	NA	NA	NA	NA	AG	AG	NN	GG	GG	GG	GG	AG	AG	AG	AG	AG	AG	AG	GG	AA	AG	AA	NN	AA	GG	AA	AG	AG	AG	NN	GG	NN	AG	AA	AG	AG	GG	AG	AG	AA	NN	AA	AA
SCP092936.1_10841449	T/C	CP092936.1	10841449	+	NA	NA	NA	NA	NA	NA	CT	CT	NN	TT	TT	TT	TT	CT	CT	CT	CT	CT	CT	CT	TT	CC	CT	CC	NN	CC	TT	CC	CT	CT	CT	NN	TT	NN	CT	CC	CT	CT	TT	CT	CT	CC	NN	CC	CC
SCP092936.1_10841459	G/C	CP092936.1	10841459	+	NA	NA	NA	NA	NA	NA	GC	GC	NN	CC	CC	CC	CC	GC	GC	GC	GC	GC	GC	GC	CC	GG	GC	GG	NN	GG	CC	GG	GC	GC	GC	NN	CC	NN	GC	GG	GC	GC	CC	GC	GC	GG	NN	GG	GG
SCP092936.1_13134833	G/T	CP092936.1	13134833	+	NA	NA	NA	NA	NA	NA	GT	GT	NN	TT	GT	NN	TT	NN	GT	GG	GT	GT	GT	GG	TT	GG	GT	GT	GG	GG	TT	GG	GT	GT	GT	NN	TT	NN	GT	GG	GT	GT	TT	GT	GT	GG	GG	GG	NN
SCP092936.1_14039029	A/G	CP092936.1	14039029	+	NA	NA	NA	NA	NA	NA	GA	GA	GA	GG	GG	GG	GA	GA	GA	GA	GA	GA	GG	GA	GG	AA	GA	GA	AA	AA	GG	AA	GA	GA	GA	NN	GG	NN	GA	AA	GA	GA	GG	GA	GA	AA	AA	AA	AA
SCP092936.1_14278746	G/T	CP092936.1	14278746	+	NA	NA	NA	NA	NA	NA	TG	TG	GG	TT	NN	NN	TG	TG	TG	TG	TG	TG	TT	TG	TT	GG	TG	TG	GG	GG	TT	GG	TG	TG	TG	NN	TT	NN	TG	GG	TG	TG	TT	TG	TG	NN	GG	GG	GG
SCP092936.1_14329706	A/T	CP092936.1	14329706	+	NA	NA	NA	NA	NA	NA	AT	AT	NN	AA	AT	NN	AT	AT	AT	TT	NN	AT	AA	AT	AA	TT	AT	AT	TT	TT	AA	TT	AT	AT	AT	NN	AA	NN	AT	AT	AT	AT	AA	AT	AT	TT	TT	TT	NN
SCP092936.1_14329707	G/T	CP092936.1	14329707	+	NA	NA	NA	NA	NA	NA	GT	GT	NN	GG	GT	NN	GT	GT	GT	TT	NN	GT	GG	GT	GG	TT	GT	GT	TT	TT	GG	TT	GT	GT	GT	NN	GG	NN	GT	GT	GT	GT	GG	GT	GT	TT	TT	TT	NN
SCP092936.1_14510259	A/G	CP092936.1	14510259	+	NA	NA	NA	NA	NA	NA	GA	GA	NN	GG	GG	GG	GA	NN	GA	AA	NN	GA	GG	GA	GG	AA	GA	NN	AA	AA	GG	AA	GA	GA	GA	NN	GG	NN	GA	AA	GA	GA	GG	GA	GA	AA	AA	AA	AA
SCP092936.1_14561599	A/C	CP092936.1	14561599	+	NA	NA	NA	NA	NA	NA	AC	AC	CC	CC	CC	CC	AC	AC	AC	AC	AA	AC	CC	NN	AC	AA	AC	AC	AA	AA	CC	AA	AC	AC	AC	NN	CC	NN	AC	AA	AC	AC	CC	AC	AC	NN	AA	AA	AA
SCP092936.1_14634747	A/G	CP092936.1	14634747	+	NA	NA	NA	NA	NA	NA	GA	GA	GA	GG	GG	GG	GA	GA	GA	GA	GA	GA	GG	GA	GG	AA	GA	GA	AA	AA	GG	AA	GA	GA	GA	NN	GG	NN	GA	AA	GA	GA	GG	GA	GA	AA	AA	AA	AA
SCP092936.1_15053471	A/G	CP092936.1	15053471	+	NA	NA	NA	NA	NA	NA	AG	AG	NN	GG	AG	GG	AG	AG	AG	AG	AG	AG	GG	AG	GG	AA	AG	AG	AA	AA	GG	AA	AG	AG	AG	NN	GG	NN	AG	AA	AG	AG	GG	AG	AG	AA	AA	AA	AA
SCP092936.1_15194739	G/A	CP092936.1	15194739	+	NA	NA	NA	NA	NA	NA	AG	AG	NN	AA	NN	AA	AG	AG	AG	GG	AG	AG	AA	AG	AA	GG	AG	AG	GG	AG	AA	AG	AG	AG	AG	NN	AA	NN	AG	GG	AG	AG	AA	AG	AG	NN	GG	GG	GG
SCP092936.1_15482241	G/A	CP092936.1	15482241	+	NA	NA	NA	NA	NA	NA	AG	AG	NN	AA	AA	AA	AG	AG	AG	GG	AG	AG	AA	AG	NN	GG	AG	AG	AG	AG	AA	AG	AG	AG	AG	NN	AA	NN	AG	GG	AG	AG	AA	AG	AG	NN	GG	GG	GG
SCP092936.1_15509584	A/T	CP092936.1	15509584	+	NA	NA	NA	NA	NA	NA	TA	TA	NN	TT	TT	TT	TA	TA	TA	AA	NN	TA	TT	TA	TT	AA	TA	TA	TA	TA	TT	TA	TA	TA	TA	NN	TT	NN	TA	AA	TA	TA	TT	TA	TA	AA	AA	AA	AA
SCP092936.1_15797123	G/T	CP092936.1	15797123	+	NA	NA	NA	NA	NA	NA	GT	GT	GT	GG	GG	GG	GT	GT	GT	GT	GT	GT	GG	GT	GG	TT	GT	GT	GT	GT	GG	GT	GT	GT	GT	NN	GG	NN	GT	TT	GT	GT	GG	GT	GT	TT	TT	TT	TT
SCP092936.1_15836131	C/G	CP092936.1	15836131	+	NA	NA	NA	NA	NA	NA	CG	CG	NN	CC	CC	CC	CG	CG	CG	CG	CG	CG	CC	CG	CC	GG	CG	CG	CG	CG	CC	CG	CG	CG	CG	NN	CC	NN	CG	GG	CG	CG	CC	CG	CG	GG	GG	GG	GG
SCP092936.1_15836139	T/A	CP092936.1	15836139	+	NA	NA	NA	NA	NA	NA	AT	AT	NN	AA	AA	AA	AT	AT	AT	AT	AT	AT	AA	AT	AA	TT	AT	AT	AT	AT	AA	AT	AT	AT	AT	NN	AA	NN	AT	TT	AT	AT	AA	AT	AT	TT	TT	TT	TT
SCP092936.1_15846340	C/T	CP092936.1	15846340	+	NA	NA	NA	NA	NA	NA	TC	TC	TC	TT	TT	TT	TC	TC	TC	TC	TC	TC	TT	TC	TT	CC	TC	TC	TC	TC	TT	TC	TC	TC	TC	NN	TT	NN	TC	CC	TC	TC	TT	TC	TC	CC	CC	CC	CC
SCP092936.1_15846347	G/A	CP092936.1	15846347	+	NA	NA	NA	NA	NA	NA	GA	GA	GA	GG	GG	GG	GA	GA	GA	GA	GA	GA	GG	GA	GG	AA	GA	GA	GA	GA	GG	GA	GA	GA	GA	NN	GG	NN	GA	AA	GA	GA	GG	GA	GA	AA	AA	AA	AA
SCP092936.1_15846396	A/C	CP092936.1	15846396	+	NA	NA	NA	NA	NA	NA	CA	CA	CA	CC	CC	CC	CA	CA	CA	CA	CA	CA	CC	CA	CC	AA	CA	CA	CA	CA	CC	CA	CA	CA	CA	NN	CC	NN	CA	AA	CA	CA	CC	CA	CA	AA	AA	AA	AA
SCP092936.1_16403586	T/A	CP092936.1	16403586	+	NA	NA	NA	NA	NA	NA	TA	TA	NN	TT	TT	TT	TA	TA	TA	TA	TA	TA	TT	TA	NN	AA	TA	TA	TA	TA	TT	TA	TA	NN	TA	NN	TT	NN	TA	AA	TA	TA	TT	TA	TA	AA	AA	AA	AA
SCP092936.1_16838340	A/G	CP092936.1	16838340	+	NA	NA	NA	NA	NA	NA	GA	GA	GA	GG	GA	GG	GA	GA	GA	GA	GA	GA	GG	NN	GG	AA	GA	GA	GA	GA	GG	GA	GA	GA	GA	NN	GG	NN	NN	AA	GA	GA	GG	NN	GA	AA	AA	AA	AA
SCP092937.1_405560	A/G	CP092937.1	405560	+	NA	NA	NA	NA	NA	NA	AG	AG	AA	AG	AG	GG	AG	AA	AG	AG	AA	AG	GG	AG	AG	GG	AG	AA	AG	AG	AG	AG	AG	AA	AA	NN	GG	NN	AG	GG	GG	AG	AG	AG	AA	NN	AG	GG	AG
SCP092937.1_409164	C/T/A	CP092937.1	409164	+	NA	NA	NA	NA	NA	NA	TC	TC	NN	TC	TC	CC	TC	TT	TC	TC	TT	TC	CC	TC	TC	CC	TC	TT	TC	TC	TC	TC	TC	TT	TT	NN	CC	NN	TC	CC	CC	TC	TC	NN	TT	CC	NN	CC	NN
SCP092937.1_409191	A/G	CP092937.1	409191	+	NA	NA	NA	NA	NA	NA	AG	AG	NN	AG	AG	GG	AG	AA	AG	AG	AA	AG	GG	AG	AG	GG	AG	AA	AG	AG	AG	AG	AG	AA	AA	NN	GG	NN	AG	GG	GG	AG	AG	NN	AA	GG	NN	GG	NN
SCP092937.1_499491	T/C	CP092937.1	499491	+	NA	NA	NA	NA	NA	NA	TC	TC	CC	TC	TC	NN	TC	NN	TC	TC	NN	TC	TT	TC	TC	TT	TC	CC	TC	TC	TC	TC	TC	CC	CC	NN	TT	NN	TC	TT	TT	TC	TC	NN	CC	TT	TC	TT	TC
SCP092937.1_595175	A/G	CP092937.1	595175	+	NA	NA	NA	NA	NA	NA	GA	GA	AA	GA	GA	GG	GA	AA	GA	GA	AA	GA	GG	GA	GA	GG	GA	AA	GA	GA	GA	GA	GA	AA	AA	NN	GG	NN	GA	GG	GG	GA	GA	NN	AA	GG	GA	GG	GA
SCP092937.1_627011	T/C	CP092937.1	627011	+	NA	NA	NA	NA	NA	NA	CT	CT	CC	CT	CT	TT	CT	CT	CT	CT	CC	CT	TT	CT	CT	TT	CT	CC	CT	CT	CT	CT	CT	CC	CC	NN	TT	NN	CT	TT	TT	CT	CT	CT	CC	TT	CT	TT	CT
SCP092937.1_627014	A/G	CP092937.1	627014	+	NA	NA	NA	NA	NA	NA	AG	AG	AA	AG	AG	GG	AG	AG	AG	AG	AA	AG	GG	AG	AG	GG	AG	AA	AG	AG	AG	AG	AG	AA	AA	NN	GG	NN	AG	GG	GG	AG	AG	AG	AA	GG	AG	GG	AG
SCP092937.1_631410	A/C	CP092937.1	631410	+	NA	NA	NA	NA	NA	NA	AC	AC	AA	AC	AC	CC	AC	AA	AC	AC	AA	AC	CC	AC	AC	CC	AC	AA	AC	AC	AC	AC	AC	AA	AA	NN	CC	NN	AC	CC	CC	AC	AC	NN	AA	CC	AC	CC	AC
SCP092937.1_631479	T/C	CP092937.1	631479	+	NA	NA	NA	NA	NA	NA	TC	TC	TT	TC	TC	CC	TC	TT	TC	TC	TT	TC	CC	TC	TC	CC	TC	TT	TC	TC	TC	TC	TC	TT	TT	NN	CC	NN	TC	CC	CC	TC	TC	NN	TT	CC	TC	CC	TC
SCP092937.1_704258	G/A	CP092937.1	704258	+	NA	NA	NA	NA	NA	NA	GA	GA	GG	GA	GA	AA	GA	GG	GA	GA	GG	GA	AA	GA	GA	AA	GA	GG	GA	GA	GA	GA	GA	GG	GG	NN	AA	NN	GA	AA	NN	GA	GA	GA	GG	AA	GA	AA	GA
SCP092937.1_793998	G/A	CP092937.1	793998	+	NA	NA	NA	NA	NA	NA	AG	AG	NN	AG	AG	AA	AG	GG	AG	AG	GG	AG	AA	AG	AA	AA	AG	GG	AG	AG	AG	AG	AG	GG	GG	NN	AA	NN	AG	AA	AA	AG	AG	AG	GG	AA	AG	AA	AG
SCP092937.1_969269	C/A	CP092937.1	969269	+	NA	NA	NA	NA	NA	NA	CA	CA	CC	CA	CA	AA	CA	CC	CA	CA	CC	CA	AA	NN	CA	AA	CA	CC	CA	CA	CA	CA	CA	CC	CC	NN	AA	NN	CA	CA	AA	CA	CA	CA	CC	AA	CA	AA	CA
SCP092937.1_1699543	A/C	CP092937.1	1699543	+	NA	NA	NA	NA	NA	NA	CA	CA	NN	CA	CA	AA	CA	CC	CA	CA	CC	CA	CA	NN	CA	AA	CA	CC	CA	CA	CA	CA	CA	CC	CC	NN	AA	NN	CA	AA	AA	CA	CA	CA	CC	AA	CA	AA	CA
SCP092937.1_1978388	G/A	CP092937.1	1978388	+	NA	NA	NA	NA	NA	NA	GA	GA	GG	GA	GA	AA	GA	GG	GA	GA	GG	GA	GA	GG	GA	AA	GA	GG	GA	GA	GA	GA	GA	GG	GG	NN	AA	NN	GA	AA	AA	GA	GA	AA	GG	AA	GA	AA	AA
SCP092937.1_2030003	A/C	CP092937.1	2030003	+	NA	NA	NA	NA	NA	NA	AC	AC	AA	AC	AC	CC	AC	AA	AC	AC	AA	AC	AC	AC	AC	CC	AC	AA	AC	AC	AC	AC	AC	AA	AA	NN	CC	NN	AC	CC	CC	AC	AC	CC	AA	CC	CC	CC	CC
SCP092937.1_2034126	C/T	CP092937.1	2034126	+	NA	NA	NA	NA	NA	NA	CT	CT	TT	CT	CT	CC	CT	TT	CT	CT	TT	CT	CT	CT	CT	CC	CT	TT	CT	CT	CT	CT	CT	TT	TT	NN	CC	NN	CT	CC	CC	CT	CT	CC	TT	CC	CC	CC	CC
SCP092937.1_2406640	C/T	CP092937.1	2406640	+	NA	NA	NA	NA	NA	NA	TC	TC	TT	TC	TC	CC	TC	NN	TC	TC	TT	TC	TC	TC	NN	CC	TC	TT	TC	TC	TC	TC	TC	TT	TT	NN	CC	NN	TC	TC	CC	TC	TC	CC	TT	CC	CC	CC	CC
SCP092937.1_2483860	G/T	CP092937.1	2483860	+	NA	NA	NA	NA	NA	NA	GT	GT	GG	GT	GT	TT	GT	GG	GT	GT	GG	GT	GT	NN	GT	TT	GT	GG	GT	GT	GT	GT	GT	GG	GG	NN	TT	NN	NN	GT	TT	GT	GT	NN	GG	TT	TT	TT	TT
SCP092937.1_2540898	C/T	CP092937.1	2540898	+	NA	NA	NA	NA	NA	NA	TC	TC	TT	TC	TC	NN	TC	TT	TC	TC	TT	TC	TC	TC	TC	CC	TC	TT	TC	TC	TC	TC	TC	TT	TT	NN	CC	NN	TC	TC	CC	TC	TC	CC	TT	CC	CC	CC	CC
SCP092937.1_2540905	G/C	CP092937.1	2540905	+	NA	NA	NA	NA	NA	NA	CG	CG	CC	CG	CG	NN	CG	CC	CG	CG	CC	CG	CG	CG	CG	GG	CG	CC	CG	CG	CG	CG	CG	CC	CC	NN	GG	NN	CG	CG	GG	CG	CG	GG	CC	GG	GG	GG	GG
SCP092937.1_2540958	T/C	CP092937.1	2540958	+	NA	NA	NA	NA	NA	NA	TC	TC	TT	TC	TC	CC	TC	TC	TC	TC	TT	TC	TC	TC	TC	CC	TC	TT	TC	TC	TC	TC	TC	TT	TT	NN	CC	NN	TC	TC	CC	TC	TC	CC	TT	CC	CC	CC	CC
SCP092937.1_2541000	T/G	CP092937.1	2541000	+	NA	NA	NA	NA	NA	NA	GT	GT	GG	GT	GT	TT	GT	GT	GT	GT	GG	GT	GT	GT	GT	TT	GT	GG	GT	GT	GT	GT	GT	GG	GG	NN	TT	NN	GT	GT	TT	GT	GT	TT	GG	TT	TT	TT	TT
SCP092937.1_2541002	C/T	CP092937.1	2541002	+	NA	NA	NA	NA	NA	NA	CT	CT	CC	CT	CT	TT	CT	CT	CT	CT	CC	CT	CT	CT	CT	TT	CT	CC	CT	CT	CT	CT	CT	CC	CC	NN	TT	NN	CT	CT	TT	CT	CT	TT	CC	TT	TT	TT	TT
SCP092937.1_2602774	T/A	CP092937.1	2602774	+	NA	NA	NA	NA	NA	NA	AT	AT	AA	AT	AT	TT	AT	AA	AT	AT	AA	AT	AT	NN	AT	TT	AT	AA	AT	AT	AT	AT	AT	AA	AA	NN	TT	NN	AT	AT	TT	AT	AT	TT	AA	TT	TT	TT	TT
SCP092937.1_2806891	G/T	CP092937.1	2806891	+	NA	NA	NA	NA	NA	NA	GT	GT	GG	GG	GG	NN	GT	GG	GT	GT	GG	GT	GT	GT	GT	TT	GT	GG	GG	GT	TT	GT	GT	GG	GG	NN	TT	NN	GT	GT	TT	GT	GT	TT	GG	TT	NN	TT	TT
SCP092937.1_2824303	G/A	CP092937.1	2824303	+	NA	NA	NA	NA	NA	NA	GA	GA	GG	GG	GG	NN	GA	GG	GA	GA	GG	GA	GA	GG	GA	AA	GA	GG	GA	GA	AA	GA	GA	GG	GG	NN	AA	NN	GA	GA	AA	GA	GA	AA	GG	AA	AA	AA	AA
SCP092937.1_2824339	G/A	CP092937.1	2824339	+	NA	NA	NA	NA	NA	NA	GG	GA	GG	GG	GG	NN	GA	GG	GA	GA	GG	GA	GA	GG	GA	AA	GA	GG	GA	GA	AA	GA	GA	GG	GG	NN	AA	NN	GA	GA	AA	GA	GA	AA	GG	AA	AA	AA	AA
SCP092937.1_3158430	C/G	CP092937.1	3158430	+	NA	NA	NA	NA	NA	NA	GC	GC	GG	GG	GG	NN	GC	NN	GC	GC	GG	GC	GC	GC	GC	GC	GG	GG	GG	GC	CC	GC	GC	GG	GG	NN	CC	CC	GC	GC	CC	GC	GC	CC	GG	CC	CC	CC	CC
SCP092937.1_3330186	T/C	CP092937.1	3330186	+	NA	NA	NA	NA	NA	NA	CT	CT	CC	CC	CC	TT	CT	CT	CT	CT	CC	CT	NN	CT	CT	TT	CC	CC	NN	CT	TT	TT	CT	CC	CC	NN	TT	NN	CT	CT	TT	CT	CT	TT	CT	TT	TT	TT	TT
SCP092937.1_3330262	A/T	CP092937.1	3330262	+	NA	NA	NA	NA	NA	NA	AT	AT	AA	AA	AA	TT	AT	AT	AT	AT	AA	AT	AT	AT	AT	TT	AA	AA	NN	AT	TT	TT	AT	AA	AA	NN	TT	NN	AT	AT	TT	AT	AT	TT	AT	TT	TT	TT	TT
SCP092937.1_3330264	A/G	CP092937.1	3330264	+	NA	NA	NA	NA	NA	NA	AG	AG	AA	AA	AA	GG	AG	AG	AG	AG	AA	AG	AG	AG	AG	GG	AA	AA	NN	AG	GG	GG	AG	AA	AA	NN	GG	NN	AG	AG	GG	AG	AG	GG	AG	GG	GG	GG	GG
SCP092937.1_3330276	C/T	CP092937.1	3330276	+	NA	NA	NA	NA	NA	NA	TC	TC	TT	TT	TT	CC	TC	TC	TC	TC	TT	TC	TC	TC	TC	CC	TT	TT	NN	TC	CC	CC	TC	TT	TT	NN	CC	NN	TC	TC	CC	TC	TC	CC	TC	CC	CC	CC	CC
SCP092937.1_3397612	A/T	CP092937.1	3397612	+	NA	NA	NA	NA	NA	NA	AT	AT	AA	AA	AA	TT	AT	AA	AT	AT	AA	AT	AT	NN	AT	TT	AA	AA	AA	AT	TT	AT	AT	AA	AA	NN	TT	NN	AT	TT	TT	AT	AT	NN	AA	NN	TT	TT	TT
SCP092937.1_3397734	T/C	CP092937.1	3397734	+	NA	NA	NA	NA	NA	NA	TC	TC	CC	CC	TC	TT	TC	NN	TC	TC	CC	TC	TC	TC	TC	TC	CC	CC	CC	TC	TC	TC	TC	CC	CC	NN	TT	NN	TC	TC	TT	TC	TC	TT	CC	TT	TC	TT	TT
SCP092937.1_3507697	T/C	CP092937.1	3507697	+	NA	NA	NA	NA	NA	NA	CT	CT	CC	CC	CC	TT	CT	CC	CT	CT	CC	CT	CT	CT	CT	TT	CC	CC	CC	CT	TT	CT	CT	CC	CC	NN	TT	TT	CT	CT	TT	CT	CT	TT	CC	TT	TT	TT	TT
SCP092937.1_3507803	G/A	CP092937.1	3507803	+	NA	NA	NA	NA	NA	NA	GA	GA	GG	GG	GG	AA	GA	GG	GA	GA	GG	GA	GA	NN	GA	AA	GG	GG	GG	GA	AA	GA	GA	GG	GG	NN	AA	NN	GA	GA	AA	GA	GA	AA	GG	AA	AA	AA	AA
SCP092937.1_3513798	A/G	CP092937.1	3513798	+	NA	NA	NA	NA	NA	NA	GA	GA	NN	GG	GG	AA	GA	GG	GA	GA	GG	GA	GA	GA	GA	AA	GG	GG	GG	GA	AA	GA	GA	GG	GG	NN	AA	NN	GA	GA	AA	GA	GA	AA	GG	AA	AA	AA	AA
SCP092937.1_3513846	A/C	CP092937.1	3513846	+	NA	NA	NA	NA	NA	NA	AC	AC	NN	AA	AA	CC	AC	AA	AC	AC	AA	AC	AC	AC	AC	CC	AA	AA	AA	AC	CC	AC	AC	AA	AA	NN	CC	NN	AC	AC	CC	AC	AC	CC	AA	CC	CC	CC	CC
SCP092937.1_3529211	C/A	CP092937.1	3529211	+	NA	NA	NA	NA	NA	NA	CA	CA	CC	CC	CC	AA	CA	CC	CA	CA	CC	CA	CA	NN	CA	AA	CC	CC	CC	CA	AA	CA	CA	CC	CC	NN	AA	NN	CA	CA	AA	CA	CA	AA	CC	AA	AA	AA	AA
SCP092937.1_3529217	T/C	CP092937.1	3529217	+	NA	NA	NA	NA	NA	NA	CT	CT	CC	CC	CC	TT	CT	CC	CT	CT	CC	CT	CT	NN	CT	TT	CC	CC	CC	CT	TT	CT	CT	CC	CC	NN	TT	NN	CT	CT	TT	CT	CT	TT	CC	TT	TT	TT	TT
SCP092937.1_3529265	G/T/A	CP092937.1	3529265	+	NA	NA	NA	NA	NA	NA	TG	TG	TT	TT	TT	GG	TG	TT	TG	TG	TT	TG	TG	NN	TG	GG	TT	TT	TT	TG	GG	TG	TG	TT	TT	NN	GG	NN	TG	TG	GG	TG	TG	GG	TT	TG	GG	GG	GG
SCP092937.1_3535838	A/T	CP092937.1	3535838	+	NA	NA	NA	NA	NA	NA	TA	TA	TT	TT	TT	AA	TA	TA	TA	TA	TT	TA	TA	NN	TA	AA	TT	TT	TT	TA	AA	TA	TA	TT	TT	NN	AA	NN	TA	TA	AA	TA	TA	AA	TT	AA	AA	AA	AA
SCP092937.1_3535878	A/C	CP092937.1	3535878	+	NA	NA	NA	NA	NA	NA	AC	AC	AA	AA	AA	CC	AC	AC	AC	AC	AA	AC	AC	NN	AC	CC	AA	AA	AA	AC	CC	AC	AC	AA	AA	NN	CC	NN	AC	AC	CC	AC	AC	CC	AA	CC	CC	CC	CC
SCP092937.1_3535888	A/G	CP092937.1	3535888	+	NA	NA	NA	NA	NA	NA	GA	GA	GG	GG	GG	AA	GA	GA	GA	GA	GG	GA	GA	NN	GA	AA	GG	GG	GG	GA	AA	GA	GA	GG	GG	NN	AA	NN	GA	GA	AA	GA	GA	AA	GG	AA	AA	AA	AA
SCP092937.1_3535891	T/G	CP092937.1	3535891	+	NA	NA	NA	NA	NA	NA	TG	TG	TT	TT	TT	GG	TG	TG	TG	TG	TT	TG	TG	NN	TG	GG	TT	TT	TT	TG	GG	TG	TG	TT	TT	NN	GG	NN	TG	TG	GG	TG	TG	GG	TT	GG	GG	GG	GG
SCP092937.1_3541073	C/A	CP092937.1	3541073	+	NA	NA	NA	NA	NA	NA	AC	AC	NN	AA	AA	CC	AC	AA	AC	AC	AA	AA	AC	AC	AC	CC	AA	AA	NN	AC	CC	AC	AC	AA	AA	NN	CC	NN	AC	AC	CC	AC	AC	NN	AA	NN	CC	CC	CC
SCP092937.1_3541104	T/A	CP092937.1	3541104	+	NA	NA	NA	NA	NA	NA	TA	TA	NN	TT	TT	AA	TA	TT	TA	TA	TT	TT	TA	TA	TA	AA	TT	TT	NN	TA	AA	TA	TA	TT	TT	NN	AA	NN	TA	TA	AA	TA	TA	NN	TT	NN	AA	AA	AA
SCP092937.1_3541126	A/G	CP092937.1	3541126	+	NA	NA	NA	NA	NA	NA	GA	GA	NN	GG	GG	AA	GA	GG	GA	GA	GG	GG	GA	GA	GA	AA	GG	GG	NN	GA	AA	GA	GA	GG	GG	NN	AA	NN	GA	GA	AA	GA	GA	NN	GG	NN	AA	AA	AA
SCP092937.1_3560581	T/A	CP092937.1	3560581	+	NA	NA	NA	NA	NA	NA	AT	AT	AA	AA	AA	TT	AT	NN	AT	AT	AA	AT	AT	AT	AT	TT	AA	AA	AA	AT	TT	AT	AT	AA	AA	NN	TT	NN	AT	AT	TT	AT	AT	TT	AA	TT	TT	TT	TT
SCP092937.1_3761745	G/A	CP092937.1	3761745	+	NA	NA	NA	NA	NA	NA	AG	AG	NN	AA	NN	GG	AG	AA	AG	AG	AA	AG	AG	AG	AG	GG	AA	AA	AA	AG	GG	AG	AG	AA	AA	NN	GG	NN	AG	AG	GG	AG	AG	GG	AA	GG	GG	GG	GG
SCP092937.1_3902774	C/T	CP092937.1	3902774	+	NA	NA	NA	NA	NA	NA	TC	TC	CC	CC	CC	TT	TC	CC	TC	TC	CC	TC	TC	TT	TC	TT	CC	CC	CC	TC	TT	TC	TC	CC	CC	NN	TT	NN	TC	TC	TT	TC	TC	TT	CC	TT	TT	TT	TT
SCP092937.1_3959757	A/G	CP092937.1	3959757	+	NA	NA	NA	NA	NA	NA	GA	GA	GG	GG	GG	AA	GA	GG	GA	GA	GG	GA	GA	GA	GG	AA	GG	NN	GG	GA	AA	GA	GA	GG	GG	NN	AA	AA	GA	GA	AA	GA	GA	AA	GG	NN	AA	AA	AA
SCP092937.1_3959758	A/G	CP092937.1	3959758	+	NA	NA	NA	NA	NA	NA	AG	AG	AA	AA	AA	GG	AG	AA	AG	AG	AA	AG	AG	AG	AA	GG	AA	NN	AA	AG	GG	AG	AG	AA	AA	NN	GG	GG	AG	AG	GG	AG	AG	GG	AA	NN	GG	GG	GG
SCP092937.1_3988698	T/C	CP092937.1	3988698	+	NA	NA	NA	NA	NA	NA	TC	TC	TT	TT	TT	NN	TC	TC	TC	TC	TT	TC	TC	NN	TC	CC	TT	TT	TT	TC	CC	TC	TC	TT	TT	NN	CC	NN	TC	TC	CC	TC	TC	CC	TT	CC	CC	CC	CC
SCP092937.1_3988725	A/T	CP092937.1	3988725	+	NA	NA	NA	NA	NA	NA	AT	AT	AA	AA	AA	NN	AT	AT	AT	AT	AA	AT	AT	NN	AT	TT	AA	AA	AA	AT	TT	AT	AT	AA	AA	NN	TT	NN	AT	AT	TT	AT	AT	TT	AA	TT	TT	TT	TT
SCP092937.1_3988734	T/C	CP092937.1	3988734	+	NA	NA	NA	NA	NA	NA	TC	TC	TT	TT	TT	NN	TC	TC	TC	TC	TT	TC	TC	NN	TC	CC	TT	TT	TT	TC	CC	TC	TC	TT	TT	NN	CC	NN	TC	TC	CC	TC	TC	CC	TT	CC	CC	CC	CC
SCP092937.1_3988739	G/A	CP092937.1	3988739	+	NA	NA	NA	NA	NA	NA	GA	GA	GG	GG	GG	NN	GA	GA	GA	GA	GG	GA	GA	NN	GA	AA	GG	GG	GG	GA	AA	GA	GA	GG	GG	NN	AA	NN	GA	GA	AA	GA	GA	AA	GG	AA	AA	AA	AA
SCP092937.1_3988740	G/A	CP092937.1	3988740	+	NA	NA	NA	NA	NA	NA	GA	GA	GG	GG	GG	NN	GA	GA	GA	GA	GG	GA	GA	NN	GA	AA	GG	GG	GG	GA	AA	GA	GA	GG	GG	NN	AA	NN	GA	GA	AA	GA	GA	AA	GG	AA	AA	AA	AA
SCP092937.1_3988751	G/A	CP092937.1	3988751	+	NA	NA	NA	NA	NA	NA	AG	AG	AA	AA	AA	NN	AG	AG	AG	AG	AA	AG	AG	NN	AG	GG	AA	AA	AA	AG	GG	AG	AG	AA	AA	NN	GG	NN	AG	AG	GG	AG	AG	GG	AA	GG	GG	GG	GG
SCP092937.1_3999747	G/C	CP092937.1	3999747	+	NA	NA	NA	NA	NA	NA	CG	CG	CC	CC	CC	GG	CG	CC	NN	CG	CC	CC	CG	CG	CG	GG	CC	CC	CC	CG	GG	CG	CG	CC	CC	NN	GG	GG	CG	CG	GG	CG	CG	GG	CC	GG	GG	GG	GG
SCP092937.1_3999766	T/C	CP092937.1	3999766	+	NA	NA	NA	NA	NA	NA	CT	CT	CC	CC	CC	TT	CT	CC	NN	CT	CC	CC	CT	CT	CT	TT	CC	CC	CC	CT	TT	CT	CT	CC	CC	NN	TT	TT	CT	CT	TT	CT	CT	TT	CC	TT	TT	TT	TT
SCP092937.1_4009593	G/C	CP092937.1	4009593	+	NA	NA	NA	NA	NA	NA	CG	CG	NN	CC	CC	NN	CG	CG	CG	CG	CC	CG	CG	CC	CG	GG	CC	CC	CC	CG	GG	CG	CG	CC	CC	NN	GG	NN	CG	CG	GG	CG	CG	GG	CC	GG	CG	GG	GG
SCP092937.1_4227342	T/C	CP092937.1	4227342	+	NA	NA	NA	NA	NA	NA	CT	CT	NN	CC	CC	TT	CT	CC	CT	NN	CC	CT	CT	CT	CT	TT	CC	NN	NN	CT	TT	NN	CT	CC	CC	NN	TT	TT	CT	CT	TT	CT	CT	NN	CT	TT	TT	TT	TT
SCP092937.1_4653586	A/C	CP092937.1	4653586	+	NA	NA	NA	NA	NA	NA	AC	AC	AA	AA	AA	CC	CC	AA	AC	AC	AA	AC	AC	AC	AC	CC	AC	AA	AA	AC	CC	AC	AC	AA	AA	NN	CC	NN	AC	AC	CC	AC	AC	CC	AC	CC	CC	CC	CC
SCP092937.1_4661742	G/A	CP092937.1	4661742	+	NA	NA	NA	NA	NA	NA	GA	GG	AA	AA	NN	GG	GG	AA	GA	GA	AA	GA	GA	AA	GA	GG	GA	AA	NN	GA	GG	GA	GA	AA	AA	NN	GG	NN	GA	GA	GG	GA	GA	NN	GA	NN	GG	GG	GG
SCP092937.1_4661775	G/A	CP092937.1	4661775	+	NA	NA	NA	NA	NA	NA	GA	GG	AA	AA	NN	GG	GG	AA	GA	GA	AA	GA	GA	GA	GA	GG	GA	AA	NN	GA	GG	GA	GA	AA	AA	NN	GG	NN	GA	GA	GG	GA	GA	NN	GA	NN	GG	GG	GG
SCP092937.1_4678077	C/A	CP092937.1	4678077	+	NA	NA	NA	NA	NA	NA	CA	CA	AA	AA	AA	NN	CC	NN	CA	CA	AA	CA	CA	CA	CA	CC	CA	AA	AA	CA	CC	CA	CA	AA	AA	NN	CC	NN	CA	CA	CC	CA	CA	CC	CA	CC	CC	CC	CC
SCP092937.1_4678087	A/C	CP092937.1	4678087	+	NA	NA	NA	NA	NA	NA	AC	AC	CC	CC	CC	NN	AA	NN	AC	AC	CC	AC	AC	AC	AC	AA	AC	CC	CC	AC	AA	AC	AC	CC	CC	NN	AA	NN	AC	AC	AA	AC	AC	AA	AC	AA	AA	AA	AA
SCP092937.1_4678134	T/C	CP092937.1	4678134	+	NA	NA	NA	NA	NA	NA	TC	TC	TT	TT	TT	NN	CC	NN	TC	TC	TT	TC	TC	TC	TC	CC	TC	TT	TT	TC	CC	TC	TC	TT	TT	NN	CC	NN	TC	TC	CC	TC	TC	CC	TC	CC	CC	CC	CC
SCP092937.1_4735726	C/T	CP092937.1	4735726	+	NA	NA	NA	NA	NA	NA	CT	CT	NN	CC	CC	NN	TT	CC	CT	CT	CC	CT	CT	CT	CT	TT	CT	CC	NN	CT	TT	CT	CT	CC	CC	NN	TT	TT	CT	CT	TT	CT	CT	NN	CT	TT	TT	TT	TT
SCP092937.1_4872606	T/G	CP092937.1	4872606	+	NA	NA	NA	NA	NA	NA	GT	GT	GG	GG	GG	TT	TT	GG	GT	GT	GG	GT	GT	GT	GT	GT	GT	GG	GG	GT	TT	GT	GT	GG	GG	NN	TT	TT	GT	GT	TT	GT	GT	TT	GT	TT	TT	TT	TT
SCP092937.1_4872658	G/A	CP092937.1	4872658	+	NA	NA	NA	NA	NA	NA	AG	AG	AA	AA	AA	GG	GG	AA	AG	AG	AA	AG	AG	AG	AG	AG	AG	AA	AA	AG	GG	AG	AG	AA	AA	NN	GG	GG	AG	AG	GG	AG	AG	GG	AG	GG	GG	GG	GG
SCP092937.1_4969516	A/C	CP092937.1	4969516	+	NA	NA	NA	NA	NA	NA	CA	CA	CC	CC	CC	AA	AA	CC	CA	CC	CC	CA	CA	CC	CA	AA	CA	CC	CC	CA	AA	CA	CA	CC	CC	NN	AA	NN	CA	CA	AA	CA	CA	AA	CA	AA	AA	AA	AA
SCP092937.1_4969537	A/G	CP092937.1	4969537	+	NA	NA	NA	NA	NA	NA	AG	AG	AA	AA	AA	GG	GG	AA	AG	AA	AA	AG	AG	AG	AG	GG	AG	AA	AA	AG	GG	AG	AG	AA	AA	NN	GG	NN	AG	AG	GG	AG	AG	GG	AG	GG	GG	GG	GG
SCP092937.1_4969566	T/G	CP092937.1	4969566	+	NA	NA	NA	NA	NA	NA	TG	TG	TT	TT	TT	GG	GG	TT	TG	TT	TT	TG	TG	TG	TG	GG	TG	TT	TT	TG	GG	TG	TG	TT	TT	NN	GG	NN	TG	TG	GG	TG	TG	GG	TG	GG	GG	GG	GG
SCP092937.1_4969590	A/G	CP092937.1	4969590	+	NA	NA	NA	NA	NA	NA	GA	GA	GG	GG	GG	AA	AA	GG	GA	GG	GG	GA	GA	GA	GA	AA	GA	GG	GG	GA	AA	GA	GA	GG	GG	NN	AA	NN	GA	GA	AA	GA	GA	AA	GA	AA	AA	AA	AA
SCP092937.1_4969600	G/A	CP092937.1	4969600	+	NA	NA	NA	NA	NA	NA	GA	GA	GG	GG	GG	AA	AA	GG	GA	GG	GG	GA	GA	GA	GA	AA	GA	GG	GG	GA	AA	GA	GA	GG	GG	NN	AA	NN	GA	GA	AA	GA	GA	AA	GA	AA	AA	AA	AA
SCP092937.1_4969615	A/G	CP092937.1	4969615	+	NA	NA	NA	NA	NA	NA	GA	GA	GG	GG	GG	AA	AA	GG	GA	GG	GG	GA	GA	GA	GA	AA	GA	GG	GG	GA	AA	GA	GA	GG	GG	NN	AA	NN	GA	GA	AA	GA	GA	AA	GA	AA	AA	AA	AA
SCP092937.1_5124699	C/T	CP092937.1	5124699	+	NA	NA	NA	NA	NA	NA	CT	CT	CC	CC	CC	TT	TT	CC	CT	CT	CC	CT	CT	CT	CT	TT	CT	CC	CC	CT	TT	CT	CT	CC	CC	NN	TT	NN	CT	CT	TT	CT	CT	TT	CT	TT	TT	TT	TT
SCP092937.1_5335882	C/G	CP092937.1	5335882	+	NA	NA	NA	NA	NA	NA	CG	CG	CC	CC	CC	GG	GG	CC	CG	CG	CC	CG	CG	NN	CG	GG	CG	CC	CC	CC	GG	CG	CG	CC	CC	NN	GG	NN	CG	CG	GG	CG	CG	GG	CG	GG	GG	GG	GG
SCP092937.1_5510825	G/C	CP092937.1	5510825	+	NA	NA	NA	NA	NA	NA	CG	CG	CC	CC	CC	GG	GG	CC	CG	CG	CC	CG	CG	CG	CG	CG	CG	CC	CC	CG	GG	CG	CG	CC	CC	NN	GG	NN	CG	CG	CG	CG	CG	GG	CG	GG	GG	GG	GG
SCP092937.1_5596807	A/C	CP092937.1	5596807	+	NA	NA	NA	NA	NA	NA	AC	AC	AA	AA	AA	CC	CC	AA	AC	AC	AA	AC	AC	AC	AC	CC	AC	AA	AA	AC	CC	AC	AC	AA	AA	NN	CC	NN	AC	AC	CC	AC	AC	CC	AC	CC	AC	CC	CC
[truncated: 1,735 more rows]
[truncated: 49 more columns]
