# Supplementary material for: Development of a High-Density Genetic Map for Muscadine Grape Using a Mapping Population from Selfing of the Perfect-Flowered Vine ‘Dixie’
Source: Plants (Basel). 2022 Nov 25;11(23):3231. doi: 10.3390/plants11233231 (PMC9738875; doi:10.3390/plants11233231)
Supplement: Supplementary file 1 [file plants-11-03231-s001.zip › SupplementaryData/Table S2.xlsx]

## Sheet: Dixie_map
SNP_ID	chrom	pos (cM)	S_10	S_100	S_101	S_102	S_11	S_12	S_13	S_14	S_15	S_17	S_18	S_19	S_2	S_20	S_21	S_22	S_23	S_24	S_25	S_26	S_27	S_28	S_29	S_3	S_30	S_31	S_32	S_33	S_34	S_35	S_36	S_38	S_39	S_4	S_40	S_41	S_42	S_43	S_44	S_45	S_46	S_48	S_49	S_5	S_50	S_52	S_53
dixie_LG01_marker_419130	1	0	a	h	h	a	a	h	b	a	b	a	h	b	a	h	h	h	h	a	h	a	a	h	h	b	h	a	h	h	h	h	a	b	a	b	a	h	h	a	a	a	a	a	h	b	h	a	h
dixie_LG01_marker_419162	1	0	a	h	h	a	a	h	b	a	b	a	h	b	a	h	h	h	h	a	h	a	a	h	h	b	h	a	h	h	h	h	a	b	a	b	a	h	h	a	a	a	a	a	h	b	h	a	h
dixie_LG01_marker_112537	1	1.177	a	h	h	a	a	h	b	a	h	a	h	b	a	h	h	h	h	a	h	a	a	h	h	b	h	a	h	h	h	h	a	b	a	b	a	h	h	a	a	a	a	a	h	b	h	a	h
dixie_LG01_marker_112592	1	1.177	a	h	h	a	a	h	b	a	h	a	h	b	a	h	h	h	h	a	h	a	a	h	h	b	h	a	h	h	h	h	a	b	a	b	a	h	h	a	a	a	a	a	h	b	h	a	h
dixie_LG01_marker_478366	1	2.353	a	h	h	a	a	b	b	a	h	a	h	b	a	h	h	h	h	a	h	a	a	h	h	b	h	a	h	h	h	h	a	b	a	b	a	h	h	a	a	a	a	a	h	b	h	a	h
dixie_LG01_marker_855100	1	3.53	a	h	h	a	a	b	h	a	h	a	h	b	a	h	h	h	h	a	h	a	a	h	h	b	h	a	h	h	h	h	a	b	a	b	a	h	h	a	a	a	a	a	h	b	h	a	h
dixie_LG01_marker_872960	1	3.53	a	h	h	a	a	b	h	a	h	a	h	b	a	h	h	h	h	a	h	a	a	h	h	b	h	a	h	h	h	h	a	b	a	b	a	h	h	a	a	a	a	a	h	b	h	a	h
dixie_LG01_marker_999390	1	5.911	a	h	h	a	a	b	h	a	h	a	h	b	a	h	h	h	h	a	h	a	a	h	h	b	h	a	h	h	h	h	a	b	a	b	a	h	h	a	a	a	a	a	h	b	h	a	h
dixie_LG01_marker_999381	1	5.911	a	h	h	a	a	b	h	a	h	a	h	b	a	h	h	h	h	a	h	a	a	h	h	b	h	a	h	h	h	h	a	b	a	b	a	h	h	a	a	a	a	a	h	b	h	a	h
dixie_LG01_marker_1148007	1	9.527	a	h	h	a	a	b	h	a	h	a	h	b	a	h	h	h	h	a	h	a	a	h	h	b	h	a	h	h	b	h	a	b	a	b	a	h	h	a	a	a	a	a	h	b	h	a	h
dixie_LG01_marker_1147984	1	9.527	a	h	h	a	a	b	h	a	h	a	h	b	a	h	h	h	h	a	h	a	a	h	h	b	h	a	h	h	b	h	a	b	a	b	a	h	h	a	a	a	a	a	h	b	h	a	h
dixie_LG01_marker_1970157	1	13.143	a	h	h	a	a	b	h	a	h	a	h	h	a	h	h	h	h	a	h	a	a	h	h	b	h	a	h	h	b	h	a	b	a	b	a	h	h	a	a	a	a	a	h	h	h	a	h
dixie_LG01_marker_2591073	1	18.025	a	h	h	a	a	b	h	a	h	a	h	h	a	h	h	h	h	a	h	a	a	h	h	b	h	a	h	h	b	h	a	b	a	b	a	b	h	a	a	a	a	a	h	h	h	a	h
dixie_LG01_marker_2591054	1	18.025	a	h	h	a	a	b	h	a	h	a	h	h	a	h	h	h	h	a	h	a	a	h	h	b	h	a	h	h	b	h	a	b	a	b	a	b	h	a	a	a	a	a	h	h	h	a	h
dixie_LG01_marker_2591111	1	18.025	a	h	h	a	a	b	h	a	h	a	h	h	a	h	h	h	h	a	h	a	a	h	h	b	h	a	h	h	b	h	a	b	a	b	a	b	h	a	a	a	a	a	h	h	h	a	h
dixie_LG01_marker_2735015	1	19.202	a	h	h	a	a	b	h	a	h	a	h	h	a	h	h	h	h	a	h	a	a	h	h	b	h	a	h	h	b	h	a	b	a	b	h	b	h	a	a	a	a	a	h	h	h	a	h
dixie_LG01_marker_2738333	1	19.202	a	h	h	a	a	b	h	a	h	a	h	h	a	h	h	h	h	a	h	a	a	h	h	b	h	a	h	h	b	h	a	b	a	b	h	b	h	a	a	a	a	a	h	h	h	a	h
dixie_LG01_marker_2666477	1	19.202	a	h	h	a	a	b	h	a	h	a	h	h	a	h	h	h	h	a	h	a	a	h	h	b	h	a	h	h	b	h	a	b	a	b	h	b	h	a	a	a	a	a	h	h	h	a	h
dixie_LG01_marker_2738334	1	19.202	a	h	h	a	a	b	h	a	h	a	h	h	a	h	h	h	h	a	h	a	a	h	h	b	h	a	h	h	b	h	a	b	a	b	h	b	h	a	a	a	a	a	h	h	h	a	h
dixie_LG01_marker_2738324	1	19.202	a	h	h	a	a	b	h	a	h	a	h	h	a	h	h	h	h	a	h	a	a	h	h	b	h	a	h	h	b	h	a	b	a	b	h	b	h	a	a	a	a	a	h	h	h	a	h
dixie_LG01_marker_2613942	1	19.202	a	h	h	a	a	b	h	a	h	a	h	h	a	h	h	h	h	a	h	a	a	h	h	b	h	a	h	h	b	h	a	b	a	b	h	b	h	a	a	a	a	a	h	h	h	a	h
dixie_LG01_marker_3201518	1	20.378	a	h	h	a	a	b	h	a	h	a	h	h	a	h	h	h	h	a	h	a	a	h	h	b	h	a	h	h	b	h	a	b	a	b	h	b	h	a	a	a	a	a	h	h	h	a	h
dixie_LG01_marker_3236270	1	20.378	a	h	h	a	a	b	h	a	h	a	h	h	a	h	h	h	h	a	h	a	a	h	h	b	h	a	h	h	b	h	a	b	a	b	h	b	h	a	a	a	a	a	h	h	h	a	h
dixie_LG01_marker_3456655	1	20.378	a	h	h	a	a	b	h	a	h	a	h	h	a	h	h	h	h	a	h	a	a	h	h	b	h	a	h	h	b	h	a	b	a	b	h	b	h	a	a	a	a	a	h	h	h	a	h
dixie_LG01_marker_3363963	1	20.378	a	h	h	a	a	b	h	a	h	a	h	h	a	h	h	h	h	a	h	a	a	h	h	b	h	a	h	h	b	h	a	b	a	b	h	b	h	a	a	a	a	a	h	h	h	a	h
dixie_LG01_marker_3243655	1	20.378	a	h	h	a	a	b	h	a	h	a	h	h	a	h	h	h	h	a	h	a	a	h	h	b	h	a	h	h	b	h	a	b	a	b	h	b	h	a	a	a	a	a	h	h	h	a	h
dixie_LG01_marker_3048665	1	20.378	a	h	h	a	a	b	h	a	h	a	h	h	a	h	h	h	h	a	h	a	a	h	h	b	h	a	h	h	b	h	a	b	a	b	h	b	h	a	a	a	a	a	h	h	h	a	h
dixie_LG01_marker_3429130	1	20.378	a	h	h	a	a	b	h	a	h	a	h	h	a	h	h	h	h	a	h	a	a	h	h	b	h	a	h	h	b	h	a	b	a	b	h	b	h	a	a	a	a	a	h	h	h	a	h
dixie_LG01_marker_2975671	1	20.378	a	h	h	a	a	b	h	a	h	a	h	h	a	h	h	h	h	a	h	a	a	h	h	b	h	a	h	h	b	h	a	b	a	b	h	b	h	a	a	a	a	a	h	h	h	a	h
dixie_LG01_marker_3429125	1	20.378	a	h	h	a	a	b	h	a	h	a	h	h	a	h	h	h	h	a	h	a	a	h	h	b	h	a	h	h	b	h	a	b	a	b	h	b	h	a	a	a	a	a	h	h	h	a	h
dixie_LG01_marker_3628359	1	20.378	a	h	h	a	a	b	h	a	h	a	h	h	a	h	h	h	h	a	h	a	a	h	h	b	h	a	h	h	b	h	a	b	a	b	h	b	h	a	a	a	a	a	h	h	h	a	h
dixie_LG01_marker_3363973	1	20.378	a	h	h	a	a	b	h	a	h	a	h	h	a	h	h	h	h	a	h	a	a	h	h	b	h	a	h	h	b	h	a	b	a	b	h	b	h	a	a	a	a	a	h	h	h	a	h
dixie_LG01_marker_3363962	1	20.378	a	h	h	a	a	b	h	a	h	a	h	h	a	h	h	h	h	a	h	a	a	h	h	b	h	a	h	h	b	h	a	b	a	b	h	b	h	a	a	a	a	a	h	h	h	a	h
dixie_LG01_marker_3847978	1	22.759	a	h	h	a	a	b	h	a	h	a	h	h	a	h	h	h	h	a	h	a	a	a	h	b	h	a	h	h	b	h	a	b	a	b	h	b	h	a	a	a	a	a	h	h	h	a	h
dixie_LG01_marker_3847945	1	22.759	a	h	h	a	a	b	h	a	h	a	h	h	a	h	h	h	h	a	h	a	a	a	h	b	h	a	h	h	b	h	a	b	a	b	h	b	h	a	a	a	a	a	h	h	h	a	h
dixie_LG01_marker_3847996	1	22.759	a	h	h	a	a	b	h	a	h	a	h	h	a	h	h	h	h	a	h	a	a	a	h	b	h	a	h	h	b	h	a	b	a	b	h	b	h	a	a	a	a	a	h	h	h	a	h
dixie_LG01_marker_3847954	1	22.759	a	h	h	a	a	b	h	a	h	a	h	h	a	h	h	h	h	a	h	a	a	a	h	b	h	a	h	h	b	h	a	b	a	b	h	b	h	a	a	a	a	a	h	h	h	a	h
dixie_LG01_marker_3836345	1	23.936	a	h	h	a	a	b	h	a	h	a	h	h	a	h	h	h	h	a	h	a	a	h	h	b	h	a	h	h	b	h	a	b	a	b	h	b	h	a	a	a	a	a	h	h	h	a	h
dixie_LG01_marker_3865651	1	23.936	a	h	h	a	a	b	h	a	h	a	h	h	a	h	h	h	h	a	h	a	a	h	h	b	h	a	h	h	b	h	a	b	a	b	h	b	h	a	a	a	a	a	h	h	h	a	h
dixie_LG01_marker_4193315	1	26.317	a	h	h	a	a	b	h	a	h	a	h	h	a	h	h	h	h	a	h	a	a	h	h	b	b	a	h	h	b	h	a	b	a	b	h	b	h	a	a	a	a	a	h	h	h	a	h
dixie_LG01_marker_4267364	1	26.317	a	h	h	a	a	b	h	a	h	a	h	h	a	h	h	h	h	a	h	a	a	h	h	b	b	a	h	h	b	h	a	b	a	b	h	b	h	a	a	a	a	a	h	h	h	a	h
dixie_LG01_marker_4267390	1	26.317	a	h	h	a	a	b	h	a	h	a	h	h	a	h	h	h	h	a	h	a	a	h	h	b	b	a	h	h	b	h	a	b	a	b	h	b	h	a	a	a	a	a	h	h	h	a	h
dixie_LG01_marker_4228208	1	26.317	a	h	h	a	a	b	h	a	h	a	h	h	a	h	h	h	h	a	h	a	a	h	h	b	b	a	h	h	b	h	a	b	a	b	h	b	h	a	a	a	a	a	h	h	h	a	h
dixie_LG01_marker_4305273	1	27.494	a	h	h	a	a	b	h	a	h	a	h	h	h	h	h	h	h	a	h	a	a	h	h	b	b	a	h	h	b	h	a	b	a	b	b	b	h	a	a	a	a	a	h	h	h	a	h
dixie_LG01_marker_4575985	1	31.11	a	h	h	a	a	b	h	a	h	a	h	h	h	h	h	h	h	h	h	h	a	h	h	b	b	a	h	h	b	h	a	b	a	b	h	b	h	a	a	a	a	a	h	h	h	a	h
dixie_LG01_marker_4653414	1	31.11	a	h	h	a	a	b	h	a	h	a	h	h	h	h	h	h	h	h	h	h	a	h	h	b	b	a	h	h	b	h	a	b	a	b	h	b	h	a	a	a	a	a	h	h	h	a	h
dixie_LG01_marker_4589718	1	32.286	a	h	h	a	a	b	h	h	h	a	h	h	h	h	h	h	h	h	h	h	a	h	h	b	b	a	h	h	b	h	a	b	a	b	h	b	h	a	a	a	a	a	h	h	h	a	h
dixie_LG01_marker_4505553	1	32.286	a	h	h	a	a	b	h	h	h	a	h	h	h	h	h	h	h	h	h	h	a	h	h	b	b	a	h	h	b	h	a	b	a	b	h	b	h	a	a	a	a	a	h	h	h	a	h
dixie_LG01_marker_4505568	1	32.286	a	h	h	a	a	b	h	h	h	a	h	h	h	h	h	h	h	h	h	h	a	h	h	b	b	a	h	h	b	h	a	b	a	b	h	b	h	a	a	a	a	a	h	h	h	a	h
dixie_LG01_marker_4575280	1	32.286	a	h	h	a	a	b	h	h	h	a	h	h	h	h	h	h	h	h	h	h	a	h	h	b	b	a	h	h	b	h	a	b	a	b	h	b	h	a	a	a	a	a	h	h	h	a	h
dixie_LG01_marker_4800197	1	35.903	a	h	h	a	a	b	h	h	h	a	h	h	h	h	h	h	h	h	h	h	a	h	h	b	b	a	h	h	b	b	a	b	a	b	b	b	h	a	a	a	a	a	h	h	h	a	h
dixie_LG01_marker_4988095	1	37.079	a	h	h	a	h	b	h	h	h	a	h	h	h	h	h	h	h	h	h	h	a	h	h	b	b	a	h	h	b	b	a	b	a	b	b	b	h	a	a	a	a	a	h	h	h	a	h
dixie_LG01_marker_5266727	1	37.079	a	h	h	a	h	b	h	h	h	a	h	h	h	h	h	h	h	h	h	h	a	h	h	b	b	a	h	h	b	b	a	b	a	b	b	b	h	a	a	a	a	a	h	h	h	a	h
dixie_LG01_marker_4988109	1	37.079	a	h	h	a	h	b	h	h	h	a	h	h	h	h	h	h	h	h	h	h	a	h	h	b	b	a	h	h	b	b	a	b	a	b	b	b	h	a	a	a	a	a	h	h	h	a	h
dixie_LG01_marker_5060933	1	37.079	a	h	h	a	h	b	h	h	h	a	h	h	h	h	h	h	h	h	h	h	a	h	h	b	b	a	h	h	b	b	a	b	a	b	b	b	h	a	a	a	a	a	h	h	h	a	h
dixie_LG01_marker_5060950	1	37.079	a	h	h	a	h	b	h	h	h	a	h	h	h	h	h	h	h	h	h	h	a	h	h	b	b	a	h	h	b	b	a	b	a	b	b	b	h	a	a	a	a	a	h	h	h	a	h
dixie_LG01_marker_5377295	1	39.46	a	h	h	a	h	b	h	h	h	a	h	h	h	h	h	h	h	h	h	h	a	h	h	b	b	a	h	h	b	b	a	b	a	b	b	b	h	a	a	a	a	a	h	h	h	a	h
dixie_LG01_marker_5426844	1	39.46	a	h	h	a	h	b	h	h	h	a	h	h	h	h	h	h	h	h	h	h	a	h	h	b	b	a	h	h	b	b	a	b	a	b	b	b	h	a	a	a	a	a	h	h	h	a	h
dixie_LG01_marker_5377294	1	39.46	a	h	h	a	h	b	h	h	h	a	h	h	h	h	h	h	h	h	h	h	a	h	h	b	b	a	h	h	b	b	a	b	a	b	b	b	h	a	a	a	a	a	h	h	h	a	h
dixie_LG01_marker_5744184	1	43.077	a	h	h	a	h	b	h	h	h	a	h	h	h	h	h	h	h	h	h	h	a	h	h	b	b	a	h	h	b	b	a	b	a	b	b	b	h	a	a	a	a	a	h	h	h	a	h
dixie_LG01_marker_5833692	1	45.458	a	h	h	a	h	b	h	h	h	a	h	h	h	h	h	h	h	h	h	h	a	h	h	b	h	a	h	h	b	b	a	b	a	b	b	b	h	a	a	a	a	a	h	h	h	a	h
dixie_LG01_marker_5833670	1	45.458	a	h	h	a	h	b	h	h	h	a	h	h	h	h	h	h	h	h	h	h	a	h	h	b	h	a	h	h	b	b	a	b	a	b	b	b	h	a	a	a	a	a	h	h	h	a	h
dixie_LG01_marker_5833722	1	45.458	a	h	h	a	h	b	h	h	h	a	h	h	h	h	h	h	h	h	h	h	a	h	h	b	h	a	h	h	b	b	a	b	a	b	b	b	h	a	a	a	a	a	h	h	h	a	h
dixie_LG01_marker_5927342	1	45.458	a	h	h	a	h	b	h	h	h	a	h	h	h	h	h	h	h	h	h	h	a	h	h	b	h	a	h	h	b	b	a	b	a	b	b	b	h	a	a	a	a	a	h	h	h	a	h
dixie_LG01_marker_5833835	1	46.634	a	h	h	a	h	b	h	h	h	a	h	h	h	h	h	h	h	h	h	h	a	h	h	b	h	a	h	h	b	b	a	b	a	b	b	b	h	a	a	a	a	a	h	h	h	a	h
dixie_LG01_marker_5833833	1	46.634	a	h	h	a	h	b	h	h	h	a	h	h	h	h	h	h	h	h	h	h	a	h	h	b	h	a	h	h	b	b	a	b	a	b	b	b	h	a	a	a	a	a	h	h	h	a	h
dixie_LG01_marker_6661494	1	49.016	a	h	h	a	h	b	h	h	h	a	h	h	h	h	h	h	h	h	h	h	a	h	h	b	h	a	h	h	b	b	a	b	a	b	b	b	h	a	a	a	a	a	h	h	h	a	h
dixie_LG01_marker_6712589	1	49.016	a	h	h	a	h	b	h	h	h	a	h	h	h	h	h	h	h	h	h	h	a	h	h	b	h	a	h	h	b	b	a	b	a	b	b	b	h	a	a	a	a	a	h	h	h	a	h
dixie_LG01_marker_6425335	1	49.016	a	h	h	a	h	b	h	h	h	a	h	h	h	h	h	h	h	h	h	h	a	h	h	b	h	a	h	h	b	b	a	b	a	b	b	b	h	a	a	a	a	a	h	h	h	a	h
dixie_LG01_marker_6308395	1	49.016	a	h	h	a	h	b	h	h	h	a	h	h	h	h	h	h	h	h	h	h	a	h	h	b	h	a	h	h	b	b	a	b	a	b	b	b	h	a	a	a	a	a	h	h	h	a	h
dixie_LG01_marker_6308391	1	49.016	a	h	h	a	h	b	h	h	h	a	h	h	h	h	h	h	h	h	h	h	a	h	h	b	h	a	h	h	b	b	a	b	a	b	b	b	h	a	a	a	a	a	h	h	h	a	h
dixie_LG01_marker_6308455	1	49.016	a	h	h	a	h	b	h	h	h	a	h	h	h	h	h	h	h	h	h	h	a	h	h	b	h	a	h	h	b	b	a	b	a	b	b	b	h	a	a	a	a	a	h	h	h	a	h
dixie_LG01_marker_6292835	1	49.016	a	h	h	a	h	b	h	h	h	a	h	h	h	h	h	h	h	h	h	h	a	h	h	b	h	a	h	h	b	b	a	b	a	b	b	b	h	a	a	a	a	a	h	h	h	a	h
dixie_LG01_marker_6415118	1	49.016	a	h	h	a	h	b	h	h	h	a	h	h	h	h	h	h	h	h	h	h	a	h	h	b	h	a	h	h	b	b	a	b	a	b	b	b	h	a	a	a	a	a	h	h	h	a	h
dixie_LG01_marker_6475770	1	49.016	a	h	h	a	h	b	h	h	h	a	h	h	h	h	h	h	h	h	h	h	a	h	h	b	h	a	h	h	b	b	a	b	a	b	b	b	h	a	a	a	a	a	h	h	h	a	h
dixie_LG01_marker_6908899	1	50.192	a	h	h	a	h	b	h	h	h	a	h	h	h	h	h	h	h	h	h	h	a	h	h	b	h	a	h	h	b	b	a	b	a	b	b	b	h	a	a	a	h	a	h	h	h	a	h
dixie_LG01_marker_6831996	1	50.192	a	h	h	a	h	b	h	h	h	a	h	h	h	h	h	h	h	h	h	h	a	h	h	b	h	a	h	h	b	b	a	b	a	b	b	b	h	a	a	a	h	a	h	h	h	a	h
dixie_LG01_marker_7392871	1	56.373	a	h	h	a	h	b	h	h	h	a	h	h	h	h	h	a	h	h	h	h	a	h	h	b	h	a	h	h	b	b	a	b	a	b	b	b	h	a	a	a	h	a	h	h	h	a	h
dixie_LG01_marker_7416977	1	56.373	a	h	h	a	h	b	h	h	h	a	h	h	h	h	h	a	h	h	h	h	a	h	h	b	h	a	h	h	b	b	a	b	a	b	b	b	h	a	a	a	h	a	h	h	h	a	h
dixie_LG01_marker_7407638	1	57.55	a	h	h	a	h	h	h	h	h	a	h	h	h	h	h	a	h	h	h	h	a	h	h	b	h	a	h	h	b	b	a	b	a	b	b	b	h	a	a	a	h	a	h	h	h	a	h
dixie_LG01_marker_7335500	1	57.55	a	h	h	a	h	h	h	h	h	a	h	h	h	h	h	a	h	h	h	h	a	h	h	b	h	a	h	h	b	b	a	b	a	b	b	b	h	a	a	a	h	a	h	h	h	a	h
dixie_LG01_marker_7391161	1	57.55	a	h	h	a	h	h	h	h	h	a	h	h	h	h	h	a	h	h	h	h	a	h	h	b	h	a	h	h	b	b	a	b	a	b	b	b	h	a	a	a	h	a	h	h	h	a	h
dixie_LG01_marker_7391131	1	57.55	a	h	h	a	h	h	h	h	h	a	h	h	h	h	h	a	h	h	h	h	a	h	h	b	h	a	h	h	b	b	a	b	a	b	b	b	h	a	a	a	h	a	h	h	h	a	h
dixie_LG01_marker_7391186	1	57.55	a	h	h	a	h	h	h	h	h	a	h	h	h	h	h	a	h	h	h	h	a	h	h	b	h	a	h	h	b	b	a	b	a	b	b	b	h	a	a	a	h	a	h	h	h	a	h
dixie_LG01_marker_8450528	1	58.726	a	h	h	a	h	h	h	h	h	a	h	h	h	h	h	a	h	h	h	h	a	h	h	b	h	a	h	h	b	b	a	b	a	b	b	b	h	a	a	a	h	a	h	h	h	a	h
dixie_LG01_marker_7657167	1	58.726	a	h	h	a	h	h	h	h	h	a	h	h	h	h	h	a	h	h	h	h	a	h	h	b	h	a	h	h	b	b	a	b	a	b	b	b	h	a	a	a	h	a	h	h	h	a	h
dixie_LG01_marker_7646843	1	58.726	a	h	h	a	h	h	h	h	h	a	h	h	h	h	h	a	h	h	h	h	a	h	h	b	h	a	h	h	b	b	a	b	a	b	b	b	h	a	a	a	h	a	h	h	h	a	h
dixie_LG01_marker_7762322	1	59.903	a	h	h	a	h	h	h	h	h	a	h	h	h	h	h	a	h	h	h	h	h	h	h	b	h	a	h	h	b	b	a	b	a	b	b	b	h	a	a	a	h	a	h	h	h	a	h
dixie_LG01_marker_7729466	1	59.903	a	h	h	a	h	h	h	h	h	a	h	h	h	h	h	a	h	h	h	h	h	h	h	b	h	a	h	h	b	b	a	b	a	b	b	b	h	a	a	a	h	a	h	h	h	a	h
dixie_LG01_marker_7858745	1	59.903	a	h	h	a	h	h	h	h	h	a	h	h	h	h	h	a	h	h	h	h	h	h	h	b	h	a	h	h	b	b	a	b	a	b	b	b	h	a	a	a	h	a	h	h	h	a	h
dixie_LG01_marker_8542705	1	61.079	a	h	h	a	h	h	h	h	h	a	h	h	h	h	h	a	h	h	h	h	h	h	h	b	h	a	h	h	b	b	a	b	a	b	b	b	h	a	a	a	h	a	h	h	h	a	h
dixie_LG01_marker_8550504	1	61.079	a	h	h	a	h	h	h	h	h	a	h	h	h	h	h	a	h	h	h	h	h	h	h	b	h	a	h	h	b	b	a	b	a	b	b	b	h	a	a	a	h	a	h	h	h	a	h
dixie_LG01_marker_8769808	1	61.079	a	h	h	a	h	h	h	h	h	a	h	h	h	h	h	a	h	h	h	h	h	h	h	b	h	a	h	h	b	b	a	b	a	b	b	b	h	a	a	a	h	a	h	h	h	a	h
dixie_LG01_marker_8728750	1	61.079	a	h	h	a	h	h	h	h	h	a	h	h	h	h	h	a	h	h	h	h	h	h	h	b	h	a	h	h	b	b	a	b	a	b	b	b	h	a	a	a	h	a	h	h	h	a	h
dixie_LG01_marker_8563053	1	61.079	a	h	h	a	h	h	h	h	h	a	h	h	h	h	h	a	h	h	h	h	h	h	h	b	h	a	h	h	b	b	a	b	a	b	b	b	h	a	a	a	h	a	h	h	h	a	h
dixie_LG01_marker_8223243	1	61.079	a	h	h	a	h	h	h	h	h	a	h	h	h	h	h	a	h	h	h	h	h	h	h	b	h	a	h	h	b	b	a	b	a	b	b	b	h	a	a	a	h	a	h	h	h	a	h
dixie_LG01_marker_8085563	1	61.079	a	h	h	a	h	h	h	h	h	a	h	h	h	h	h	a	h	h	h	h	h	h	h	b	h	a	h	h	b	b	a	b	a	b	b	b	h	a	a	a	h	a	h	h	h	a	h
dixie_LG01_marker_8769781	1	61.079	a	h	h	a	h	h	h	h	h	a	h	h	h	h	h	a	h	h	h	h	h	h	h	b	h	a	h	h	b	b	a	b	a	b	b	b	h	a	a	a	h	a	h	h	h	a	h
dixie_LG01_marker_8224393	1	61.079	a	h	h	a	h	h	h	h	h	a	h	h	h	h	h	a	h	h	h	h	h	h	h	b	h	a	h	h	b	b	a	b	a	b	b	b	h	a	a	a	h	a	h	h	h	a	h
dixie_LG01_marker_8903254	1	62.256	a	h	h	a	h	h	h	h	h	a	h	h	h	h	h	a	h	h	h	h	h	h	h	b	h	a	h	h	b	b	a	b	a	b	b	b	h	a	a	a	h	a	h	h	h	a	h
dixie_LG01_marker_8961520	1	63.432	a	h	h	a	h	h	h	h	h	a	h	h	h	h	a	a	h	h	h	h	h	h	h	b	h	a	h	h	b	b	a	b	a	b	b	b	h	a	a	a	h	a	h	h	h	a	h
dixie_LG01_marker_8987399	1	63.432	a	h	h	a	h	h	h	h	h	a	h	h	h	h	a	a	h	h	h	h	h	h	h	b	h	a	h	h	b	b	a	b	a	b	b	b	h	a	a	a	h	a	h	h	h	a	h
dixie_LG01_marker_9588868	1	67.049	a	h	h	a	h	h	h	h	h	a	h	h	h	h	a	a	b	h	h	h	h	h	h	b	h	a	h	h	b	b	a	b	a	b	b	b	h	a	a	a	h	a	h	h	h	a	h
dixie_LG01_marker_9447626	1	68.225	a	h	h	a	h	h	h	h	h	a	h	h	h	h	a	a	b	h	h	h	h	h	h	b	h	a	h	h	b	b	a	b	a	b	b	b	h	a	a	a	h	a	h	h	h	a	h
dixie_LG01_marker_9447688	1	68.225	a	h	h	a	h	h	h	h	h	a	h	h	h	h	a	a	b	h	h	h	h	h	h	b	h	a	h	h	b	b	a	b	a	b	b	b	h	a	a	a	h	a	h	h	h	a	h
dixie_LG01_marker_9447664	1	68.225	a	h	h	a	h	h	h	h	h	a	h	h	h	h	a	a	b	h	h	h	h	h	h	b	h	a	h	h	b	b	a	b	a	b	b	b	h	a	a	a	h	a	h	h	h	a	h
dixie_LG01_marker_9447618	1	68.225	a	h	h	a	h	h	h	h	h	a	h	h	h	h	a	a	b	h	h	h	h	h	h	b	h	a	h	h	b	b	a	b	a	b	b	b	h	a	a	a	h	a	h	h	h	a	h
dixie_LG01_marker_9447595	1	68.225	a	h	h	a	h	h	h	h	h	a	h	h	h	h	a	a	b	h	h	h	h	h	h	b	h	a	h	h	b	b	a	b	a	b	b	b	h	a	a	a	h	a	h	h	h	a	h
dixie_LG01_marker_9480925	1	71.841	a	h	h	a	h	b	h	h	h	a	h	h	a	h	a	a	b	h	h	h	h	h	h	b	h	a	h	h	b	b	a	b	a	b	b	b	h	a	a	a	h	a	h	h	h	a	h
dixie_LG01_marker_9480922	1	71.841	a	h	h	a	h	b	h	h	h	a	h	h	a	h	a	a	b	h	h	h	h	h	h	b	h	a	h	h	b	b	a	b	a	b	b	b	h	a	a	a	h	a	h	h	h	a	h
dixie_LG01_marker_9480929	1	71.841	a	h	h	a	h	b	h	h	h	a	h	h	a	h	a	a	b	h	h	h	h	h	h	b	h	a	h	h	b	b	a	b	a	b	b	b	h	a	a	a	h	a	h	h	h	a	h
dixie_LG01_marker_9480896	1	71.841	a	h	h	a	h	b	h	h	h	a	h	h	a	h	a	a	b	h	h	h	h	h	h	b	h	a	h	h	b	b	a	b	a	b	b	b	h	a	a	a	h	a	h	h	h	a	h
dixie_LG01_marker_9319048	1	73.017	a	h	h	a	h	b	h	h	h	a	h	h	h	h	a	a	b	h	h	h	h	h	h	b	h	a	h	h	b	b	a	b	a	b	b	b	h	a	a	a	h	a	h	h	h	a	h
dixie_LG01_marker_9433299	1	73.017	a	h	h	a	h	b	h	h	h	a	h	h	h	h	a	a	b	h	h	h	h	h	h	b	h	a	h	h	b	b	a	b	a	b	b	b	h	a	a	a	h	a	h	h	h	a	h
dixie_LG01_marker_9728972	1	79.199	a	h	h	a	h	b	h	h	h	a	h	h	h	h	a	a	b	h	h	h	h	h	h	b	h	h	h	h	b	b	a	b	a	b	b	b	h	a	a	a	h	h	h	h	h	h	h
dixie_LG01_marker_9940977	1	80.375	a	h	h	a	h	b	h	h	h	a	h	h	h	h	a	a	b	h	h	h	h	h	h	b	h	h	h	h	b	b	a	b	a	b	b	b	h	a	a	a	h	h	h	h	h	h	h
dixie_LG01_marker_9941030	1	80.375	a	h	h	a	h	b	h	h	h	a	h	h	h	h	a	a	b	h	h	h	h	h	h	b	h	h	h	h	b	b	a	b	a	b	b	b	h	a	a	a	h	h	h	h	h	h	h
dixie_LG01_marker_10079288	1	83.991	a	h	h	a	h	b	h	h	h	a	h	h	h	h	a	a	b	h	h	h	h	h	h	b	h	h	h	h	b	b	h	b	a	b	b	b	a	a	a	a	h	h	h	h	h	h	h
dixie_LG01_marker_10079277	1	83.991	a	h	h	a	h	b	h	h	h	a	h	h	h	h	a	a	b	h	h	h	h	h	h	b	h	h	h	h	b	b	h	b	a	b	b	b	a	a	a	a	h	h	h	h	h	h	h
dixie_LG01_marker_10246819	1	85.167	a	h	h	a	h	b	h	h	h	a	h	h	h	h	a	a	b	h	h	h	h	h	h	b	h	h	h	a	b	b	h	b	a	b	b	b	a	a	a	a	h	h	h	h	h	h	h
dixie_LG01_marker_10246765	1	85.167	a	h	h	a	h	b	h	h	h	a	h	h	h	h	a	a	b	h	h	h	h	h	h	b	h	h	h	a	b	b	h	b	a	b	b	b	a	a	a	a	h	h	h	h	h	h	h
dixie_LG01_marker_10246773	1	85.167	a	h	h	a	h	b	h	h	h	a	h	h	h	h	a	a	b	h	h	h	h	h	h	b	h	h	h	a	b	b	h	b	a	b	b	b	a	a	a	a	h	h	h	h	h	h	h
dixie_LG01_marker_10220649	1	85.167	a	h	h	a	h	b	h	h	h	a	h	h	h	h	a	a	b	h	h	h	h	h	h	b	h	h	h	a	b	b	h	b	a	b	b	b	a	a	a	a	h	h	h	h	h	h	h
dixie_LG01_marker_10220636	1	85.167	a	h	h	a	h	b	h	h	h	a	h	h	h	h	a	a	b	h	h	h	h	h	h	b	h	h	h	a	b	b	h	b	a	b	b	b	a	a	a	a	h	h	h	h	h	h	h
dixie_LG01_marker_10307814	1	86.344	a	h	h	a	h	b	h	h	h	a	h	h	h	h	a	a	b	h	h	h	h	h	h	b	h	h	h	a	b	b	h	b	a	b	b	b	a	a	a	a	h	h	h	h	h	h	h
dixie_LG01_marker_10307877	1	86.344	a	h	h	a	h	b	h	h	h	a	h	h	h	h	a	a	b	h	h	h	h	h	h	b	h	h	h	a	b	b	h	b	a	b	b	b	a	a	a	a	h	h	h	h	h	h	h
dixie_LG01_marker_10212236	1	86.344	a	h	h	a	h	b	h	h	h	a	h	h	h	h	a	a	b	h	h	h	h	h	h	b	h	h	h	a	b	b	h	b	a	b	b	b	a	a	a	a	h	h	h	h	h	h	h
dixie_LG01_marker_10577685	1	86.344	a	h	h	a	h	b	h	h	h	a	h	h	h	h	a	a	b	h	h	h	h	h	h	b	h	h	h	a	b	b	h	b	a	b	b	b	a	a	a	a	h	h	h	h	h	h	h
dixie_LG01_marker_10573802	1	86.344	a	h	h	a	h	b	h	h	h	a	h	h	h	h	a	a	b	h	h	h	h	h	h	b	h	h	h	a	b	b	h	b	a	b	b	b	a	a	a	a	h	h	h	h	h	h	h
dixie_LG01_marker_10212245	1	86.344	a	h	h	a	h	b	h	h	h	a	h	h	h	h	a	a	b	h	h	h	h	h	h	b	h	h	h	a	b	b	h	b	a	b	b	b	a	a	a	a	h	h	h	h	h	h	h
dixie_LG01_marker_10311260	1	86.344	a	h	h	a	h	b	h	h	h	a	h	h	h	h	a	a	b	h	h	h	h	h	h	b	h	h	h	a	b	b	h	b	a	b	b	b	a	a	a	a	h	h	h	h	h	h	h
dixie_LG01_marker_10573828	1	86.344	a	h	h	a	h	b	h	h	h	a	h	h	h	h	a	a	b	h	h	h	h	h	h	b	h	h	h	a	b	b	h	b	a	b	b	b	a	a	a	a	h	h	h	h	h	h	h
dixie_LG01_marker_11283445	1	88.725	a	h	h	a	h	b	h	h	h	a	h	h	h	h	a	a	b	h	h	h	h	h	h	b	h	h	h	a	b	b	h	b	h	b	b	b	a	a	a	a	h	h	h	h	h	h	h
dixie_LG01_marker_11368314	1	88.725	a	h	h	a	h	b	h	h	h	a	h	h	h	h	a	a	b	h	h	h	h	h	h	b	h	h	h	a	b	b	h	b	h	b	b	b	a	a	a	a	h	h	h	h	h	h	h
dixie_LG01_marker_11577564	1	89.902	a	h	h	a	h	b	h	h	h	a	h	h	h	h	a	a	b	h	h	h	h	h	h	b	h	h	h	a	b	b	h	b	h	b	b	b	a	a	a	a	h	h	h	h	h	h	h
dixie_LG01_marker_11661965	1	89.902	a	h	h	a	h	b	h	h	h	a	h	h	h	h	a	a	b	h	h	h	h	h	h	b	h	h	h	a	b	b	h	b	h	b	b	b	a	a	a	a	h	h	h	h	h	h	h
dixie_LG01_marker_11577566	1	89.902	a	h	h	a	h	b	h	h	h	a	h	h	h	h	a	a	b	h	h	h	h	h	h	b	h	h	h	a	b	b	h	b	h	b	b	b	a	a	a	a	h	h	h	h	h	h	h
dixie_LG01_marker_12084815	1	93.518	a	h	h	a	h	b	h	h	h	a	h	h	h	h	a	a	b	h	h	h	h	h	h	b	h	h	h	a	b	b	h	b	h	b	b	b	a	a	a	a	h	h	h	h	h	h	h
dixie_LG01_marker_12662077	1	93.518	a	h	h	a	h	b	h	h	h	a	h	h	h	h	a	a	b	h	h	h	h	h	h	b	h	h	h	a	b	b	h	b	h	b	b	b	a	a	a	a	h	h	h	h	h	h	h
dixie_LG01_marker_12084837	1	93.518	a	h	h	a	h	b	h	h	h	a	h	h	h	h	a	a	b	h	h	h	h	h	h	b	h	h	h	a	b	b	h	b	h	b	b	b	a	a	a	a	h	h	h	h	h	h	h
dixie_LG01_marker_13291285	1	93.518	a	h	h	a	h	b	h	h	h	a	h	h	h	h	a	a	b	h	h	h	h	h	h	b	h	h	h	a	b	b	h	b	h	b	b	b	a	a	a	a	h	h	h	h	h	h	h
dixie_LG01_marker_13178110	1	93.518	a	h	h	a	h	b	h	h	h	a	h	h	h	h	a	a	b	h	h	h	h	h	h	b	h	h	h	a	b	b	h	b	h	b	b	b	a	a	a	a	h	h	h	h	h	h	h
dixie_LG01_marker_12084800	1	93.518	a	h	h	a	h	b	h	h	h	a	h	h	h	h	a	a	b	h	h	h	h	h	h	b	h	h	h	a	b	b	h	b	h	b	b	b	a	a	a	a	h	h	h	h	h	h	h
dixie_LG01_marker_13009479	1	93.518	a	h	h	a	h	b	h	h	h	a	h	h	h	h	a	a	b	h	h	h	h	h	h	b	h	h	h	a	b	b	h	b	h	b	b	b	a	a	a	a	h	h	h	h	h	h	h
dixie_LG01_marker_13701135	1	94.694	a	h	h	a	h	b	h	h	h	a	h	h	h	h	a	a	b	h	h	h	h	h	h	b	h	h	h	a	b	b	h	b	h	b	b	b	a	a	a	a	h	h	h	h	h	h	h
dixie_LG01_marker_14626729	1	94.694	a	h	h	a	h	b	h	h	h	a	h	h	h	h	a	a	b	h	h	h	h	h	h	b	h	h	h	a	b	b	h	b	h	b	b	b	a	a	a	a	h	h	h	h	h	h	h
dixie_LG01_marker_14632633	1	94.694	a	h	h	a	h	b	h	h	h	a	h	h	h	h	a	a	b	h	h	h	h	h	h	b	h	h	h	a	b	b	h	b	h	b	b	b	a	a	a	a	h	h	h	h	h	h	h
dixie_LG01_marker_14617769	1	94.694	a	h	h	a	h	b	h	h	h	a	h	h	h	h	a	a	b	h	h	h	h	h	h	b	h	h	h	a	b	b	h	b	h	b	b	b	a	a	a	a	h	h	h	h	h	h	h
dixie_LG01_marker_15422931	1	97.076	a	h	h	a	h	b	h	h	h	a	h	h	h	h	a	h	b	h	h	h	h	h	h	b	h	h	h	a	b	b	h	b	h	b	b	b	a	a	h	a	h	h	h	h	h	h	h
dixie_LG01_marker_15368586	1	97.076	a	h	h	a	h	b	h	h	h	a	h	h	h	h	a	h	b	h	h	h	h	h	h	b	h	h	h	a	b	b	h	b	h	b	b	b	a	a	h	a	h	h	h	h	h	h	h
dixie_LG01_marker_15100752	1	97.076	a	h	h	a	h	b	h	h	h	a	h	h	h	h	a	h	b	h	h	h	h	h	h	b	h	h	h	a	b	b	h	b	h	b	b	b	a	a	h	a	h	h	h	h	h	h	h
dixie_LG01_marker_15664644	1	98.252	a	h	h	a	h	b	h	h	h	a	h	h	h	h	a	h	b	h	h	h	h	h	h	b	h	h	h	a	b	b	h	b	h	b	b	b	a	a	h	a	h	h	h	h	h	h	h
dixie_LG01_marker_16177322	1	98.252	a	h	h	a	h	b	h	h	h	a	h	h	h	h	a	h	b	h	h	h	h	h	h	b	h	h	h	a	b	b	h	b	h	b	b	b	a	a	h	a	h	h	h	h	h	h	h
dixie_LG01_marker_16204828	1	98.252	a	h	h	a	h	b	h	h	h	a	h	h	h	h	a	h	b	h	h	h	h	h	h	b	h	h	h	a	b	b	h	b	h	b	b	b	a	a	h	a	h	h	h	h	h	h	h
dixie_LG01_marker_15965466	1	98.252	a	h	h	a	h	b	h	h	h	a	h	h	h	h	a	h	b	h	h	h	h	h	h	b	h	h	h	a	b	b	h	b	h	b	b	b	a	a	h	a	h	h	h	h	h	h	h
dixie_LG01_marker_15698264	1	98.252	a	h	h	a	h	b	h	h	h	a	h	h	h	h	a	h	b	h	h	h	h	h	h	b	h	h	h	a	b	b	h	b	h	b	b	b	a	a	h	a	h	h	h	h	h	h	h
dixie_LG01_marker_15811003	1	98.252	a	h	h	a	h	b	h	h	h	a	h	h	h	h	a	h	b	h	h	h	h	h	h	b	h	h	h	a	b	b	h	b	h	b	b	b	a	a	h	a	h	h	h	h	h	h	h
dixie_LG01_marker_15850584	1	98.252	a	h	h	a	h	b	h	h	h	a	h	h	h	h	a	h	b	h	h	h	h	h	h	b	h	h	h	a	b	b	h	b	h	b	b	b	a	a	h	a	h	h	h	h	h	h	h
dixie_LG01_marker_15853065	1	99.428	a	h	h	a	h	b	h	h	h	a	h	h	h	h	a	h	b	h	h	h	h	h	h	b	h	h	h	a	b	b	h	b	h	b	b	b	a	a	h	a	h	h	h	h	h	h	h
dixie_LG01_marker_16829319	1	105.609	a	h	h	a	h	b	h	h	h	a	h	h	h	h	a	h	b	h	h	h	h	h	h	b	h	h	h	a	b	b	h	b	h	b	b	b	a	a	a	a	h	h	h	h	h	h	h
dixie_LG01_marker_16829262	1	105.609	a	h	h	a	h	b	h	h	h	a	h	h	h	h	a	h	b	h	h	h	h	h	h	b	h	h	h	a	b	b	h	b	h	b	b	b	a	a	a	a	h	h	h	h	h	h	h
dixie_LG01_marker_16829289	1	105.609	a	h	h	a	h	b	h	h	h	a	h	h	h	h	a	h	b	h	h	h	h	h	h	b	h	h	h	a	b	b	h	b	h	b	b	b	a	a	a	a	h	h	h	h	h	h	h
dixie_LG01_marker_16829303	1	105.609	a	h	h	a	h	b	h	h	h	a	h	h	h	h	a	h	b	h	h	h	h	h	h	b	h	h	h	a	b	b	h	b	h	b	b	b	a	a	a	a	h	h	h	h	h	h	h
dixie_LG01_marker_16829299	1	105.609	a	h	h	a	h	b	h	h	h	a	h	h	h	h	a	h	b	h	h	h	h	h	h	b	h	h	h	a	b	b	h	b	h	b	b	b	a	a	a	a	h	h	h	h	h	h	h
dixie_LG01_marker_16829287	1	105.609	a	h	h	a	h	b	h	h	h	a	h	h	h	h	a	h	b	h	h	h	h	h	h	b	h	h	h	a	b	b	h	b	h	b	b	b	a	a	a	a	h	h	h	h	h	h	h
dixie_LG01_marker_17372127	1	110.491	a	h	h	a	h	b	h	h	h	a	h	h	h	h	a	h	b	h	h	h	h	h	h	b	h	h	h	a	b	b	h	b	h	b	b	b	a	a	h	a	h	h	h	h	h	h	h
dixie_LG01_marker_16610731	1	110.491	a	h	h	a	h	b	h	h	h	a	h	h	h	h	a	h	b	h	h	h	h	h	h	b	h	h	h	a	b	b	h	b	h	b	b	b	a	a	h	a	h	h	h	h	h	h	h
dixie_LG01_marker_17372073	1	110.491	a	h	h	a	h	b	h	h	h	a	h	h	h	h	a	h	b	h	h	h	h	h	h	b	h	h	h	a	b	b	h	b	h	b	b	b	a	a	h	a	h	h	h	h	h	h	h
dixie_LG01_marker_17372116	1	110.491	a	h	h	a	h	b	h	h	h	a	h	h	h	h	a	h	b	h	h	h	h	h	h	b	h	h	h	a	b	b	h	b	h	b	b	b	a	a	h	a	h	h	h	h	h	h	h
dixie_LG01_marker_16980748	1	110.491	a	h	h	a	h	b	h	h	h	a	h	h	h	h	a	h	b	h	h	h	h	h	h	b	h	h	h	a	b	b	h	b	h	b	b	b	a	a	h	a	h	h	h	h	h	h	h
dixie_LG01_marker_16586312	1	110.491	a	h	h	a	h	b	h	h	h	a	h	h	h	h	a	h	b	h	h	h	h	h	h	b	h	h	h	a	b	b	h	b	h	b	b	b	a	a	h	a	h	h	h	h	h	h	h
dixie_LG01_marker_17362574	1	110.491	a	h	h	a	h	b	h	h	h	a	h	h	h	h	a	h	b	h	h	h	h	h	h	b	h	h	h	a	b	b	h	b	h	b	b	b	a	a	h	a	h	h	h	h	h	h	h
dixie_LG01_marker_17362561	1	110.491	a	h	h	a	h	b	h	h	h	a	h	h	h	h	a	h	b	h	h	h	h	h	h	b	h	h	h	a	b	b	h	b	h	b	b	b	a	a	h	a	h	h	h	h	h	h	h
dixie_LG01_marker_17362482	1	110.491	a	h	h	a	h	b	h	h	h	a	h	h	h	h	a	h	b	h	h	h	h	h	h	b	h	h	h	a	b	b	h	b	h	b	b	b	a	a	h	a	h	h	h	h	h	h	h
dixie_LG01_marker_17362496	1	110.491	a	h	h	a	h	b	h	h	h	a	h	h	h	h	a	h	b	h	h	h	h	h	h	b	h	h	h	a	b	b	h	b	h	b	b	b	a	a	h	a	h	h	h	h	h	h	h
dixie_LG01_marker_17772245	1	115.373	h	h	h	a	h	b	h	h	h	h	h	h	h	h	a	h	b	h	h	h	h	h	h	b	h	h	h	a	b	b	h	h	h	b	b	b	a	a	h	a	h	h	h	h	h	h	b
dixie_LG01_marker_17903915	1	115.373	h	h	h	a	h	b	h	h	h	h	h	h	h	h	a	h	b	h	h	h	h	h	h	b	h	h	h	a	b	b	h	h	h	b	b	b	a	a	h	a	h	h	h	h	h	h	b
dixie_LG01_marker_17937938	1	115.373	h	h	h	a	h	b	h	h	h	h	h	h	h	h	a	h	b	h	h	h	h	h	h	b	h	h	h	a	b	b	h	h	h	b	b	b	a	a	h	a	h	h	h	h	h	h	b
dixie_LG01_marker_18068544	1	117.755	h	h	h	a	h	b	h	h	h	h	h	h	h	h	a	h	b	h	h	h	h	h	h	b	h	h	h	a	b	b	h	h	h	b	b	b	a	a	h	a	h	h	h	h	h	h	b
dixie_LG01_marker_18227610	1	118.931	h	h	h	a	h	b	h	h	h	h	h	h	h	h	a	h	b	h	h	h	h	h	h	b	h	h	h	a	b	b	h	h	h	b	b	b	a	a	h	a	h	h	h	h	h	h	b
dixie_LG01_marker_18730252	1	118.931	h	h	h	a	h	b	h	h	h	h	h	h	h	h	a	h	b	h	h	h	h	h	h	b	h	h	h	a	b	b	h	h	h	b	b	b	a	a	h	a	h	h	h	h	h	h	b
dixie_LG01_marker_18730248	1	118.931	h	h	h	a	h	b	h	h	h	h	h	h	h	h	a	h	b	h	h	h	h	h	h	b	h	h	h	a	b	b	h	h	h	b	b	b	a	a	h	a	h	h	h	h	h	h	b
dixie_LG01_marker_18730241	1	118.931	h	h	h	a	h	b	h	h	h	h	h	h	h	h	a	h	b	h	h	h	h	h	h	b	h	h	h	a	b	b	h	h	h	b	b	b	a	a	h	a	h	h	h	h	h	h	b
dixie_LG01_marker_18677550	1	120.108	h	h	h	a	h	h	h	h	h	h	h	h	h	h	a	h	b	h	h	h	h	h	h	b	h	h	h	a	b	b	h	h	h	b	b	b	a	a	h	a	h	h	h	h	h	h	b
dixie_LG01_marker_18677533	1	120.108	h	h	h	a	h	h	h	h	h	h	h	h	h	h	a	h	b	h	h	h	h	h	h	b	h	h	h	a	b	b	h	h	h	b	b	b	a	a	h	a	h	h	h	h	h	h	b
dixie_LG01_marker_18744871	1	121.284	h	h	h	a	h	h	h	h	h	h	h	h	h	h	a	h	b	h	h	h	h	h	h	b	h	h	h	a	b	b	h	b	h	b	b	b	a	a	h	a	h	h	h	h	h	h	b
dixie_LG01_marker_19014717	1	123.666	h	h	h	a	h	h	h	h	h	h	h	h	h	h	a	h	b	h	h	h	h	h	h	b	h	h	h	a	b	b	h	b	h	b	b	b	a	a	h	a	h	h	h	h	h	h	b
dixie_LG01_marker_19014732	1	123.666	h	h	h	a	h	h	h	h	h	h	h	h	h	h	a	h	b	h	h	h	h	h	h	b	h	h	h	a	b	b	h	b	h	b	b	b	a	a	h	a	h	h	h	h	h	h	b
dixie_LG01_marker_19014716	1	123.666	h	h	h	a	h	h	h	h	h	h	h	h	h	h	a	h	b	h	h	h	h	h	h	b	h	h	h	a	b	b	h	b	h	b	b	b	a	a	h	a	h	h	h	h	h	h	b
dixie_LG01_marker_19014743	1	123.666	h	h	h	a	h	h	h	h	h	h	h	h	h	h	a	h	b	h	h	h	h	h	h	b	h	h	h	a	b	b	h	b	h	b	b	b	a	a	h	a	h	h	h	h	h	h	b
dixie_LG01_marker_19437084	1	124.842	h	h	h	a	h	h	h	h	h	h	h	h	h	h	a	h	b	h	h	h	h	h	h	b	h	h	h	a	b	b	h	b	h	b	b	b	a	a	h	a	h	h	h	h	h	h	b
dixie_LG01_marker_19651100	1	126.019	h	h	h	a	h	h	h	h	h	h	h	h	h	h	a	h	b	h	a	h	h	h	h	b	h	h	h	a	b	b	h	b	h	b	b	b	a	a	h	a	h	h	h	h	h	h	b
dixie_LG01_marker_20423249	1	126.019	h	h	h	a	h	h	h	h	h	h	h	h	h	h	a	h	b	h	a	h	h	h	h	b	h	h	h	a	b	b	h	b	h	b	b	b	a	a	h	a	h	h	h	h	h	h	b
dixie_LG01_marker_20423202	1	126.019	h	h	h	a	h	h	h	h	h	h	h	h	h	h	a	h	b	h	a	h	h	h	h	b	h	h	h	a	b	b	h	b	h	b	b	b	a	a	h	a	h	h	h	h	h	h	b
dixie_LG01_marker_19664803	1	126.019	h	h	h	a	h	h	h	h	h	h	h	h	h	h	a	h	b	h	a	h	h	h	h	b	h	h	h	a	b	b	h	b	h	b	b	b	a	a	h	a	h	h	h	h	h	h	b
dixie_LG01_marker_19984429	1	126.019	h	h	h	a	h	h	h	h	h	h	h	h	h	h	a	h	b	h	a	h	h	h	h	b	h	h	h	a	b	b	h	b	h	b	b	b	a	a	h	a	h	h	h	h	h	h	b
dixie_LG01_marker_19695658	1	126.019	h	h	h	a	h	h	h	h	h	h	h	h	h	h	a	h	b	h	a	h	h	h	h	b	h	h	h	a	b	b	h	b	h	b	b	b	a	a	h	a	h	h	h	h	h	h	b
dixie_LG01_marker_19984449	1	127.195	h	h	h	a	h	h	h	h	h	h	h	h	h	h	a	h	b	h	a	h	h	h	h	b	h	h	h	a	b	b	h	b	h	b	b	b	a	a	h	a	h	h	h	h	h	h	b
dixie_LG01_marker_19303604	1	132.067	h	h	h	a	h	h	h	h	h	h	h	b	h	h	a	h	h	h	h	h	h	h	h	b	h	h	b	a	b	b	h	b	h	b	b	b	a	a	h	a	h	h	h	h	h	h	b
dixie_LG02_marker_2454986	2	0	a	a	a	a	b	h	h	h	a	h	h	h	a	a	h	a	h	h	a	h	h	b	h	b	a	b	h	b	a	a	h	h	h	a	a	h	h	h	h	h	h	a	h	a	a	a	h
dixie_LG02_marker_2605355	2	4.872	a	a	a	a	b	h	h	h	a	h	h	h	a	a	h	a	h	h	a	h	h	h	h	b	a	b	a	b	a	a	h	h	h	a	h	h	h	h	h	h	h	a	h	a	a	a	h
dixie_LG02_marker_2942425	2	6.048	a	a	a	a	b	h	h	h	a	h	h	h	a	a	h	a	h	h	a	h	h	h	h	b	a	b	a	b	a	a	h	h	b	a	h	h	h	h	h	h	h	a	h	a	a	a	h
dixie_LG02_marker_3030232	2	6.048	a	a	a	a	b	h	h	h	a	h	h	h	a	a	h	a	h	h	a	h	h	h	h	b	a	b	a	b	a	a	h	h	b	a	h	h	h	h	h	h	h	a	h	a	a	a	h
dixie_LG02_marker_3090986	2	6.048	a	a	a	a	b	h	h	h	a	h	h	h	a	a	h	a	h	h	a	h	h	h	h	b	a	b	a	b	a	a	h	h	b	a	h	h	h	h	h	h	h	a	h	a	a	a	h
dixie_LG02_marker_3030261	2	6.048	a	a	a	a	b	h	h	h	a	h	h	h	a	a	h	a	h	h	a	h	h	h	h	b	a	b	a	b	a	a	h	h	b	a	h	h	h	h	h	h	h	a	h	a	a	a	h
dixie_LG02_marker_3003367	2	6.048	a	a	a	a	b	h	h	h	a	h	h	h	a	a	h	a	h	h	a	h	h	h	h	b	a	b	a	b	a	a	h	h	b	a	h	h	h	h	h	h	h	a	h	a	a	a	h
dixie_LG02_marker_3008649	2	7.225	a	a	h	a	b	h	h	h	a	h	h	h	a	a	h	a	h	h	a	h	h	h	h	b	a	b	a	b	a	a	h	h	b	a	h	h	h	h	h	h	h	a	h	a	a	a	h
dixie_LG02_marker_2925192	2	8.401	a	a	h	a	b	h	h	h	a	h	h	a	a	a	h	a	h	h	a	h	h	h	h	b	a	b	a	b	a	a	h	h	b	a	h	h	h	h	h	h	h	a	h	a	a	a	h
dixie_LG02_marker_4037121	2	15.917	a	a	h	a	b	h	h	h	a	h	h	a	a	a	h	a	h	h	a	h	h	h	h	b	a	b	a	b	a	a	h	h	b	a	h	h	h	h	h	h	h	h	h	a	a	a	a
dixie_LG02_marker_4073013	2	17.092	a	a	h	a	b	h	h	h	a	h	h	a	a	a	h	a	h	h	a	h	h	h	h	b	a	b	a	b	a	a	h	h	b	a	h	h	h	h	h	h	h	h	h	a	a	a	a
dixie_LG02_marker_4201000	2	21.974	a	a	h	a	b	h	h	h	a	h	h	a	a	a	h	a	h	h	a	h	h	h	h	b	a	b	a	b	h	h	h	h	b	a	h	h	h	h	h	h	h	h	h	a	a	a	a
dixie_LG02_marker_4284858	2	21.974	a	a	h	a	b	h	h	h	a	h	h	a	a	a	h	a	h	h	a	h	h	h	h	b	a	b	a	b	h	h	h	h	b	a	h	h	h	h	h	h	h	h	h	a	a	a	a
dixie_LG02_marker_4284812	2	21.974	a	a	h	a	b	h	h	h	a	h	h	a	a	a	h	a	h	h	a	h	h	h	h	b	a	b	a	b	h	h	h	h	b	a	h	h	h	h	h	h	h	h	h	a	a	a	a
dixie_LG02_marker_4445859	2	23.151	a	a	a	a	b	h	h	h	a	h	h	a	a	a	h	a	h	h	a	h	h	h	h	b	a	b	a	b	h	h	h	h	b	a	h	h	h	h	h	h	h	h	h	a	a	a	a
dixie_LG02_marker_4445887	2	23.151	a	a	a	a	b	h	h	h	a	h	h	a	a	a	h	a	h	h	a	h	h	h	h	b	a	b	a	b	h	h	h	h	b	a	h	h	h	h	h	h	h	h	h	a	a	a	a
dixie_LG02_marker_4307444	2	23.151	a	a	a	a	b	h	h	h	a	h	h	a	a	a	h	a	h	h	a	h	h	h	h	b	a	b	a	b	h	h	h	h	b	a	h	h	h	h	h	h	h	h	h	a	a	a	a
dixie_LG02_marker_4355727	2	23.151	a	a	a	a	b	h	h	h	a	h	h	a	a	a	h	a	h	h	a	h	h	h	h	b	a	b	a	b	h	h	h	h	b	a	h	h	h	h	h	h	h	h	h	a	a	a	a
dixie_LG02_marker_4445858	2	23.151	a	a	a	a	b	h	h	h	a	h	h	a	a	a	h	a	h	h	a	h	h	h	h	b	a	b	a	b	h	h	h	h	b	a	h	h	h	h	h	h	h	h	h	a	a	a	a
dixie_LG02_marker_4813725	2	29.332	a	a	a	a	b	h	h	h	a	h	h	a	a	a	h	a	a	h	a	h	h	h	h	b	a	b	a	b	h	h	h	h	b	a	h	h	h	h	h	h	h	h	h	a	a	a	a
dixie_LG02_marker_4813713	2	29.332	a	a	a	a	b	h	h	h	a	h	h	a	a	a	h	a	a	h	a	h	h	h	h	b	a	b	a	b	h	h	h	h	b	a	h	h	h	h	h	h	h	h	h	a	a	a	a
dixie_LG02_marker_4813703	2	29.332	a	a	a	a	b	h	h	h	a	h	h	a	a	a	h	a	a	h	a	h	h	h	h	b	a	b	a	b	h	h	h	h	b	a	h	h	h	h	h	h	h	h	h	a	a	a	a
dixie_LG02_marker_5001451	2	31.713	a	a	a	a	b	h	h	h	a	h	h	a	a	a	h	a	a	h	h	h	h	h	h	b	a	b	a	b	h	h	h	h	b	a	h	h	h	h	h	h	h	h	h	a	a	a	a
dixie_LG02_marker_5174578	2	32.89	a	a	a	a	b	h	h	h	a	h	h	a	a	a	h	a	a	h	h	h	h	h	h	b	a	b	a	b	h	h	h	h	b	a	h	h	h	h	h	h	h	h	h	a	a	a	a
dixie_LG02_marker_5072915	2	34.066	a	a	a	a	b	h	h	h	a	h	h	a	a	a	h	a	a	h	h	h	h	h	h	b	a	b	a	b	h	h	h	h	b	a	h	h	h	h	h	b	h	h	h	a	a	a	a
dixie_LG02_marker_5072953	2	34.066	a	a	a	a	b	h	h	h	a	h	h	a	a	a	h	a	a	h	h	h	h	h	h	b	a	b	a	b	h	h	h	h	b	a	h	h	h	h	h	b	h	h	h	a	a	a	a
dixie_LG02_marker_5174555	2	35.242	a	a	a	a	b	h	h	h	a	h	h	a	a	a	h	a	a	h	h	h	h	h	h	b	a	b	a	b	h	h	h	h	b	a	h	h	h	h	h	h	h	h	h	a	a	a	a
dixie_LG02_marker_5363187	2	36.419	a	a	a	a	b	h	h	h	a	h	h	a	a	a	h	a	a	h	h	h	h	h	h	b	a	b	a	b	h	h	h	h	b	a	h	h	h	h	h	h	h	h	h	a	a	a	a
dixie_LG02_marker_5612775	2	40.035	a	a	a	a	b	h	h	h	a	h	h	a	a	a	h	a	a	h	h	h	h	h	h	b	a	b	a	b	h	h	h	b	b	a	h	h	h	h	h	h	h	h	h	a	a	a	a
dixie_LG02_marker_5612719	2	40.035	a	a	a	a	b	h	h	h	a	h	h	a	a	a	h	a	a	h	h	h	h	h	h	b	a	b	a	b	h	h	h	b	b	a	h	h	h	h	h	h	h	h	h	a	a	a	a
dixie_LG02_marker_5612802	2	40.035	a	a	a	a	b	h	h	h	a	h	h	a	a	a	h	a	a	h	h	h	h	h	h	b	a	b	a	b	h	h	h	b	b	a	h	h	h	h	h	h	h	h	h	a	a	a	a
dixie_LG02_marker_5503948	2	41.211	a	a	a	a	b	h	h	h	a	h	h	a	a	a	h	a	a	h	h	h	h	h	h	b	a	b	a	b	h	h	h	b	b	a	h	h	h	h	h	h	h	h	h	a	a	a	a
dixie_LG02_marker_5462146	2	41.211	a	a	a	a	b	h	h	h	a	h	h	a	a	a	h	a	a	h	h	h	h	h	h	b	a	b	a	b	h	h	h	b	b	a	h	h	h	h	h	h	h	h	h	a	a	a	a
dixie_LG02_marker_5649794	2	41.211	a	a	a	a	b	h	h	h	a	h	h	a	a	a	h	a	a	h	h	h	h	h	h	b	a	b	a	b	h	h	h	b	b	a	h	h	h	h	h	h	h	h	h	a	a	a	a
dixie_LG02_marker_5649832	2	41.211	a	a	a	a	b	h	h	h	a	h	h	a	a	a	h	a	a	h	h	h	h	h	h	b	a	b	a	b	h	h	h	b	b	a	h	h	h	h	h	h	h	h	h	a	a	a	a
dixie_LG02_marker_5740908	2	42.388	a	a	a	a	b	h	h	h	a	h	h	a	a	a	h	a	a	h	h	h	h	h	h	b	a	b	a	b	h	h	h	b	b	a	h	h	h	h	h	h	h	h	h	a	a	a	a
dixie_LG02_marker_5999378	2	42.388	a	a	a	a	b	h	h	h	a	h	h	a	a	a	h	a	a	h	h	h	h	h	h	b	a	b	a	b	h	h	h	b	b	a	h	h	h	h	h	h	h	h	h	a	a	a	a
dixie_LG02_marker_5787693	2	42.388	a	a	a	a	b	h	h	h	a	h	h	a	a	a	h	a	a	h	h	h	h	h	h	b	a	b	a	b	h	h	h	b	b	a	h	h	h	h	h	h	h	h	h	a	a	a	a
dixie_LG02_marker_5740899	2	42.388	a	a	a	a	b	h	h	h	a	h	h	a	a	a	h	a	a	h	h	h	h	h	h	b	a	b	a	b	h	h	h	b	b	a	h	h	h	h	h	h	h	h	h	a	a	a	a
dixie_LG02_marker_5740849	2	42.388	a	a	a	a	b	h	h	h	a	h	h	a	a	a	h	a	a	h	h	h	h	h	h	b	a	b	a	b	h	h	h	b	b	a	h	h	h	h	h	h	h	h	h	a	a	a	a
dixie_LG02_marker_5787716	2	42.388	a	a	a	a	b	h	h	h	a	h	h	a	a	a	h	a	a	h	h	h	h	h	h	b	a	b	a	b	h	h	h	b	b	a	h	h	h	h	h	h	h	h	h	a	a	a	a
dixie_LG02_marker_5999389	2	42.388	a	a	a	a	b	h	h	h	a	h	h	a	a	a	h	a	a	h	h	h	h	h	h	b	a	b	a	b	h	h	h	b	b	a	h	h	h	h	h	h	h	h	h	a	a	a	a
dixie_LG02_marker_5948788	2	42.388	a	a	a	a	b	h	h	h	a	h	h	a	a	a	h	a	a	h	h	h	h	h	h	b	a	b	a	b	h	h	h	b	b	a	h	h	h	h	h	h	h	h	h	a	a	a	a
dixie_LG02_marker_6259276	2	42.388	a	a	a	a	b	h	h	h	a	h	h	a	a	a	h	a	a	h	h	h	h	h	h	b	a	b	a	b	h	h	h	b	b	a	h	h	h	h	h	h	h	h	h	a	a	a	a
dixie_LG02_marker_5948803	2	42.388	a	a	a	a	b	h	h	h	a	h	h	a	a	a	h	a	a	h	h	h	h	h	h	b	a	b	a	b	h	h	h	b	b	a	h	h	h	h	h	h	h	h	h	a	a	a	a
dixie_LG02_marker_6611863	2	44.769	a	a	a	a	b	h	h	h	a	h	h	a	a	a	h	a	a	h	h	h	h	h	h	b	a	b	a	b	h	h	h	b	b	a	h	h	h	h	h	h	h	h	h	a	a	a	a
dixie_LG02_marker_6611881	2	44.769	a	a	a	a	b	h	h	h	a	h	h	a	a	a	h	a	a	h	h	h	h	h	h	b	a	b	a	b	h	h	h	b	b	a	h	h	h	h	h	h	h	h	h	a	a	a	a
dixie_LG02_marker_6908323	2	44.769	a	a	a	a	b	h	h	h	a	h	h	a	a	a	h	a	a	h	h	h	h	h	h	b	a	b	a	b	h	h	h	b	b	a	h	h	h	h	h	h	h	h	h	a	a	a	a
dixie_LG02_marker_6611816	2	44.769	a	a	a	a	b	h	h	h	a	h	h	a	a	a	h	a	a	h	h	h	h	h	h	b	a	b	a	b	h	h	h	b	b	a	h	h	h	h	h	h	h	h	h	a	a	a	a
dixie_LG02_marker_6954873	2	44.769	a	a	a	a	b	h	h	h	a	h	h	a	a	a	h	a	a	h	h	h	h	h	h	b	a	b	a	b	h	h	h	b	b	a	h	h	h	h	h	h	h	h	h	a	a	a	a
dixie_LG02_marker_7059076	2	45.946	a	a	a	a	b	h	h	h	a	h	h	a	a	a	h	a	a	h	h	h	h	h	h	b	a	b	a	b	h	h	h	b	b	a	h	h	a	h	h	h	h	h	h	a	a	a	a
dixie_LG02_marker_6990058	2	45.946	a	a	a	a	b	h	h	h	a	h	h	a	a	a	h	a	a	h	h	h	h	h	h	b	a	b	a	b	h	h	h	b	b	a	h	h	a	h	h	h	h	h	h	a	a	a	a
dixie_LG02_marker_7059081	2	45.946	a	a	a	a	b	h	h	h	a	h	h	a	a	a	h	a	a	h	h	h	h	h	h	b	a	b	a	b	h	h	h	b	b	a	h	h	a	h	h	h	h	h	h	a	a	a	a
dixie_LG02_marker_7192003	2	45.946	a	a	a	a	b	h	h	h	a	h	h	a	a	a	h	a	a	h	h	h	h	h	h	b	a	b	a	b	h	h	h	b	b	a	h	h	a	h	h	h	h	h	h	a	a	a	a
dixie_LG02_marker_7192000	2	45.946	a	a	a	a	b	h	h	h	a	h	h	a	a	a	h	a	a	h	h	h	h	h	h	b	a	b	a	b	h	h	h	b	b	a	h	h	a	h	h	h	h	h	h	a	a	a	a
dixie_LG02_marker_7309572	2	47.122	a	a	a	a	b	h	h	h	a	h	h	a	a	a	h	a	a	h	h	h	h	h	h	b	a	b	a	b	h	h	h	b	b	a	h	h	a	h	h	h	h	h	h	a	a	a	a
dixie_LG02_marker_7067953	2	48.299	a	a	h	a	b	h	h	h	a	h	h	a	a	a	h	a	a	h	h	h	h	h	h	b	a	b	a	b	h	h	h	b	b	a	h	h	a	h	h	h	h	h	h	a	a	a	a
dixie_LG02_marker_7312676	2	48.299	a	a	h	a	b	h	h	h	a	h	h	a	a	a	h	a	a	h	h	h	h	h	h	b	a	b	a	b	h	h	h	b	b	a	h	h	a	h	h	h	h	h	h	a	a	a	a
dixie_LG02_marker_7461106	2	50.68	a	h	h	a	h	h	h	h	a	h	h	a	a	a	h	a	a	h	h	h	h	h	h	b	a	b	a	b	h	h	h	b	b	a	h	h	a	h	h	h	h	h	h	a	a	a	a
dixie_LG02_marker_7612898	2	50.68	a	h	h	a	h	h	h	h	a	h	h	a	a	a	h	a	a	h	h	h	h	h	h	b	a	b	a	b	h	h	h	b	b	a	h	h	a	h	h	h	h	h	h	a	a	a	a
dixie_LG02_marker_7461085	2	50.68	a	h	h	a	h	h	h	h	a	h	h	a	a	a	h	a	a	h	h	h	h	h	h	b	a	b	a	b	h	h	h	b	b	a	h	h	a	h	h	h	h	h	h	a	a	a	a
dixie_LG02_marker_7419510	2	50.68	a	h	h	a	h	h	h	h	a	h	h	a	a	a	h	a	a	h	h	h	h	h	h	b	a	b	a	b	h	h	h	b	b	a	h	h	a	h	h	h	h	h	h	a	a	a	a
dixie_LG02_marker_7419526	2	50.68	a	h	h	a	h	h	h	h	a	h	h	a	a	a	h	a	a	h	h	h	h	h	h	b	a	b	a	b	h	h	h	b	b	a	h	h	a	h	h	h	h	h	h	a	a	a	a
dixie_LG02_marker_7438989	2	53.062	a	h	h	a	h	b	h	h	a	h	h	a	a	a	h	a	a	h	h	h	h	h	h	b	a	b	a	b	h	h	h	b	b	a	h	h	a	h	h	h	h	h	h	a	a	a	a
dixie_LG02_marker_7438983	2	53.062	a	h	h	a	h	b	h	h	a	h	h	a	a	a	h	a	a	h	h	h	h	h	h	b	a	b	a	b	h	h	h	b	b	a	h	h	a	h	h	h	h	h	h	a	a	a	a
dixie_LG02_marker_7438953	2	53.062	a	h	h	a	h	b	h	h	a	h	h	a	a	a	h	a	a	h	h	h	h	h	h	b	a	b	a	b	h	h	h	b	b	a	h	h	a	h	h	h	h	h	h	a	a	a	a
dixie_LG02_marker_8019356	2	55.443	a	h	h	a	h	b	h	h	a	h	h	a	a	a	h	a	a	h	h	h	h	h	h	b	a	b	a	b	h	h	h	b	b	a	h	h	a	h	h	h	h	h	h	a	a	a	a
dixie_LG02_marker_8019333	2	56.62	a	h	h	a	h	b	h	h	a	h	h	a	a	a	h	h	a	h	h	h	h	h	h	b	a	b	a	b	h	h	h	b	b	a	h	h	a	h	h	h	h	h	h	a	a	a	a
dixie_LG02_marker_8019314	2	56.62	a	h	h	a	h	b	h	h	a	h	h	a	a	a	h	h	a	h	h	h	h	h	h	b	a	b	a	b	h	h	h	b	b	a	h	h	a	h	h	h	h	h	h	a	a	a	a
dixie_LG02_marker_9527195	2	74.622	a	h	h	a	h	b	h	h	a	h	h	h	a	h	h	h	a	h	h	h	h	h	h	b	h	b	a	b	h	h	h	h	b	b	a	h	a	h	h	h	h	h	b	a	a	a	a
dixie_LG02_marker_9399928	2	75.797	a	h	h	a	h	b	h	b	a	h	h	h	a	h	h	h	a	h	h	h	h	h	h	b	h	b	a	b	h	h	h	h	b	b	a	h	a	h	h	h	h	h	b	a	a	a	a
dixie_LG02_marker_9399972	2	75.797	a	h	h	a	h	b	h	b	a	h	h	h	a	h	h	h	a	h	h	h	h	h	h	b	h	b	a	b	h	h	h	h	b	b	a	h	a	h	h	h	h	h	b	a	a	a	a
dixie_LG02_marker_10036031	2	76.974	a	h	h	a	h	b	h	b	a	h	h	h	h	h	h	h	a	h	h	h	h	h	h	b	h	b	a	b	h	h	h	h	b	b	a	h	a	h	h	h	h	h	b	a	a	a	a
dixie_LG02_marker_10045712	2	76.974	a	h	h	a	h	b	h	b	a	h	h	h	h	h	h	h	a	h	h	h	h	h	h	b	h	b	a	b	h	h	h	h	b	b	a	h	a	h	h	h	h	h	b	a	a	a	a
dixie_LG02_marker_10036057	2	76.974	a	h	h	a	h	b	h	b	a	h	h	h	h	h	h	h	a	h	h	h	h	h	h	b	h	b	a	b	h	h	h	h	b	b	a	h	a	h	h	h	h	h	b	a	a	a	a
dixie_LG02_marker_10036072	2	76.974	a	h	h	a	h	b	h	b	a	h	h	h	h	h	h	h	a	h	h	h	h	h	h	b	h	b	a	b	h	h	h	h	b	b	a	h	a	h	h	h	h	h	b	a	a	a	a
dixie_LG02_marker_10056713	2	78.15	a	h	h	a	h	b	h	h	a	h	h	h	h	h	h	h	a	h	h	h	h	h	h	b	h	b	a	b	h	h	h	h	b	b	a	h	a	h	h	h	h	h	b	a	a	a	a
dixie_LG02_marker_10056650	2	78.15	a	h	h	a	h	b	h	h	a	h	h	h	h	h	h	h	a	h	h	h	h	h	h	b	h	b	a	b	h	h	h	h	b	b	a	h	a	h	h	h	h	h	b	a	a	a	a
dixie_LG02_marker_10014070	2	79.326	a	h	h	a	h	b	h	h	a	h	h	h	h	h	h	h	a	h	h	h	h	h	h	b	h	b	a	b	h	h	h	h	b	b	a	h	a	h	h	h	h	h	b	a	a	a	a
dixie_LG02_marker_10281848	2	82.943	a	h	h	a	h	b	h	h	a	h	h	h	h	h	h	h	a	h	h	h	h	h	h	b	h	b	a	b	h	h	h	h	b	b	a	h	a	h	b	h	h	h	b	a	a	h	a
dixie_LG02_marker_10281849	2	82.943	a	h	h	a	h	b	h	h	a	h	h	h	h	h	h	h	a	h	h	h	h	h	h	b	h	b	a	b	h	h	h	h	b	b	a	h	a	h	b	h	h	h	b	a	a	h	a
dixie_LG02_marker_10281826	2	82.943	a	h	h	a	h	b	h	h	a	h	h	h	h	h	h	h	a	h	h	h	h	h	h	b	h	b	a	b	h	h	h	h	b	b	a	h	a	h	b	h	h	h	b	a	a	h	a
dixie_LG02_marker_11077638	2	85.324	a	h	h	a	h	b	h	h	a	h	h	h	h	h	h	h	a	h	h	h	h	h	h	b	h	b	a	b	h	h	h	h	b	b	a	h	a	h	b	h	h	h	b	a	a	h	a
dixie_LG02_marker_10756007	2	86.501	a	h	h	a	h	b	h	b	a	h	h	h	h	h	h	h	a	h	h	h	h	h	h	b	h	b	a	b	h	h	h	h	b	b	a	h	a	h	b	h	h	h	b	a	a	h	a
dixie_LG02_marker_10755975	2	86.501	a	h	h	a	h	b	h	b	a	h	h	h	h	h	h	h	a	h	h	h	h	h	h	b	h	b	a	b	h	h	h	h	b	b	a	h	a	h	b	h	h	h	b	a	a	h	a
dixie_LG02_marker_10756001	2	86.501	a	h	h	a	h	b	h	b	a	h	h	h	h	h	h	h	a	h	h	h	h	h	h	b	h	b	a	b	h	h	h	h	b	b	a	h	a	h	b	h	h	h	b	a	a	h	a
dixie_LG02_marker_10505898	2	87.677	a	h	h	a	h	b	h	b	a	h	h	h	h	h	h	h	a	h	h	h	h	h	h	b	h	b	a	b	h	h	h	h	b	b	a	h	a	h	h	h	h	h	b	a	a	h	a
dixie_LG02_marker_10105407	2	90.059	a	h	h	a	h	h	h	b	a	h	h	h	h	h	h	h	a	h	h	h	h	h	h	b	h	b	a	b	h	h	h	h	b	b	a	h	a	h	h	h	h	h	b	a	a	h	a
dixie_LG02_marker_10105434	2	90.059	a	h	h	a	h	h	h	b	a	h	h	h	h	h	h	h	a	h	h	h	h	h	h	b	h	b	a	b	h	h	h	h	b	b	a	h	a	h	h	h	h	h	b	a	a	h	a
dixie_LG02_marker_10105361	2	92.44	a	h	h	a	h	h	h	b	a	h	h	h	h	h	h	h	a	h	h	h	h	h	h	b	h	b	a	b	h	h	h	h	b	b	a	b	a	b	h	h	h	h	b	a	a	h	a
dixie_LG02_marker_10105373	2	92.44	a	h	h	a	h	h	h	b	a	h	h	h	h	h	h	h	a	h	h	h	h	h	h	b	h	b	a	b	h	h	h	h	b	b	a	b	a	b	h	h	h	h	b	a	a	h	a
dixie_LG02_marker_10045728	2	96.056	a	h	h	a	h	h	h	b	a	h	h	h	h	h	h	h	a	h	h	h	h	h	h	b	h	b	a	b	h	h	h	h	b	b	a	h	a	h	h	h	h	h	b	a	a	h	a
dixie_LG02_marker_11452495	2	97.232	a	h	h	a	h	h	h	b	a	h	h	h	h	h	h	h	a	h	h	h	h	h	h	b	h	b	a	b	h	h	h	h	b	b	a	h	a	h	h	h	h	h	b	a	a	h	a
dixie_LG02_marker_13109896	2	99.614	a	h	h	a	h	h	a	b	a	h	h	h	h	h	h	h	a	h	h	h	h	h	h	b	h	b	a	b	h	h	h	h	b	b	a	h	a	h	h	h	h	h	b	a	a	h	a
dixie_LG02_marker_13109903	2	99.614	a	h	h	a	h	h	a	b	a	h	h	h	h	h	h	h	a	h	h	h	h	h	h	b	h	b	a	b	h	h	h	h	b	b	a	h	a	h	h	h	h	h	b	a	a	h	a
dixie_LG02_marker_14188974	2	99.614	a	h	h	a	h	h	a	b	a	h	h	h	h	h	h	h	a	h	h	h	h	h	h	b	h	b	a	b	h	h	h	h	b	b	a	h	a	h	h	h	h	h	b	a	a	h	a
dixie_LG02_marker_14188958	2	99.614	a	h	h	a	h	h	a	b	a	h	h	h	h	h	h	h	a	h	h	h	h	h	h	b	h	b	a	b	h	h	h	h	b	b	a	h	a	h	h	h	h	h	b	a	a	h	a
dixie_LG02_marker_14193731	2	100.79	a	h	h	a	h	b	a	b	a	h	h	h	h	h	h	h	a	h	h	h	h	h	h	b	h	b	a	b	h	h	h	h	b	b	a	h	a	h	h	h	h	h	b	a	a	h	a
dixie_LG02_marker_14184372	2	100.79	a	h	h	a	h	b	a	b	a	h	h	h	h	h	h	h	a	h	h	h	h	h	h	b	h	b	a	b	h	h	h	h	b	b	a	h	a	h	h	h	h	h	b	a	a	h	a
dixie_LG02_marker_14184351	2	100.79	a	h	h	a	h	b	a	b	a	h	h	h	h	h	h	h	a	h	h	h	h	h	h	b	h	b	a	b	h	h	h	h	b	b	a	h	a	h	h	h	h	h	b	a	a	h	a
dixie_LG02_marker_13109909	2	101.967	a	h	h	a	h	b	a	b	a	h	h	h	h	h	h	h	a	h	h	h	h	h	h	b	h	b	a	b	h	h	h	h	b	b	a	h	a	h	h	h	h	h	b	a	a	h	a
dixie_LG02_marker_13109952	2	101.967	a	h	h	a	h	b	a	b	a	h	h	h	h	h	h	h	a	h	h	h	h	h	h	b	h	b	a	b	h	h	h	h	b	b	a	h	a	h	h	h	h	h	b	a	a	h	a
dixie_LG02_marker_14749667	2	101.967	a	h	h	a	h	b	a	b	a	h	h	h	h	h	h	h	a	h	h	h	h	h	h	b	h	b	a	b	h	h	h	h	b	b	a	h	a	h	h	h	h	h	b	a	a	h	a
dixie_LG02_marker_14743266	2	103.144	a	h	h	a	h	b	a	b	a	h	h	h	h	h	h	h	a	h	h	h	h	h	h	b	h	b	a	b	h	h	h	h	b	b	a	h	a	h	h	h	h	h	b	a	a	h	a
dixie_LG02_marker_14743291	2	103.144	a	h	h	a	h	b	a	b	a	h	h	h	h	h	h	h	a	h	h	h	h	h	h	b	h	b	a	b	h	h	h	h	b	b	a	h	a	h	h	h	h	h	b	a	a	h	a
dixie_LG02_marker_13109953	2	103.144	a	h	h	a	h	b	a	b	a	h	h	h	h	h	h	h	a	h	h	h	h	h	h	b	h	b	a	b	h	h	h	h	b	b	a	h	a	h	h	h	h	h	b	a	a	h	a
dixie_LG02_marker_14743282	2	103.144	a	h	h	a	h	b	a	b	a	h	h	h	h	h	h	h	a	h	h	h	h	h	h	b	h	b	a	b	h	h	h	h	b	b	a	h	a	h	h	h	h	h	b	a	a	h	a
dixie_LG02_marker_14743271	2	103.144	a	h	h	a	h	b	a	b	a	h	h	h	h	h	h	h	a	h	h	h	h	h	h	b	h	b	a	b	h	h	h	h	b	b	a	h	a	h	h	h	h	h	b	a	a	h	a
dixie_LG02_marker_15397914	2	105.525	a	h	h	a	h	h	a	b	a	h	h	h	h	h	h	h	a	h	h	h	h	h	h	b	h	b	a	b	h	h	h	h	b	b	a	h	a	h	h	h	h	h	b	a	a	h	a
dixie_LG02_marker_15397906	2	105.525	a	h	h	a	h	h	a	b	a	h	h	h	h	h	h	h	a	h	h	h	h	h	h	b	h	b	a	b	h	h	h	h	b	b	a	h	a	h	h	h	h	h	b	a	a	h	a
dixie_LG02_marker_17027952	2	107.906	a	h	h	a	h	h	a	b	a	h	h	h	h	h	h	h	a	h	h	h	h	h	h	b	h	b	a	b	h	h	h	h	b	b	a	h	a	h	h	h	h	h	b	a	a	h	a
dixie_LG02_marker_17273514	2	109.083	a	h	h	a	h	h	a	b	a	h	h	h	h	h	h	h	a	h	h	h	h	h	h	b	h	b	a	b	h	h	h	h	b	b	a	h	a	h	h	h	h	h	b	a	a	h	h
dixie_LG02_marker_17883648	2	110.259	a	h	h	a	h	h	a	b	a	h	h	h	h	h	h	h	a	h	h	h	h	h	h	b	h	b	a	b	h	h	h	h	b	b	a	h	a	h	h	h	h	h	b	a	a	h	h
dixie_LG02_marker_17923941	2	110.259	a	h	h	a	h	h	a	b	a	h	h	h	h	h	h	h	a	h	h	h	h	h	h	b	h	b	a	b	h	h	h	h	b	b	a	h	a	h	h	h	h	h	b	a	a	h	h
dixie_LG02_marker_17799751	2	110.259	a	h	h	a	h	h	a	b	a	h	h	h	h	h	h	h	a	h	h	h	h	h	h	b	h	b	a	b	h	h	h	h	b	b	a	h	a	h	h	h	h	h	b	a	a	h	h
dixie_LG02_marker_17778914	2	110.259	a	h	h	a	h	h	a	b	a	h	h	h	h	h	h	h	a	h	h	h	h	h	h	b	h	b	a	b	h	h	h	h	b	b	a	h	a	h	h	h	h	h	b	a	a	h	h
dixie_LG02_marker_18103369	2	113.875	a	h	h	a	h	h	a	b	a	h	h	h	h	h	h	h	a	b	h	b	h	h	h	b	h	b	a	b	h	h	h	h	b	b	a	h	a	h	h	h	b	h	b	a	a	h	h
dixie_LG02_marker_18103361	2	113.875	a	h	h	a	h	h	a	b	a	h	h	h	h	h	h	h	a	b	h	b	h	h	h	b	h	b	a	b	h	h	h	h	b	b	a	h	a	h	h	h	b	h	b	a	a	h	h
dixie_LG02_marker_18674474	2	117.481	a	h	h	a	h	h	a	b	a	h	h	h	h	h	h	h	a	b	h	b	b	h	h	b	h	b	a	b	h	h	h	h	b	b	a	h	a	h	h	h	b	h	b	a	a	h	h
dixie_LG03_marker_346452	3	0	h	a	h	a	b	a	a	b	b	b	b	b	h	h	h	b	a	h	h	h	b	b	b	b	h	a	h	b	h	h	h	h	h	b	b	b	h	a	h	a	a	b	h	h	h	h	a
dixie_LG03_marker_346443	3	0	h	a	h	a	b	a	a	b	b	b	b	b	h	h	h	b	a	h	h	h	b	b	b	b	h	a	h	b	h	h	h	h	h	b	b	b	h	a	h	a	a	b	h	h	h	h	a
dixie_LG03_marker_346451	3	0	h	a	h	a	b	a	a	b	b	b	b	b	h	h	h	b	a	h	h	h	b	b	b	b	h	a	h	b	h	h	h	h	h	b	b	b	h	a	h	a	a	b	h	h	h	h	a
dixie_LG03_marker_346391	3	1.176	h	a	h	a	b	a	a	b	b	b	b	b	h	h	h	b	a	h	h	h	b	b	b	b	h	a	h	b	h	h	h	h	h	b	b	b	h	a	h	a	a	b	h	h	h	h	a
dixie_LG03_marker_280233	3	4.793	h	a	a	a	b	a	a	b	b	b	b	b	h	h	h	b	a	h	h	h	h	b	b	b	h	a	h	b	h	h	h	h	h	b	h	b	h	a	h	a	a	b	h	h	h	h	a
dixie_LG03_marker_396949	3	4.793	h	a	a	a	b	a	a	b	b	b	b	b	h	h	h	b	a	h	h	h	h	b	b	b	h	a	h	b	h	h	h	h	h	b	h	b	h	a	h	a	a	b	h	h	h	h	a
dixie_LG03_marker_562169	3	5.969	h	a	a	a	b	a	a	h	b	b	b	b	h	h	h	b	a	h	h	h	h	b	b	b	h	a	h	b	h	h	h	h	h	b	h	b	h	a	h	a	a	b	h	h	h	h	a
dixie_LG03_marker_593107	3	5.969	h	a	a	a	b	a	a	h	b	b	b	b	h	h	h	b	a	h	h	h	h	b	b	b	h	a	h	b	h	h	h	h	h	b	h	b	h	a	h	a	a	b	h	h	h	h	a
dixie_LG03_marker_105951	3	5.969	h	a	a	a	b	a	a	h	b	b	b	b	h	h	h	b	a	h	h	h	h	b	b	b	h	a	h	b	h	h	h	h	h	b	h	b	h	a	h	a	a	b	h	h	h	h	a
dixie_LG03_marker_477007	3	5.969	h	a	a	a	b	a	a	h	b	b	b	b	h	h	h	b	a	h	h	h	h	b	b	b	h	a	h	b	h	h	h	h	h	b	h	b	h	a	h	a	a	b	h	h	h	h	a
dixie_LG03_marker_614750	3	5.969	h	a	a	a	b	a	a	h	b	b	b	b	h	h	h	b	a	h	h	h	h	b	b	b	h	a	h	b	h	h	h	h	h	b	h	b	h	a	h	a	a	b	h	h	h	h	a
dixie_LG03_marker_614724	3	5.969	h	a	a	a	b	a	a	h	b	b	b	b	h	h	h	b	a	h	h	h	h	b	b	b	h	a	h	b	h	h	h	h	h	b	h	b	h	a	h	a	a	b	h	h	h	h	a
dixie_LG03_marker_691673	3	8.351	h	a	a	a	b	h	h	h	b	b	b	b	h	h	h	b	a	h	h	h	h	b	b	b	h	a	h	b	h	h	h	h	h	b	h	b	h	a	h	a	a	b	h	h	h	h	a
dixie_LG03_marker_691655	3	8.351	h	a	a	a	b	h	h	h	b	b	b	b	h	h	h	b	a	h	h	h	h	b	b	b	h	a	h	b	h	h	h	h	h	b	h	b	h	a	h	a	a	b	h	h	h	h	a
dixie_LG03_marker_691595	3	8.351	h	a	a	a	b	h	h	h	b	b	b	b	h	h	h	b	a	h	h	h	h	b	b	b	h	a	h	b	h	h	h	h	h	b	h	b	h	a	h	a	a	b	h	h	h	h	a
dixie_LG03_marker_712262	3	9.527	h	a	a	a	b	h	h	h	b	b	b	b	h	h	h	b	a	h	h	h	h	b	b	b	h	a	b	b	h	h	h	h	h	b	h	b	h	a	h	a	a	b	h	h	h	h	a
dixie_LG03_marker_712261	3	9.527	h	a	a	a	b	h	h	h	b	b	b	b	h	h	h	b	a	h	h	h	h	b	b	b	h	a	b	b	h	h	h	h	h	b	h	b	h	a	h	a	a	b	h	h	h	h	a
dixie_LG03_marker_704372	3	9.527	h	a	a	a	b	h	h	h	b	b	b	b	h	h	h	b	a	h	h	h	h	b	b	b	h	a	b	b	h	h	h	h	h	b	h	b	h	a	h	a	a	b	h	h	h	h	a
dixie_LG03_marker_770551	3	9.527	h	a	a	a	b	h	h	h	b	b	b	b	h	h	h	b	a	h	h	h	h	b	b	b	h	a	b	b	h	h	h	h	h	b	h	b	h	a	h	a	a	b	h	h	h	h	a
dixie_LG03_marker_1059598	3	10.704	h	a	a	a	b	h	h	h	b	b	b	b	h	h	h	b	a	h	h	h	h	b	b	b	h	a	b	b	h	h	h	h	h	b	h	b	h	a	h	a	a	b	h	h	h	h	a
dixie_LG03_marker_1240645	3	11.88	h	a	a	a	b	h	h	h	b	b	b	b	h	h	h	b	a	h	h	h	h	b	b	b	h	a	b	b	h	h	h	h	h	b	h	b	h	a	h	a	a	b	h	h	h	h	a
dixie_LG03_marker_1136185	3	11.88	h	a	a	a	b	h	h	h	b	b	b	b	h	h	h	b	a	h	h	h	h	b	b	b	h	a	b	b	h	h	h	h	h	b	h	b	h	a	h	a	a	b	h	h	h	h	a
dixie_LG03_marker_1182232	3	11.88	h	a	a	a	b	h	h	h	b	b	b	b	h	h	h	b	a	h	h	h	h	b	b	b	h	a	b	b	h	h	h	h	h	b	h	b	h	a	h	a	a	b	h	h	h	h	a
dixie_LG03_marker_1182250	3	11.88	h	a	a	a	b	h	h	h	b	b	b	b	h	h	h	b	a	h	h	h	h	b	b	b	h	a	b	b	h	h	h	h	h	b	h	b	h	a	h	a	a	b	h	h	h	h	a
dixie_LG03_marker_1502039	3	14.261	h	a	a	a	b	h	h	h	b	b	b	b	h	h	h	b	a	h	h	h	h	b	b	b	h	a	b	b	h	h	h	h	h	b	h	b	h	a	h	a	a	b	h	h	h	h	a
dixie_LG03_marker_1428603	3	14.261	h	a	a	a	b	h	h	h	b	b	b	b	h	h	h	b	a	h	h	h	h	b	b	b	h	a	b	b	h	h	h	h	h	b	h	b	h	a	h	a	a	b	h	h	h	h	a
dixie_LG03_marker_1395334	3	14.261	h	a	a	a	b	h	h	h	b	b	b	b	h	h	h	b	a	h	h	h	h	b	b	b	h	a	b	b	h	h	h	h	h	b	h	b	h	a	h	a	a	b	h	h	h	h	a
dixie_LG03_marker_1541528	3	15.438	h	a	a	a	b	h	h	h	b	h	b	b	h	h	h	b	a	h	h	h	h	b	b	b	h	a	b	b	h	h	h	h	h	b	h	b	h	a	h	a	a	b	h	h	h	h	a
dixie_LG03_marker_1541537	3	15.438	h	a	a	a	b	h	h	h	b	h	b	b	h	h	h	b	a	h	h	h	h	b	b	b	h	a	b	b	h	h	h	h	h	b	h	b	h	a	h	a	a	b	h	h	h	h	a
dixie_LG03_marker_1435480	3	16.615	h	a	a	a	b	a	h	h	b	h	b	b	h	h	h	b	a	h	h	h	h	b	b	b	h	a	b	b	h	h	h	h	h	b	h	b	h	a	h	a	a	b	h	h	h	h	a
dixie_LG03_marker_1388403	3	16.615	h	a	a	a	b	a	h	h	b	h	b	b	h	h	h	b	a	h	h	h	h	b	b	b	h	a	b	b	h	h	h	h	h	b	h	b	h	a	h	a	a	b	h	h	h	h	a
dixie_LG03_marker_1995593	3	17.791	h	a	a	a	b	a	h	h	b	h	b	b	h	h	h	b	a	h	h	h	h	b	b	b	h	a	b	b	h	h	h	h	h	b	h	b	h	a	h	a	a	b	h	h	a	h	a
dixie_LG03_marker_1995640	3	17.791	h	a	a	a	b	a	h	h	b	h	b	b	h	h	h	b	a	h	h	h	h	b	b	b	h	a	b	b	h	h	h	h	h	b	h	b	h	a	h	a	a	b	h	h	a	h	a
dixie_LG03_marker_1768153	3	17.791	h	a	a	a	b	a	h	h	b	h	b	b	h	h	h	b	a	h	h	h	h	b	b	b	h	a	b	b	h	h	h	h	h	b	h	b	h	a	h	a	a	b	h	h	a	h	a
dixie_LG03_marker_1995596	3	17.791	h	a	a	a	b	a	h	h	b	h	b	b	h	h	h	b	a	h	h	h	h	b	b	b	h	a	b	b	h	h	h	h	h	b	h	b	h	a	h	a	a	b	h	h	a	h	a
dixie_LG03_marker_1740211	3	17.791	h	a	a	a	b	a	h	h	b	h	b	b	h	h	h	b	a	h	h	h	h	b	b	b	h	a	b	b	h	h	h	h	h	b	h	b	h	a	h	a	a	b	h	h	a	h	a
dixie_LG03_marker_1683940	3	17.791	h	a	a	a	b	a	h	h	b	h	b	b	h	h	h	b	a	h	h	h	h	b	b	b	h	a	b	b	h	h	h	h	h	b	h	b	h	a	h	a	a	b	h	h	a	h	a
dixie_LG03_marker_1740199	3	17.791	h	a	a	a	b	a	h	h	b	h	b	b	h	h	h	b	a	h	h	h	h	b	b	b	h	a	b	b	h	h	h	h	h	b	h	b	h	a	h	a	a	b	h	h	a	h	a
dixie_LG03_marker_1541392	3	20.172	h	a	a	a	b	a	h	h	b	h	b	b	h	h	h	b	a	h	h	h	h	b	b	b	h	a	b	b	h	h	h	h	h	b	h	b	b	a	h	a	a	b	h	h	a	h	a
dixie_LG03_marker_2098011	3	20.172	h	a	a	a	b	a	h	h	b	h	b	b	h	h	h	b	a	h	h	h	h	b	b	b	h	a	b	b	h	h	h	h	h	b	h	b	b	a	h	a	a	b	h	h	a	h	a
dixie_LG03_marker_1541426	3	20.172	h	a	a	a	b	a	h	h	b	h	b	b	h	h	h	b	a	h	h	h	h	b	b	b	h	a	b	b	h	h	h	h	h	b	h	b	b	a	h	a	a	b	h	h	a	h	a
dixie_LG03_marker_2098015	3	20.172	h	a	a	a	b	a	h	h	b	h	b	b	h	h	h	b	a	h	h	h	h	b	b	b	h	a	b	b	h	h	h	h	h	b	h	b	b	a	h	a	a	b	h	h	a	h	a
dixie_LG03_marker_2218712	3	21.349	h	a	a	a	b	a	h	h	b	h	b	b	h	h	h	b	a	h	h	h	h	b	b	b	h	a	b	b	h	h	h	h	h	b	h	b	b	a	h	a	a	b	h	h	a	h	a
dixie_LG03_marker_2569627	3	22.526	h	a	a	a	b	a	h	h	b	h	b	b	h	h	h	b	a	h	h	h	h	b	b	b	h	a	b	b	h	h	h	h	h	b	h	b	b	a	h	a	a	b	h	a	a	h	a
dixie_LG03_marker_2777050	3	22.526	h	a	a	a	b	a	h	h	b	h	b	b	h	h	h	b	a	h	h	h	h	b	b	b	h	a	b	b	h	h	h	h	h	b	h	b	b	a	h	a	a	b	h	a	a	h	a
dixie_LG03_marker_2475085	3	22.526	h	a	a	a	b	a	h	h	b	h	b	b	h	h	h	b	a	h	h	h	h	b	b	b	h	a	b	b	h	h	h	h	h	b	h	b	b	a	h	a	a	b	h	a	a	h	a
dixie_LG03_marker_2538566	3	22.526	h	a	a	a	b	a	h	h	b	h	b	b	h	h	h	b	a	h	h	h	h	b	b	b	h	a	b	b	h	h	h	h	h	b	h	b	b	a	h	a	a	b	h	a	a	h	a
dixie_LG03_marker_2707101	3	22.526	h	a	a	a	b	a	h	h	b	h	b	b	h	h	h	b	a	h	h	h	h	b	b	b	h	a	b	b	h	h	h	h	h	b	h	b	b	a	h	a	a	b	h	a	a	h	a
dixie_LG03_marker_3176451	3	30.04	h	a	a	a	b	a	h	h	b	h	b	b	h	h	b	b	a	h	h	h	h	b	b	b	h	a	b	b	h	h	h	h	h	b	h	h	b	a	h	a	a	b	h	a	a	h	a
dixie_LG03_marker_3235958	3	31.216	h	a	a	a	b	a	h	h	b	h	b	b	h	h	b	b	a	h	h	h	h	b	b	b	h	a	b	b	a	h	h	h	h	b	h	h	b	a	h	a	a	b	h	a	a	h	a
dixie_LG03_marker_3303658	3	32.393	h	a	a	a	b	a	h	h	b	h	b	b	h	h	b	b	a	h	h	h	h	b	b	b	h	a	b	b	a	h	h	a	h	b	h	h	b	a	h	a	a	b	h	a	a	h	a
dixie_LG03_marker_3413500	3	32.393	h	a	a	a	b	a	h	h	b	h	b	b	h	h	b	b	a	h	h	h	h	b	b	b	h	a	b	b	a	h	h	a	h	b	h	h	b	a	h	a	a	b	h	a	a	h	a
dixie_LG03_marker_3386410	3	32.393	h	a	a	a	b	a	h	h	b	h	b	b	h	h	b	b	a	h	h	h	h	b	b	b	h	a	b	b	a	h	h	a	h	b	h	h	b	a	h	a	a	b	h	a	a	h	a
dixie_LG03_marker_3386367	3	32.393	h	a	a	a	b	a	h	h	b	h	b	b	h	h	b	b	a	h	h	h	h	b	b	b	h	a	b	b	a	h	h	a	h	b	h	h	b	a	h	a	a	b	h	a	a	h	a
dixie_LG03_marker_3530494	3	33.569	h	a	a	a	b	h	h	h	b	h	b	b	h	h	b	b	a	h	h	h	h	b	b	b	h	a	b	b	a	h	h	a	h	b	h	h	b	a	h	a	a	b	h	a	a	h	a
dixie_LG03_marker_3530413	3	33.569	h	a	a	a	b	h	h	h	b	h	b	b	h	h	b	b	a	h	h	h	h	b	b	b	h	a	b	b	a	h	h	a	h	b	h	h	b	a	h	a	a	b	h	a	a	h	a
dixie_LG03_marker_3530493	3	33.569	h	a	a	a	b	h	h	h	b	h	b	b	h	h	b	b	a	h	h	h	h	b	b	b	h	a	b	b	a	h	h	a	h	b	h	h	b	a	h	a	a	b	h	a	a	h	a
dixie_LG03_marker_3593356	3	34.746	h	a	a	a	b	h	h	h	b	h	b	b	h	h	b	b	a	h	h	h	h	b	b	b	h	a	b	b	a	h	h	a	h	b	h	h	b	a	h	a	a	b	h	a	a	a	a
dixie_LG03_marker_3605732	3	34.746	h	a	a	a	b	h	h	h	b	h	b	b	h	h	b	b	a	h	h	h	h	b	b	b	h	a	b	b	a	h	h	a	h	b	h	h	b	a	h	a	a	b	h	a	a	a	a
dixie_LG03_marker_3901621	3	34.746	h	a	a	a	b	h	h	h	b	h	b	b	h	h	b	b	a	h	h	h	h	b	b	b	h	a	b	b	a	h	h	a	h	b	h	h	b	a	h	a	a	b	h	a	a	a	a
dixie_LG03_marker_3879369	3	35.922	h	a	a	a	b	h	h	h	h	h	b	b	h	h	b	b	a	h	h	h	h	b	b	b	h	a	b	b	a	h	h	a	h	b	h	h	b	a	h	a	a	b	h	a	a	a	a
dixie_LG03_marker_3976966	3	35.922	h	a	a	a	b	h	h	h	h	h	b	b	h	h	b	b	a	h	h	h	h	b	b	b	h	a	b	b	a	h	h	a	h	b	h	h	b	a	h	a	a	b	h	a	a	a	a
dixie_LG03_marker_3776551	3	35.922	h	a	a	a	b	h	h	h	h	h	b	b	h	h	b	b	a	h	h	h	h	b	b	b	h	a	b	b	a	h	h	a	h	b	h	h	b	a	h	a	a	b	h	a	a	a	a
dixie_LG03_marker_3776508	3	38.304	h	a	a	a	b	a	h	h	h	h	b	b	h	h	b	b	a	h	h	h	h	b	b	b	h	a	b	b	a	h	h	a	h	b	h	h	b	a	h	a	a	b	h	a	a	a	a
dixie_LG03_marker_3776482	3	38.304	h	a	a	a	b	a	h	h	h	h	b	b	h	h	b	b	a	h	h	h	h	b	b	b	h	a	b	b	a	h	h	a	h	b	h	h	b	a	h	a	a	b	h	a	a	a	a
dixie_LG03_marker_4261413	3	41.92	h	a	a	a	b	a	h	h	h	h	b	b	h	h	b	b	a	h	h	h	h	b	b	b	h	a	b	b	a	h	h	a	h	b	b	h	b	h	h	h	a	b	h	a	a	a	a
dixie_LG03_marker_4345381	3	45.536	h	a	a	a	h	a	h	h	h	h	b	b	h	h	b	b	a	h	h	h	h	b	b	b	h	a	b	b	a	h	h	a	h	b	b	h	b	h	h	h	a	b	h	a	a	a	a
dixie_LG03_marker_4538099	3	46.712	h	a	a	a	h	a	h	h	h	h	b	b	h	h	b	b	a	h	h	h	h	b	b	b	h	a	b	b	a	h	h	a	h	b	b	h	b	h	h	h	a	b	h	a	a	a	a
dixie_LG03_marker_4481514	3	47.889	h	a	a	a	h	a	h	h	h	h	b	b	h	h	b	b	a	h	h	h	h	b	b	b	h	h	b	b	a	h	h	a	h	b	b	h	b	h	h	h	a	b	h	a	a	a	a
dixie_LG03_marker_4530425	3	47.889	h	a	a	a	h	a	h	h	h	h	b	b	h	h	b	b	a	h	h	h	h	b	b	b	h	h	b	b	a	h	h	a	h	b	b	h	b	h	h	h	a	b	h	a	a	a	a
dixie_LG03_marker_4464038	3	47.889	h	a	a	a	h	a	h	h	h	h	b	b	h	h	b	b	a	h	h	h	h	b	b	b	h	h	b	b	a	h	h	a	h	b	b	h	b	h	h	h	a	b	h	a	a	a	a
dixie_LG03_marker_4755174	3	49.065	h	a	a	a	h	a	h	h	h	h	b	b	h	h	b	h	a	h	h	h	h	b	b	b	h	h	b	b	a	h	h	a	h	b	b	h	b	h	h	h	a	b	h	a	a	a	a
dixie_LG03_marker_4755200	3	49.065	h	a	a	a	h	a	h	h	h	h	b	b	h	h	b	h	a	h	h	h	h	b	b	b	h	h	b	b	a	h	h	a	h	b	b	h	b	h	h	h	a	b	h	a	a	a	a
dixie_LG03_marker_4773767	3	49.065	h	a	a	a	h	a	h	h	h	h	b	b	h	h	b	h	a	h	h	h	h	b	b	b	h	h	b	b	a	h	h	a	h	b	b	h	b	h	h	h	a	b	h	a	a	a	a
dixie_LG03_marker_4773701	3	49.065	h	a	a	a	h	a	h	h	h	h	b	b	h	h	b	h	a	h	h	h	h	b	b	b	h	h	b	b	a	h	h	a	h	b	b	h	b	h	h	h	a	b	h	a	a	a	a
dixie_LG03_marker_4755153	3	49.065	h	a	a	a	h	a	h	h	h	h	b	b	h	h	b	h	a	h	h	h	h	b	b	b	h	h	b	b	a	h	h	a	h	b	b	h	b	h	h	h	a	b	h	a	a	a	a
dixie_LG03_marker_5033250	3	52.681	b	a	a	a	h	a	h	h	h	h	b	b	h	h	b	h	a	h	h	h	h	b	b	b	h	h	b	b	a	h	h	a	h	b	b	h	b	h	h	h	a	b	h	a	a	a	a
dixie_LG03_marker_5033258	3	52.681	b	a	a	a	h	a	h	h	h	h	b	b	h	h	b	h	a	h	h	h	h	b	b	b	h	h	b	b	a	h	h	a	h	b	b	h	b	h	h	h	a	b	h	a	a	a	a
dixie_LG03_marker_5179696	3	55.063	b	a	a	a	h	a	h	h	h	h	b	b	h	h	b	h	a	h	h	h	h	b	b	b	h	h	b	h	a	h	a	a	h	b	b	h	b	h	h	h	a	b	h	a	a	a	a
dixie_LG03_marker_5182271	3	55.063	b	a	a	a	h	a	h	h	h	h	b	b	h	h	b	h	a	h	h	h	h	b	b	b	h	h	b	h	a	h	a	a	h	b	b	h	b	h	h	h	a	b	h	a	a	a	a
dixie_LG03_marker_5342841	3	56.239	b	a	a	a	h	a	h	h	h	h	b	b	b	h	b	h	a	h	h	h	h	b	b	b	h	h	b	h	a	h	a	a	h	b	b	h	b	h	h	h	a	b	h	a	a	a	a
dixie_LG03_marker_5208362	3	57.416	b	a	a	a	h	a	h	h	h	h	b	b	b	h	b	h	a	h	h	h	h	b	b	b	h	h	b	h	a	h	a	a	h	b	b	h	b	h	h	h	a	b	h	a	a	a	a
dixie_LG03_marker_5208376	3	57.416	b	a	a	a	h	a	h	h	h	h	b	b	b	h	b	h	a	h	h	h	h	b	b	b	h	h	b	h	a	h	a	a	h	b	b	h	b	h	h	h	a	b	h	a	a	a	a
dixie_LG03_marker_5208360	3	57.416	b	a	a	a	h	a	h	h	h	h	b	b	b	h	b	h	a	h	h	h	h	b	b	b	h	h	b	h	a	h	a	a	h	b	b	h	b	h	h	h	a	b	h	a	a	a	a
dixie_LG03_marker_5347426	3	57.416	b	a	a	a	h	a	h	h	h	h	b	b	b	h	b	h	a	h	h	h	h	b	b	b	h	h	b	h	a	h	a	a	h	b	b	h	b	h	h	h	a	b	h	a	a	a	a
dixie_LG03_marker_5431564	3	57.416	b	a	a	a	h	a	h	h	h	h	b	b	b	h	b	h	a	h	h	h	h	b	b	b	h	h	b	h	a	h	a	a	h	b	b	h	b	h	h	h	a	b	h	a	a	a	a
dixie_LG03_marker_5457689	3	59.797	b	a	a	a	h	a	h	h	h	h	b	b	b	h	b	h	a	h	h	h	h	b	b	b	h	h	b	h	a	h	a	a	h	b	b	h	b	h	h	h	a	b	h	a	a	a	a
dixie_LG03_marker_5457690	3	60.973	b	a	a	a	h	a	h	b	h	h	b	b	b	h	b	h	a	h	h	h	h	b	b	b	h	h	b	h	a	h	a	a	h	b	b	h	b	h	h	h	a	b	h	a	a	a	a
dixie_LG03_marker_5895848	3	67.155	b	a	a	a	h	h	h	b	h	h	b	b	b	h	b	h	a	h	h	h	h	b	b	b	b	h	b	h	a	h	a	a	h	b	b	h	h	h	h	h	a	b	h	a	a	a	a
dixie_LG03_marker_5895913	3	67.155	b	a	a	a	h	h	h	b	h	h	b	b	b	h	b	h	a	h	h	h	h	b	b	b	b	h	b	h	a	h	a	a	h	b	b	h	h	h	h	h	a	b	h	a	a	a	a
dixie_LG03_marker_5895886	3	67.155	b	a	a	a	h	h	h	b	h	h	b	b	b	h	b	h	a	h	h	h	h	b	b	b	b	h	b	h	a	h	a	a	h	b	b	h	h	h	h	h	a	b	h	a	a	a	a
dixie_LG03_marker_5883696	3	70.771	b	a	a	a	h	h	h	h	h	h	b	b	b	h	b	h	a	h	h	h	h	b	b	b	b	h	b	h	a	h	a	a	h	b	b	h	h	h	h	h	a	b	h	a	a	a	a
dixie_LG03_marker_6141469	3	73.152	b	a	a	a	h	h	h	h	h	h	b	b	b	h	b	h	a	h	h	h	h	b	b	b	b	h	b	h	a	h	a	a	h	b	b	h	h	h	h	h	a	h	h	a	a	a	a
dixie_LG03_marker_6141437	3	73.152	b	a	a	a	h	h	h	h	h	h	b	b	b	h	b	h	a	h	h	h	h	b	b	b	b	h	b	h	a	h	a	a	h	b	b	h	h	h	h	h	a	h	h	a	a	a	a
dixie_LG03_marker_6016868	3	73.152	b	a	a	a	h	h	h	h	h	h	b	b	b	h	b	h	a	h	h	h	h	b	b	b	b	h	b	h	a	h	a	a	h	b	b	h	h	h	h	h	a	h	h	a	a	a	a
dixie_LG03_marker_6695646	3	74.329	b	a	a	a	h	h	h	h	h	h	b	b	b	h	b	h	a	h	h	h	h	b	b	b	b	h	b	h	a	h	a	a	h	b	b	h	h	h	h	h	a	h	a	a	a	a	a
dixie_LG03_marker_6324938	3	74.329	b	a	a	a	h	h	h	h	h	h	b	b	b	h	b	h	a	h	h	h	h	b	b	b	b	h	b	h	a	h	a	a	h	b	b	h	h	h	h	h	a	h	a	a	a	a	a
dixie_LG03_marker_6625185	3	74.329	b	a	a	a	h	h	h	h	h	h	b	b	b	h	b	h	a	h	h	h	h	b	b	b	b	h	b	h	a	h	a	a	h	b	b	h	h	h	h	h	a	h	a	a	a	a	a
dixie_LG03_marker_6625204	3	74.329	b	a	a	a	h	h	h	h	h	h	b	b	b	h	b	h	a	h	h	h	h	b	b	b	b	h	b	h	a	h	a	a	h	b	b	h	h	h	h	h	a	h	a	a	a	a	a
dixie_LG03_marker_6671686	3	75.505	b	a	h	a	h	h	h	h	h	h	b	b	b	h	b	h	a	h	h	h	h	b	b	b	b	h	b	h	a	h	a	a	h	b	b	h	h	h	h	h	a	h	a	a	a	a	a
dixie_LG03_marker_6671615	3	79.121	b	a	h	a	h	h	h	h	h	h	b	b	b	h	b	h	a	h	h	b	h	b	b	b	b	h	b	h	a	h	a	a	h	b	b	h	h	h	h	h	a	h	a	a	a	a	a
dixie_LG03_marker_6671630	3	79.121	b	a	h	a	h	h	h	h	h	h	b	b	b	h	b	h	a	h	h	b	h	b	b	b	b	h	b	h	a	h	a	a	h	b	b	h	h	h	h	h	a	h	a	a	a	a	a
dixie_LG03_marker_6671625	3	79.121	b	a	h	a	h	h	h	h	h	h	b	b	b	h	b	h	a	h	h	b	h	b	b	b	b	h	b	h	a	h	a	a	h	b	b	h	h	h	h	h	a	h	a	a	a	a	a
dixie_LG03_marker_7863764	3	88.005	b	a	h	a	a	h	h	h	h	h	b	b	h	h	b	h	a	h	h	h	a	b	b	b	b	h	b	h	a	h	h	a	h	b	b	h	h	h	h	h	a	h	a	a	a	a	a
dixie_LG03_marker_7863684	3	88.005	b	a	h	a	a	h	h	h	h	h	b	b	h	h	b	h	a	h	h	h	a	b	b	b	b	h	b	h	a	h	h	a	h	b	b	h	h	h	h	h	a	h	a	a	a	a	a
dixie_LG03_marker_7658439	3	88.005	b	a	h	a	a	h	h	h	h	h	b	b	h	h	b	h	a	h	h	h	a	b	b	b	b	h	b	h	a	h	h	a	h	b	b	h	h	h	h	h	a	h	a	a	a	a	a
dixie_LG03_marker_7427999	3	89.182	b	a	a	a	a	h	h	h	h	h	b	b	h	h	b	h	a	h	h	h	a	b	b	b	b	h	b	h	a	h	h	a	h	b	b	h	h	h	h	h	a	h	a	a	a	a	a
dixie_LG03_marker_7483069	3	90.358	b	a	a	a	a	h	h	h	h	h	b	b	h	h	b	h	a	h	h	h	a	b	b	b	b	h	b	h	a	h	h	a	h	b	b	h	h	h	h	h	a	h	a	a	a	a	a
dixie_LG03_marker_7631866	3	90.358	b	a	a	a	a	h	h	h	h	h	b	b	h	h	b	h	a	h	h	h	a	b	b	b	b	h	b	h	a	h	h	a	h	b	b	h	h	h	h	h	a	h	a	a	a	a	a
dixie_LG03_marker_7483072	3	91.535	b	a	a	a	a	h	h	h	a	h	b	b	h	h	b	h	a	h	h	h	a	b	b	b	b	h	b	h	a	h	h	a	h	b	b	h	h	h	h	h	a	h	a	a	a	a	a
dixie_LG03_marker_8151049	3	92.711	b	a	a	a	a	h	h	h	a	h	b	b	h	h	b	h	a	h	h	h	a	b	b	b	b	h	b	h	a	h	h	a	h	b	b	h	h	h	h	h	a	h	a	a	a	a	a
dixie_LG03_marker_8151038	3	92.711	b	a	a	a	a	h	h	h	a	h	b	b	h	h	b	h	a	h	h	h	a	b	b	b	b	h	b	h	a	h	h	a	h	b	b	h	h	h	h	h	a	h	a	a	a	a	a
dixie_LG03_marker_8151063	3	92.711	b	a	a	a	a	h	h	h	a	h	b	b	h	h	b	h	a	h	h	h	a	b	b	b	b	h	b	h	a	h	h	a	h	b	b	h	h	h	h	h	a	h	a	a	a	a	a
dixie_LG03_marker_8151030	3	92.711	b	a	a	a	a	h	h	h	a	h	b	b	h	h	b	h	a	h	h	h	a	b	b	b	b	h	b	h	a	h	h	a	h	b	b	h	h	h	h	h	a	h	a	a	a	a	a
dixie_LG03_marker_8387122	3	95.093	b	a	a	a	a	h	h	h	a	h	b	b	h	h	b	h	a	h	h	h	a	b	b	b	b	h	b	h	a	h	h	a	h	b	b	h	h	h	h	h	a	h	a	a	a	a	a
dixie_LG03_marker_8387185	3	95.093	b	a	a	a	a	h	h	h	a	h	b	b	h	h	b	h	a	h	h	h	a	b	b	b	b	h	b	h	a	h	h	a	h	b	b	h	h	h	h	h	a	h	a	a	a	a	a
dixie_LG03_marker_8360160	3	95.093	b	a	a	a	a	h	h	h	a	h	b	b	h	h	b	h	a	h	h	h	a	b	b	b	b	h	b	h	a	h	h	a	h	b	b	h	h	h	h	h	a	h	a	a	a	a	a
dixie_LG03_marker_8946737	3	96.269	b	a	a	a	a	h	h	h	a	h	b	b	h	h	b	h	a	h	h	h	a	b	b	b	b	h	b	h	a	h	h	a	h	b	b	h	h	h	h	h	a	h	a	a	a	a	a
dixie_LG03_marker_8946730	3	96.269	b	a	a	a	a	h	h	h	a	h	b	b	h	h	b	h	a	h	h	h	a	b	b	b	b	h	b	h	a	h	h	a	h	b	b	h	h	h	h	h	a	h	a	a	a	a	a
dixie_LG03_marker_8946701	3	96.269	b	a	a	a	a	h	h	h	a	h	b	b	h	h	b	h	a	h	h	h	a	b	b	b	b	h	b	h	a	h	h	a	h	b	b	h	h	h	h	h	a	h	a	a	a	a	a
dixie_LG03_marker_8946727	3	96.269	b	a	a	a	a	h	h	h	a	h	b	b	h	h	b	h	a	h	h	h	a	b	b	b	b	h	b	h	a	h	h	a	h	b	b	h	h	h	h	h	a	h	a	a	a	a	a
dixie_LG03_marker_8737381	3	97.446	b	a	a	a	a	h	h	h	a	h	b	b	h	h	b	h	a	h	h	h	a	b	b	b	b	h	b	h	a	h	h	a	h	b	b	h	h	h	h	h	a	h	a	a	a	a	a
dixie_LG03_marker_8767112	3	97.446	b	a	a	a	a	h	h	h	a	h	b	b	h	h	b	h	a	h	h	h	a	b	b	b	b	h	b	h	a	h	h	a	h	b	b	h	h	h	h	h	a	h	a	a	a	a	a
dixie_LG03_marker_9131215	3	99.827	b	a	a	a	a	h	h	h	a	h	b	b	h	h	b	h	a	h	h	h	a	b	b	b	b	h	b	h	a	h	h	a	h	b	h	h	h	h	h	h	a	h	a	a	a	a	a
dixie_LG03_marker_11205132	3	102.209	b	a	a	a	a	h	h	h	a	h	b	b	h	h	b	h	a	h	h	h	a	b	b	b	b	h	b	h	a	h	h	a	b	b	h	h	h	h	h	h	a	h	a	a	a	a	a
dixie_LG03_marker_10456485	3	102.209	b	a	a	a	a	h	h	h	a	h	b	b	h	h	b	h	a	h	h	h	a	b	b	b	b	h	b	h	a	h	h	a	b	b	h	h	h	h	h	h	a	h	a	a	a	a	a
dixie_LG03_marker_11205060	3	102.209	b	a	a	a	a	h	h	h	a	h	b	b	h	h	b	h	a	h	h	h	a	b	b	b	b	h	b	h	a	h	h	a	b	b	h	h	h	h	h	h	a	h	a	a	a	a	a
dixie_LG03_marker_13764558	3	108.39	b	a	a	a	a	a	h	h	a	h	b	b	h	h	b	h	a	h	h	h	a	b	b	b	b	h	b	h	a	h	h	a	b	b	h	h	h	h	h	h	a	h	a	a	a	a	a
dixie_LG03_marker_13113895	3	109.566	b	a	a	a	a	a	h	h	a	h	b	b	h	h	b	h	a	h	h	h	a	b	b	b	b	h	b	h	a	h	h	a	b	b	h	h	h	h	h	h	a	h	a	a	a	a	a
dixie_LG03_marker_12625354	3	109.566	b	a	a	a	a	a	h	h	a	h	b	b	h	h	b	h	a	h	h	h	a	b	b	b	b	h	b	h	a	h	h	a	b	b	h	h	h	h	h	h	a	h	a	a	a	a	a
dixie_LG03_marker_13113836	3	109.566	b	a	a	a	a	a	h	h	a	h	b	b	h	h	b	h	a	h	h	h	a	b	b	b	b	h	b	h	a	h	h	a	b	b	h	h	h	h	h	h	a	h	a	a	a	a	a
dixie_LG03_marker_13107218	3	109.566	b	a	a	a	a	a	h	h	a	h	b	b	h	h	b	h	a	h	h	h	a	b	b	b	b	h	b	h	a	h	h	a	b	b	h	h	h	h	h	h	a	h	a	a	a	a	a
dixie_LG03_marker_12250439	3	110.742	b	a	a	a	a	a	h	h	a	h	b	b	h	h	b	h	a	h	h	h	a	b	b	b	b	h	b	h	a	h	h	a	b	b	h	h	h	h	h	h	a	h	a	a	a	a	a
dixie_LG03_marker_11764705	3	110.742	b	a	a	a	a	a	h	h	a	h	b	b	h	h	b	h	a	h	h	h	a	b	b	b	b	h	b	h	a	h	h	a	b	b	h	h	h	h	h	h	a	h	a	a	a	a	a
dixie_LG03_marker_12250472	3	110.742	b	a	a	a	a	a	h	h	a	h	b	b	h	h	b	h	a	h	h	h	a	b	b	b	b	h	b	h	a	h	h	a	b	b	h	h	h	h	h	h	a	h	a	a	a	a	a
dixie_LG03_marker_12302201	3	111.919	b	a	a	a	a	h	h	h	a	h	b	b	h	h	b	h	a	h	h	h	a	b	b	b	b	h	b	h	a	h	h	a	b	b	h	h	h	h	h	h	a	h	a	a	a	a	a
dixie_LG03_marker_12302145	3	111.919	b	a	a	a	a	h	h	h	a	h	b	b	h	h	b	h	a	h	h	h	a	b	b	b	b	h	b	h	a	h	h	a	b	b	h	h	h	h	h	h	a	h	a	a	a	a	a
dixie_LG03_marker_16429540	3	111.919	b	a	a	a	a	h	h	h	a	h	b	b	h	h	b	h	a	h	h	h	a	b	b	b	b	h	b	h	a	h	h	a	b	b	h	h	h	h	h	h	a	h	a	a	a	a	a
dixie_LG03_marker_16429543	3	111.919	b	a	a	a	a	h	h	h	a	h	b	b	h	h	b	h	a	h	h	h	a	b	b	b	b	h	b	h	a	h	h	a	b	b	h	h	h	h	h	h	a	h	a	a	a	a	a
dixie_LG03_marker_16341351	3	111.919	b	a	a	a	a	h	h	h	a	h	b	b	h	h	b	h	a	h	h	h	a	b	b	b	b	h	b	h	a	h	h	a	b	b	h	h	h	h	h	h	a	h	a	a	a	a	a
dixie_LG03_marker_12296084	3	111.919	b	a	a	a	a	h	h	h	a	h	b	b	h	h	b	h	a	h	h	h	a	b	b	b	b	h	b	h	a	h	h	a	b	b	h	h	h	h	h	h	a	h	a	a	a	a	a
dixie_LG03_marker_12296105	3	111.919	b	a	a	a	a	h	h	h	a	h	b	b	h	h	b	h	a	h	h	h	a	b	b	b	b	h	b	h	a	h	h	a	b	b	h	h	h	h	h	h	a	h	a	a	a	a	a
dixie_LG03_marker_17013093	3	114.3	b	a	a	a	a	h	h	h	a	h	b	b	h	h	b	h	a	h	h	h	a	b	b	b	b	h	b	h	a	h	h	a	b	b	h	h	h	h	h	h	a	h	a	a	a	a	a
dixie_LG03_marker_17013103	3	114.3	b	a	a	a	a	h	h	h	a	h	b	b	h	h	b	h	a	h	h	h	a	b	b	b	b	h	b	h	a	h	h	a	b	b	h	h	h	h	h	h	a	h	a	a	a	a	a
dixie_LG03_marker_16198582	3	116.682	b	a	a	a	a	h	h	h	a	h	b	b	h	h	b	h	a	h	h	h	a	b	b	b	b	h	b	h	a	h	h	a	b	b	h	h	h	h	h	h	a	h	a	h	a	a	a
dixie_LG03_marker_16162089	3	117.858	b	a	a	a	a	h	h	h	a	h	b	b	h	h	b	h	a	h	h	h	a	b	b	b	b	h	b	h	a	h	h	a	b	b	h	h	h	h	h	h	a	h	a	h	a	a	a
dixie_LG03_marker_16162116	3	117.858	b	a	a	a	a	h	h	h	a	h	b	b	h	h	b	h	a	h	h	h	a	b	b	b	b	h	b	h	a	h	h	a	b	b	h	h	h	h	h	h	a	h	a	h	a	a	a
dixie_LG03_marker_15549072	3	117.858	b	a	a	a	a	h	h	h	a	h	b	b	h	h	b	h	a	h	h	h	a	b	b	b	b	h	b	h	a	h	h	a	b	b	h	h	h	h	h	h	a	h	a	h	a	a	a
dixie_LG03_marker_15407204	3	122.741	b	h	h	a	a	h	h	h	a	h	b	b	h	h	b	h	a	h	h	h	a	b	b	b	b	h	b	h	a	h	h	h	b	b	h	h	h	h	h	h	a	h	a	h	a	a	a
dixie_LG03_marker_15400366	3	123.917	b	h	h	a	a	h	h	h	a	h	b	b	h	h	b	h	a	h	h	h	a	b	b	b	b	h	b	h	a	h	h	h	h	b	h	h	h	h	h	h	a	h	a	h	a	a	a
dixie_LG03_marker_15221073	3	125.093	b	h	h	a	a	h	h	h	a	h	b	b	h	h	b	h	a	h	b	h	a	b	b	b	b	h	b	h	a	h	h	h	h	b	h	h	h	h	h	h	a	h	a	h	a	a	a
dixie_LG03_marker_14565788	3	125.093	b	h	h	a	a	h	h	h	a	h	b	b	h	h	b	h	a	h	b	h	a	b	b	b	b	h	b	h	a	h	h	h	h	b	h	h	h	h	h	h	a	h	a	h	a	a	a
dixie_LG03_marker_15259633	3	126.27	b	h	h	a	a	a	h	h	a	h	b	b	h	h	b	h	a	h	b	h	a	b	b	b	b	h	b	h	a	h	h	h	h	b	h	h	h	h	h	h	a	h	a	h	a	a	a
dixie_LG03_marker_15357033	3	126.27	b	h	h	a	a	a	h	h	a	h	b	b	h	h	b	h	a	h	b	h	a	b	b	b	b	h	b	h	a	h	h	h	h	b	h	h	h	h	h	h	a	h	a	h	a	a	a
dixie_LG03_marker_15160769	3	128.641	b	h	h	a	a	a	h	h	a	h	b	h	h	h	b	h	a	h	b	h	a	b	b	b	b	h	b	h	a	h	h	h	h	b	h	h	h	h	b	h	a	h	a	h	a	a	a
dixie_LG04_marker_257156	4	0	h	a	h	h	b	h	h	h	a	h	h	h	a	h	b	h	b	a	h	a	h	h	h	b	h	b	h	h	a	h	a	a	a	b	h	h	b	h	h	h	h	h	h	h	h	h	b
dixie_LG04_marker_257144	4	0	h	a	h	h	b	h	h	h	a	h	h	h	a	h	b	h	b	a	h	a	h	h	h	b	h	b	h	h	a	h	a	a	a	b	h	h	b	h	h	h	h	h	h	h	h	h	b
dixie_LG04_marker_257160	4	0	h	a	h	h	b	h	h	h	a	h	h	h	a	h	b	h	b	a	h	a	h	h	h	b	h	b	h	h	a	h	a	a	a	b	h	h	b	h	h	h	h	h	h	h	h	h	b
dixie_LG04_marker_535350	4	2.382	h	a	h	h	b	h	h	h	a	h	h	h	a	h	b	h	b	a	h	a	h	h	h	b	h	b	h	h	a	h	a	a	a	b	h	h	b	h	h	h	h	h	h	h	h	h	h
dixie_LG04_marker_506648	4	3.558	h	a	h	h	b	h	h	h	a	h	h	h	a	h	b	h	b	a	h	a	h	h	h	b	h	b	h	h	a	h	a	h	a	b	h	h	b	h	h	h	h	h	h	h	h	h	h
dixie_LG04_marker_1645708	4	7.174	h	a	h	h	b	h	h	h	a	h	h	h	a	h	b	h	b	h	h	h	h	h	h	b	h	b	h	h	a	h	a	h	a	b	h	h	b	h	h	h	h	h	h	h	h	h	h
dixie_LG04_marker_1413146	4	7.174	h	a	h	h	b	h	h	h	a	h	h	h	a	h	b	h	b	h	h	h	h	h	h	b	h	b	h	h	a	h	a	h	a	b	h	h	b	h	h	h	h	h	h	h	h	h	h
dixie_LG04_marker_1496604	4	9.555	a	a	a	h	b	h	h	h	a	h	h	h	a	h	b	h	b	h	h	h	h	h	h	b	h	b	h	h	a	h	a	h	a	b	h	h	b	h	h	h	h	h	h	h	h	h	h
dixie_LG04_marker_1496533	4	9.555	a	a	a	h	b	h	h	h	a	h	h	h	a	h	b	h	b	h	h	h	h	h	h	b	h	b	h	h	a	h	a	h	a	b	h	h	b	h	h	h	h	h	h	h	h	h	h
dixie_LG04_marker_1496590	4	9.555	a	a	a	h	b	h	h	h	a	h	h	h	a	h	b	h	b	h	h	h	h	h	h	b	h	b	h	h	a	h	a	h	a	b	h	h	b	h	h	h	h	h	h	h	h	h	h
dixie_LG04_marker_1215431	4	9.555	a	a	a	h	b	h	h	h	a	h	h	h	a	h	b	h	b	h	h	h	h	h	h	b	h	b	h	h	a	h	a	h	a	b	h	h	b	h	h	h	h	h	h	h	h	h	h
dixie_LG04_marker_1238337	4	9.555	a	a	a	h	b	h	h	h	a	h	h	h	a	h	b	h	b	h	h	h	h	h	h	b	h	b	h	h	a	h	a	h	a	b	h	h	b	h	h	h	h	h	h	h	h	h	h
dixie_LG04_marker_1739635	4	10.732	a	a	a	h	b	h	h	h	a	h	h	h	a	h	b	h	b	h	h	h	h	h	h	b	h	b	h	h	a	h	a	h	a	b	h	h	b	h	h	h	h	h	a	h	h	h	h
dixie_LG04_marker_1754947	4	10.732	a	a	a	h	b	h	h	h	a	h	h	h	a	h	b	h	b	h	h	h	h	h	h	b	h	b	h	h	a	h	a	h	a	b	h	h	b	h	h	h	h	h	a	h	h	h	h
dixie_LG04_marker_2154308	4	14.348	a	a	a	h	b	h	h	h	a	h	h	h	a	h	b	h	b	h	h	h	a	h	h	b	h	b	h	h	a	h	a	h	a	b	a	h	b	h	h	h	h	h	a	h	h	h	h
dixie_LG04_marker_2452833	4	14.348	a	a	a	h	b	h	h	h	a	h	h	h	a	h	b	h	b	h	h	h	a	h	h	b	h	b	h	h	a	h	a	h	a	b	a	h	b	h	h	h	h	h	a	h	h	h	h
dixie_LG04_marker_2093398	4	14.348	a	a	a	h	b	h	h	h	a	h	h	h	a	h	b	h	b	h	h	h	a	h	h	b	h	b	h	h	a	h	a	h	a	b	a	h	b	h	h	h	h	h	a	h	h	h	h
dixie_LG04_marker_2452847	4	14.348	a	a	a	h	b	h	h	h	a	h	h	h	a	h	b	h	b	h	h	h	a	h	h	b	h	b	h	h	a	h	a	h	a	b	a	h	b	h	h	h	h	h	a	h	h	h	h
dixie_LG04_marker_2829500	4	17.964	a	a	a	a	b	h	h	h	a	h	h	h	a	h	b	h	b	h	h	h	a	h	h	b	h	b	h	h	a	h	a	b	a	b	a	h	b	h	h	h	h	h	a	h	h	h	h
dixie_LG04_marker_2845895	4	19.141	a	a	a	a	b	h	h	h	a	h	h	h	a	h	b	h	b	h	h	h	a	h	h	b	h	b	h	h	a	h	a	b	a	b	a	h	b	h	h	h	h	h	a	h	h	h	h
dixie_LG04_marker_3061696	4	20.317	a	a	a	a	b	h	h	h	a	h	h	h	a	h	b	h	b	h	h	h	a	h	h	b	h	b	h	h	a	h	a	b	a	b	a	h	b	h	h	h	h	h	a	a	h	h	h
dixie_LG04_marker_3126430	4	20.317	a	a	a	a	b	h	h	h	a	h	h	h	a	h	b	h	b	h	h	h	a	h	h	b	h	b	h	h	a	h	a	b	a	b	a	h	b	h	h	h	h	h	a	a	h	h	h
dixie_LG04_marker_3627631	4	23.933	a	a	a	a	b	h	h	h	a	h	h	h	a	h	b	h	b	h	h	h	a	h	h	b	h	b	h	h	a	h	a	b	a	b	a	h	b	h	h	h	h	h	a	a	h	h	h
dixie_LG04_marker_3539705	4	23.933	a	a	a	a	b	h	h	h	a	h	h	h	a	h	b	h	b	h	h	h	a	h	h	b	h	b	h	h	a	h	a	b	a	b	a	h	b	h	h	h	h	h	a	a	h	h	h
dixie_LG04_marker_3424906	4	23.933	a	a	a	a	b	h	h	h	a	h	h	h	a	h	b	h	b	h	h	h	a	h	h	b	h	b	h	h	a	h	a	b	a	b	a	h	b	h	h	h	h	h	a	a	h	h	h
dixie_LG04_marker_3645212	4	23.933	a	a	a	a	b	h	h	h	a	h	h	h	a	h	b	h	b	h	h	h	a	h	h	b	h	b	h	h	a	h	a	b	a	b	a	h	b	h	h	h	h	h	a	a	h	h	h
dixie_LG04_marker_3409062	4	23.933	a	a	a	a	b	h	h	h	a	h	h	h	a	h	b	h	b	h	h	h	a	h	h	b	h	b	h	h	a	h	a	b	a	b	a	h	b	h	h	h	h	h	a	a	h	h	h
dixie_LG04_marker_3462593	4	23.933	a	a	a	a	b	h	h	h	a	h	h	h	a	h	b	h	b	h	h	h	a	h	h	b	h	b	h	h	a	h	a	b	a	b	a	h	b	h	h	h	h	h	a	a	h	h	h
dixie_LG04_marker_3721019	4	23.933	a	a	a	a	b	h	h	h	a	h	h	h	a	h	b	h	b	h	h	h	a	h	h	b	h	b	h	h	a	h	a	b	a	b	a	h	b	h	h	h	h	h	a	a	h	h	h
dixie_LG04_marker_3721018	4	23.933	a	a	a	a	b	h	h	h	a	h	h	h	a	h	b	h	b	h	h	h	a	h	h	b	h	b	h	h	a	h	a	b	a	b	a	h	b	h	h	h	h	h	a	a	h	h	h
dixie_LG04_marker_3827258	4	23.933	a	a	a	a	b	h	h	h	a	h	h	h	a	h	b	h	b	h	h	h	a	h	h	b	h	b	h	h	a	h	a	b	a	b	a	h	b	h	h	h	h	h	a	a	h	h	h
dixie_LG04_marker_3627583	4	23.933	a	a	a	a	b	h	h	h	a	h	h	h	a	h	b	h	b	h	h	h	a	h	h	b	h	b	h	h	a	h	a	b	a	b	a	h	b	h	h	h	h	h	a	a	h	h	h
dixie_LG04_marker_3678648	4	23.933	a	a	a	a	b	h	h	h	a	h	h	h	a	h	b	h	b	h	h	h	a	h	h	b	h	b	h	h	a	h	a	b	a	b	a	h	b	h	h	h	h	h	a	a	h	h	h
dixie_LG04_marker_4193644	4	26.314	a	a	a	a	b	h	h	h	a	h	h	h	a	h	b	h	b	h	h	h	a	h	h	b	h	b	h	h	a	h	a	b	a	b	a	h	b	h	h	h	h	h	a	a	h	h	h
dixie_LG04_marker_4055832	4	26.314	a	a	a	a	b	h	h	h	a	h	h	h	a	h	b	h	b	h	h	h	a	h	h	b	h	b	h	h	a	h	a	b	a	b	a	h	b	h	h	h	h	h	a	a	h	h	h
dixie_LG04_marker_4326818	4	28.696	a	a	a	a	b	h	h	h	a	h	h	h	a	h	b	h	b	h	h	h	a	h	h	b	h	b	h	h	a	h	a	b	a	b	a	h	b	h	h	h	h	h	a	a	h	h	h
dixie_LG04_marker_4326800	4	28.696	a	a	a	a	b	h	h	h	a	h	h	h	a	h	b	h	b	h	h	h	a	h	h	b	h	b	h	h	a	h	a	b	a	b	a	h	b	h	h	h	h	h	a	a	h	h	h
dixie_LG04_marker_4326804	4	28.696	a	a	a	a	b	h	h	h	a	h	h	h	a	h	b	h	b	h	h	h	a	h	h	b	h	b	h	h	a	h	a	b	a	b	a	h	b	h	h	h	h	h	a	a	h	h	h
dixie_LG04_marker_4288027	4	29.872	a	a	a	a	b	h	h	h	a	h	h	h	a	h	b	h	b	h	h	h	a	h	h	b	h	b	h	h	a	h	a	b	a	b	a	h	b	h	h	h	h	h	a	a	h	h	h
dixie_LG04_marker_4360205	4	29.872	a	a	a	a	b	h	h	h	a	h	h	h	a	h	b	h	b	h	h	h	a	h	h	b	h	b	h	h	a	h	a	b	a	b	a	h	b	h	h	h	h	h	a	a	h	h	h
dixie_LG04_marker_4288081	4	29.872	a	a	a	a	b	h	h	h	a	h	h	h	a	h	b	h	b	h	h	h	a	h	h	b	h	b	h	h	a	h	a	b	a	b	a	h	b	h	h	h	h	h	a	a	h	h	h
dixie_LG04_marker_4333451	4	29.872	a	a	a	a	b	h	h	h	a	h	h	h	a	h	b	h	b	h	h	h	a	h	h	b	h	b	h	h	a	h	a	b	a	b	a	h	b	h	h	h	h	h	a	a	h	h	h
dixie_LG04_marker_4360129	4	29.872	a	a	a	a	b	h	h	h	a	h	h	h	a	h	b	h	b	h	h	h	a	h	h	b	h	b	h	h	a	h	a	b	a	b	a	h	b	h	h	h	h	h	a	a	h	h	h
dixie_LG04_marker_4445694	4	31.048	a	a	a	a	b	h	h	h	a	h	h	h	a	h	b	h	b	h	h	h	a	h	h	b	h	b	h	h	a	h	a	b	a	b	a	h	b	h	h	h	h	h	a	a	h	h	h
dixie_LG04_marker_5341735	4	37.23	a	a	a	a	b	h	h	h	h	h	h	h	a	h	b	h	b	h	h	h	a	h	h	b	h	b	h	h	a	h	a	b	a	b	a	h	b	b	h	b	h	h	a	a	h	h	h
dixie_LG04_marker_4917288	4	38.406	a	a	a	a	b	h	h	h	h	h	h	h	a	h	b	h	b	h	h	h	a	h	h	b	h	b	h	h	a	h	a	b	a	b	a	h	b	b	h	b	h	h	a	a	h	h	h
dixie_LG04_marker_5302533	4	38.406	a	a	a	a	b	h	h	h	h	h	h	h	a	h	b	h	b	h	h	h	a	h	h	b	h	b	h	h	a	h	a	b	a	b	a	h	b	b	h	b	h	h	a	a	h	h	h
dixie_LG04_marker_4917283	4	38.406	a	a	a	a	b	h	h	h	h	h	h	h	a	h	b	h	b	h	h	h	a	h	h	b	h	b	h	h	a	h	a	b	a	b	a	h	b	b	h	b	h	h	a	a	h	h	h
dixie_LG04_marker_4769979	4	38.406	a	a	a	a	b	h	h	h	h	h	h	h	a	h	b	h	b	h	h	h	a	h	h	b	h	b	h	h	a	h	a	b	a	b	a	h	b	b	h	b	h	h	a	a	h	h	h
dixie_LG04_marker_4796130	4	38.406	a	a	a	a	b	h	h	h	h	h	h	h	a	h	b	h	b	h	h	h	a	h	h	b	h	b	h	h	a	h	a	b	a	b	a	h	b	b	h	b	h	h	a	a	h	h	h
dixie_LG04_marker_5117648	4	38.406	a	a	a	a	b	h	h	h	h	h	h	h	a	h	b	h	b	h	h	h	a	h	h	b	h	b	h	h	a	h	a	b	a	b	a	h	b	b	h	b	h	h	a	a	h	h	h
dixie_LG04_marker_5347531	4	38.406	a	a	a	a	b	h	h	h	h	h	h	h	a	h	b	h	b	h	h	h	a	h	h	b	h	b	h	h	a	h	a	b	a	b	a	h	b	b	h	b	h	h	a	a	h	h	h
dixie_LG04_marker_4796156	4	38.406	a	a	a	a	b	h	h	h	h	h	h	h	a	h	b	h	b	h	h	h	a	h	h	b	h	b	h	h	a	h	a	b	a	b	a	h	b	b	h	b	h	h	a	a	h	h	h
dixie_LG04_marker_5372027	4	38.406	a	a	a	a	b	h	h	h	h	h	h	h	a	h	b	h	b	h	h	h	a	h	h	b	h	b	h	h	a	h	a	b	a	b	a	h	b	b	h	b	h	h	a	a	h	h	h
dixie_LG04_marker_4917279	4	38.406	a	a	a	a	b	h	h	h	h	h	h	h	a	h	b	h	b	h	h	h	a	h	h	b	h	b	h	h	a	h	a	b	a	b	a	h	b	b	h	b	h	h	a	a	h	h	h
dixie_LG04_marker_5142121	4	39.583	a	a	h	a	b	h	h	h	h	h	h	h	a	h	b	h	b	h	h	h	a	h	h	b	h	b	h	h	a	h	a	b	a	b	a	h	b	b	h	b	h	h	a	a	h	h	h
dixie_LG04_marker_5383378	4	39.583	a	a	h	a	b	h	h	h	h	h	h	h	a	h	b	h	b	h	h	h	a	h	h	b	h	b	h	h	a	h	a	b	a	b	a	h	b	b	h	b	h	h	a	a	h	h	h
dixie_LG04_marker_4770939	4	39.583	a	a	h	a	b	h	h	h	h	h	h	h	a	h	b	h	b	h	h	h	a	h	h	b	h	b	h	h	a	h	a	b	a	b	a	h	b	b	h	b	h	h	a	a	h	h	h
dixie_LG04_marker_4743703	4	39.583	a	a	h	a	b	h	h	h	h	h	h	h	a	h	b	h	b	h	h	h	a	h	h	b	h	b	h	h	a	h	a	b	a	b	a	h	b	b	h	b	h	h	a	a	h	h	h
dixie_LG04_marker_4743702	4	39.583	a	a	h	a	b	h	h	h	h	h	h	h	a	h	b	h	b	h	h	h	a	h	h	b	h	b	h	h	a	h	a	b	a	b	a	h	b	b	h	b	h	h	a	a	h	h	h
dixie_LG04_marker_5425322	4	40.759	a	a	h	a	b	h	h	h	h	h	h	h	a	h	b	h	b	h	h	h	a	h	h	b	h	b	h	h	a	h	h	b	a	b	a	h	b	b	h	b	h	h	a	a	h	h	h
dixie_LG04_marker_5425321	4	40.759	a	a	h	a	b	h	h	h	h	h	h	h	a	h	b	h	b	h	h	h	a	h	h	b	h	b	h	h	a	h	h	b	a	b	a	h	b	b	h	b	h	h	a	a	h	h	h
dixie_LG04_marker_5479177	4	40.759	a	a	h	a	b	h	h	h	h	h	h	h	a	h	b	h	b	h	h	h	a	h	h	b	h	b	h	h	a	h	h	b	a	b	a	h	b	b	h	b	h	h	a	a	h	h	h
dixie_LG04_marker_5479154	4	40.759	a	a	h	a	b	h	h	h	h	h	h	h	a	h	b	h	b	h	h	h	a	h	h	b	h	b	h	h	a	h	h	b	a	b	a	h	b	b	h	b	h	h	a	a	h	h	h
dixie_LG04_marker_5479158	4	40.759	a	a	h	a	b	h	h	h	h	h	h	h	a	h	b	h	b	h	h	h	a	h	h	b	h	b	h	h	a	h	h	b	a	b	a	h	b	b	h	b	h	h	a	a	h	h	h
dixie_LG04_marker_5479174	4	40.759	a	a	h	a	b	h	h	h	h	h	h	h	a	h	b	h	b	h	h	h	a	h	h	b	h	b	h	h	a	h	h	b	a	b	a	h	b	b	h	b	h	h	a	a	h	h	h
dixie_LG04_marker_5886621	4	41.936	a	a	h	a	b	h	h	h	h	h	h	h	a	h	b	h	b	h	h	h	a	h	h	b	h	b	h	h	a	h	h	b	a	b	a	h	b	b	h	b	h	h	a	a	h	h	h
dixie_LG04_marker_5886584	4	41.936	a	a	h	a	b	h	h	h	h	h	h	h	a	h	b	h	b	h	h	h	a	h	h	b	h	b	h	h	a	h	h	b	a	b	a	h	b	b	h	b	h	h	a	a	h	h	h
dixie_LG04_marker_5966510	4	41.936	a	a	h	a	b	h	h	h	h	h	h	h	a	h	b	h	b	h	h	h	a	h	h	b	h	b	h	h	a	h	h	b	a	b	a	h	b	b	h	b	h	h	a	a	h	h	h
dixie_LG04_marker_6411178	4	43.112	a	a	h	a	b	h	h	h	h	h	h	h	a	h	b	h	b	h	h	h	a	h	h	b	h	b	h	h	a	h	h	b	a	b	a	h	b	b	h	b	h	h	a	a	h	h	h
dixie_LG04_marker_6163664	4	43.112	a	a	h	a	b	h	h	h	h	h	h	h	a	h	b	h	b	h	h	h	a	h	h	b	h	b	h	h	a	h	h	b	a	b	a	h	b	b	h	b	h	h	a	a	h	h	h
dixie_LG04_marker_6055535	4	44.289	a	a	a	a	b	h	h	h	h	h	h	h	a	h	b	h	b	h	h	h	a	h	h	b	h	b	h	h	a	h	h	b	a	b	a	h	b	b	h	b	h	h	a	a	h	h	h
dixie_LG04_marker_6049210	4	44.289	a	a	a	a	b	h	h	h	h	h	h	h	a	h	b	h	b	h	h	h	a	h	h	b	h	b	h	h	a	h	h	b	a	b	a	h	b	b	h	b	h	h	a	a	h	h	h
dixie_LG04_marker_6055480	4	44.289	a	a	a	a	b	h	h	h	h	h	h	h	a	h	b	h	b	h	h	h	a	h	h	b	h	b	h	h	a	h	h	b	a	b	a	h	b	b	h	b	h	h	a	a	h	h	h
dixie_LG04_marker_6115723	4	45.465	a	a	a	a	b	h	h	h	h	h	h	h	a	h	b	h	b	h	h	h	a	h	h	b	h	b	h	h	a	h	h	b	a	b	a	h	b	b	b	b	h	h	a	a	h	h	h
dixie_LG04_marker_6394137	4	45.465	a	a	a	a	b	h	h	h	h	h	h	h	a	h	b	h	b	h	h	h	a	h	h	b	h	b	h	h	a	h	h	b	a	b	a	h	b	b	b	b	h	h	a	a	h	h	h
dixie_LG04_marker_6184438	4	45.465	a	a	a	a	b	h	h	h	h	h	h	h	a	h	b	h	b	h	h	h	a	h	h	b	h	b	h	h	a	h	h	b	a	b	a	h	b	b	b	b	h	h	a	a	h	h	h
dixie_LG04_marker_7231662	4	46.642	a	a	a	a	b	h	h	h	h	h	h	h	a	h	b	h	b	h	h	h	a	h	h	b	h	b	h	h	a	h	h	b	a	b	a	h	b	b	b	b	h	h	a	a	h	h	h
dixie_LG04_marker_7319997	4	46.642	a	a	a	a	b	h	h	h	h	h	h	h	a	h	b	h	b	h	h	h	a	h	h	b	h	b	h	h	a	h	h	b	a	b	a	h	b	b	b	b	h	h	a	a	h	h	h
dixie_LG04_marker_6697545	4	46.642	a	a	a	a	b	h	h	h	h	h	h	h	a	h	b	h	b	h	h	h	a	h	h	b	h	b	h	h	a	h	h	b	a	b	a	h	b	b	b	b	h	h	a	a	h	h	h
dixie_LG04_marker_6486298	4	46.642	a	a	a	a	b	h	h	h	h	h	h	h	a	h	b	h	b	h	h	h	a	h	h	b	h	b	h	h	a	h	h	b	a	b	a	h	b	b	b	b	h	h	a	a	h	h	h
dixie_LG04_marker_6486273	4	46.642	a	a	a	a	b	h	h	h	h	h	h	h	a	h	b	h	b	h	h	h	a	h	h	b	h	b	h	h	a	h	h	b	a	b	a	h	b	b	b	b	h	h	a	a	h	h	h
dixie_LG04_marker_6697549	4	47.819	a	a	a	a	b	h	h	h	h	h	h	h	a	h	b	h	b	h	h	h	a	h	h	b	h	b	h	h	a	h	h	b	a	b	a	h	b	b	b	b	h	h	a	a	h	h	h
dixie_LG04_marker_6697565	4	47.819	a	a	a	a	b	h	h	h	h	h	h	h	a	h	b	h	b	h	h	h	a	h	h	b	h	b	h	h	a	h	h	b	a	b	a	h	b	b	b	b	h	h	a	a	h	h	h
dixie_LG04_marker_6697572	4	47.819	a	a	a	a	b	h	h	h	h	h	h	h	a	h	b	h	b	h	h	h	a	h	h	b	h	b	h	h	a	h	h	b	a	b	a	h	b	b	b	b	h	h	a	a	h	h	h
dixie_LG04_marker_7456847	4	48.995	a	a	a	a	b	h	h	h	h	h	h	h	a	h	b	h	b	h	h	h	a	h	h	b	h	b	h	h	a	h	h	b	a	b	a	h	b	b	b	b	h	h	a	a	h	h	h
dixie_LG04_marker_7900930	4	48.995	a	a	a	a	b	h	h	h	h	h	h	h	a	h	b	h	b	h	h	h	a	h	h	b	h	b	h	h	a	h	h	b	a	b	a	h	b	b	b	b	h	h	a	a	h	h	h
dixie_LG04_marker_6728766	4	50.172	a	a	a	a	b	h	h	h	h	h	h	h	a	h	b	h	b	h	h	h	a	h	h	b	h	b	h	h	a	h	h	b	a	b	a	h	b	b	h	b	h	h	a	a	h	h	h
dixie_LG04_marker_7516057	4	50.172	a	a	a	a	b	h	h	h	h	h	h	h	a	h	b	h	b	h	h	h	a	h	h	b	h	b	h	h	a	h	h	b	a	b	a	h	b	b	h	b	h	h	a	a	h	h	h
dixie_LG04_marker_7977933	4	55.053	a	a	a	a	b	h	h	h	h	h	h	h	a	h	h	h	b	h	h	h	a	h	h	b	h	b	h	h	a	h	h	b	a	b	a	h	b	b	h	b	h	h	a	a	b	h	h
dixie_LG04_marker_8043700	4	55.053	a	a	a	a	b	h	h	h	h	h	h	h	a	h	h	h	b	h	h	h	a	h	h	b	h	b	h	h	a	h	h	b	a	b	a	h	b	b	h	b	h	h	a	a	b	h	h
dixie_LG04_marker_7977991	4	55.053	a	a	a	a	b	h	h	h	h	h	h	h	a	h	h	h	b	h	h	h	a	h	h	b	h	b	h	h	a	h	h	b	a	b	a	h	b	b	h	b	h	h	a	a	b	h	h
dixie_LG04_marker_8984478	4	57.435	a	a	a	a	b	h	h	h	h	h	h	h	a	h	b	h	b	h	h	h	a	h	h	b	h	b	h	h	a	h	h	b	a	b	a	h	b	b	h	b	h	h	a	a	b	h	h
dixie_LG04_marker_8984410	4	57.435	a	a	a	a	b	h	h	h	h	h	h	h	a	h	b	h	b	h	h	h	a	h	h	b	h	b	h	h	a	h	h	b	a	b	a	h	b	b	h	b	h	h	a	a	b	h	h
dixie_LG04_marker_8984469	4	57.435	a	a	a	a	b	h	h	h	h	h	h	h	a	h	b	h	b	h	h	h	a	h	h	b	h	b	h	h	a	h	h	b	a	b	a	h	b	b	h	b	h	h	a	a	b	h	h
dixie_LG04_marker_8984417	4	57.435	a	a	a	a	b	h	h	h	h	h	h	h	a	h	b	h	b	h	h	h	a	h	h	b	h	b	h	h	a	h	h	b	a	b	a	h	b	b	h	b	h	h	a	a	b	h	h
dixie_LG04_marker_8984486	4	57.435	a	a	a	a	b	h	h	h	h	h	h	h	a	h	b	h	b	h	h	h	a	h	h	b	h	b	h	h	a	h	h	b	a	b	a	h	b	b	h	b	h	h	a	a	b	h	h
dixie_LG04_marker_9801920	4	58.611	a	a	a	a	b	h	h	h	h	h	h	b	a	h	b	h	b	h	h	h	a	h	h	b	h	b	h	h	a	h	h	b	a	b	a	h	b	b	h	b	h	h	a	a	b	h	h
dixie_LG04_marker_9801885	4	58.611	a	a	a	a	b	h	h	h	h	h	h	b	a	h	b	h	b	h	h	h	a	h	h	b	h	b	h	h	a	h	h	b	a	b	a	h	b	b	h	b	h	h	a	a	b	h	h
dixie_LG04_marker_9481673	4	58.611	a	a	a	a	b	h	h	h	h	h	h	b	a	h	b	h	b	h	h	h	a	h	h	b	h	b	h	h	a	h	h	b	a	b	a	h	b	b	h	b	h	h	a	a	b	h	h
dixie_LG04_marker_9801933	4	58.611	a	a	a	a	b	h	h	h	h	h	h	b	a	h	b	h	b	h	h	h	a	h	h	b	h	b	h	h	a	h	h	b	a	b	a	h	b	b	h	b	h	h	a	a	b	h	h
dixie_LG04_marker_9801949	4	58.611	a	a	a	a	b	h	h	h	h	h	h	b	a	h	b	h	b	h	h	h	a	h	h	b	h	b	h	h	a	h	h	b	a	b	a	h	b	b	h	b	h	h	a	a	b	h	h
dixie_LG04_marker_11192141	4	59.788	a	a	a	a	b	h	h	h	h	h	h	b	a	h	b	h	b	h	h	h	a	h	h	b	h	b	h	a	a	h	h	b	a	b	a	h	b	b	h	b	h	h	a	a	b	h	h
dixie_LG04_marker_11192110	4	59.788	a	a	a	a	b	h	h	h	h	h	h	b	a	h	b	h	b	h	h	h	a	h	h	b	h	b	h	a	a	h	h	b	a	b	a	h	b	b	h	b	h	h	a	a	b	h	h
dixie_LG04_marker_12215800	4	60.964	a	a	a	a	h	h	h	h	h	h	h	b	a	h	b	h	b	h	h	h	a	h	h	b	h	b	h	a	a	h	h	b	a	b	a	h	b	b	h	b	h	h	a	a	b	h	h
dixie_LG04_marker_11793265	4	60.964	a	a	a	a	h	h	h	h	h	h	h	b	a	h	b	h	b	h	h	h	a	h	h	b	h	b	h	a	a	h	h	b	a	b	a	h	b	b	h	b	h	h	a	a	b	h	h
dixie_LG04_marker_12215753	4	60.964	a	a	a	a	h	h	h	h	h	h	h	b	a	h	b	h	b	h	h	h	a	h	h	b	h	b	h	a	a	h	h	b	a	b	a	h	b	b	h	b	h	h	a	a	b	h	h
dixie_LG04_marker_11793216	4	62.141	a	a	a	a	h	h	h	h	h	h	h	b	a	h	b	h	b	h	h	h	a	h	h	b	h	b	h	a	a	h	h	b	a	b	a	h	b	b	h	b	h	h	a	a	b	h	h
dixie_LG04_marker_11497500	4	63.318	a	a	a	a	h	h	h	h	h	h	h	h	a	h	b	h	b	h	h	h	a	h	h	b	h	b	h	a	a	h	h	b	a	b	a	h	b	b	h	b	h	h	a	a	b	h	h
dixie_LG04_marker_11476027	4	63.318	a	a	a	a	h	h	h	h	h	h	h	h	a	h	b	h	b	h	h	h	a	h	h	b	h	b	h	a	a	h	h	b	a	b	a	h	b	b	h	b	h	h	a	a	b	h	h
dixie_LG04_marker_11497540	4	63.318	a	a	a	a	h	h	h	h	h	h	h	h	a	h	b	h	b	h	h	h	a	h	h	b	h	b	h	a	a	h	h	b	a	b	a	h	b	b	h	b	h	h	a	a	b	h	h
dixie_LG04_marker_12038167	4	64.494	a	a	a	a	h	h	h	h	h	h	h	h	a	h	b	h	b	h	h	h	a	h	h	b	h	b	h	a	a	h	h	b	a	b	a	h	b	b	h	b	h	h	a	a	b	h	h
dixie_LG04_marker_12038209	4	64.494	a	a	a	a	h	h	h	h	h	h	h	h	a	h	b	h	b	h	h	h	a	h	h	b	h	b	h	a	a	h	h	b	a	b	a	h	b	b	h	b	h	h	a	a	b	h	h
dixie_LG04_marker_12215813	4	64.494	a	a	a	a	h	h	h	h	h	h	h	h	a	h	b	h	b	h	h	h	a	h	h	b	h	b	h	a	a	h	h	b	a	b	a	h	b	b	h	b	h	h	a	a	b	h	h
dixie_LG04_marker_12215817	4	64.494	a	a	a	a	h	h	h	h	h	h	h	h	a	h	b	h	b	h	h	h	a	h	h	b	h	b	h	a	a	h	h	b	a	b	a	h	b	b	h	b	h	h	a	a	b	h	h
dixie_LG04_marker_12038187	4	64.494	a	a	a	a	h	h	h	h	h	h	h	h	a	h	b	h	b	h	h	h	a	h	h	b	h	b	h	a	a	h	h	b	a	b	a	h	b	b	h	b	h	h	a	a	b	h	h
dixie_LG04_marker_12038217	4	64.494	a	a	a	a	h	h	h	h	h	h	h	h	a	h	b	h	b	h	h	h	a	h	h	b	h	b	h	a	a	h	h	b	a	b	a	h	b	b	h	b	h	h	a	a	b	h	h
dixie_LG04_marker_13697484	4	66.875	a	a	a	a	h	h	h	h	h	h	h	h	a	h	b	h	b	h	h	h	a	h	h	b	h	b	h	a	a	h	h	b	a	b	a	h	b	b	h	b	h	h	a	a	b	h	b
dixie_LG04_marker_13402625	4	66.875	a	a	a	a	h	h	h	h	h	h	h	h	a	h	b	h	b	h	h	h	a	h	h	b	h	b	h	a	a	h	h	b	a	b	a	h	b	b	h	b	h	h	a	a	b	h	b
dixie_LG04_marker_13672401	4	66.875	a	a	a	a	h	h	h	h	h	h	h	h	a	h	b	h	b	h	h	h	a	h	h	b	h	b	h	a	a	h	h	b	a	b	a	h	b	b	h	b	h	h	a	a	b	h	b
dixie_LG04_marker_13394888	4	66.875	a	a	a	a	h	h	h	h	h	h	h	h	a	h	b	h	b	h	h	h	a	h	h	b	h	b	h	a	a	h	h	b	a	b	a	h	b	b	h	b	h	h	a	a	b	h	b
dixie_LG04_marker_12811853	4	66.875	a	a	a	a	h	h	h	h	h	h	h	h	a	h	b	h	b	h	h	h	a	h	h	b	h	b	h	a	a	h	h	b	a	b	a	h	b	b	h	b	h	h	a	a	b	h	b
dixie_LG04_marker_13402642	4	66.875	a	a	a	a	h	h	h	h	h	h	h	h	a	h	b	h	b	h	h	h	a	h	h	b	h	b	h	a	a	h	h	b	a	b	a	h	b	b	h	b	h	h	a	a	b	h	b
dixie_LG04_marker_13566193	4	66.875	a	a	a	a	h	h	h	h	h	h	h	h	a	h	b	h	b	h	h	h	a	h	h	b	h	b	h	a	a	h	h	b	a	b	a	h	b	b	h	b	h	h	a	a	b	h	b
dixie_LG04_marker_13394906	4	66.875	a	a	a	a	h	h	h	h	h	h	h	h	a	h	b	h	b	h	h	h	a	h	h	b	h	b	h	a	a	h	h	b	a	b	a	h	b	b	h	b	h	h	a	a	b	h	b
dixie_LG04_marker_11450395	4	66.875	a	a	a	a	h	h	h	h	h	h	h	h	a	h	b	h	b	h	h	h	a	h	h	b	h	b	h	a	a	h	h	b	a	b	a	h	b	b	h	b	h	h	a	a	b	h	b
dixie_LG04_marker_12852495	4	66.875	a	a	a	a	h	h	h	h	h	h	h	h	a	h	b	h	b	h	h	h	a	h	h	b	h	b	h	a	a	h	h	b	a	b	a	h	b	b	h	b	h	h	a	a	b	h	b
dixie_LG04_marker_12371749	4	66.875	a	a	a	a	h	h	h	h	h	h	h	h	a	h	b	h	b	h	h	h	a	h	h	b	h	b	h	a	a	h	h	b	a	b	a	h	b	b	h	b	h	h	a	a	b	h	b
dixie_LG04_marker_12399227	4	66.875	a	a	a	a	h	h	h	h	h	h	h	h	a	h	b	h	b	h	h	h	a	h	h	b	h	b	h	a	a	h	h	b	a	b	a	h	b	b	h	b	h	h	a	a	b	h	b
dixie_LG04_marker_13440617	4	68.052	a	a	a	a	h	h	h	h	h	h	h	h	a	h	b	h	b	h	h	h	a	h	h	b	h	b	h	a	a	h	h	b	a	b	a	h	b	b	h	b	h	h	a	a	b	h	b
dixie_LG04_marker_12538316	4	68.052	a	a	a	a	h	h	h	h	h	h	h	h	a	h	b	h	b	h	h	h	a	h	h	b	h	b	h	a	a	h	h	b	a	b	a	h	b	b	h	b	h	h	a	a	b	h	b
dixie_LG04_marker_13388407	4	68.052	a	a	a	a	h	h	h	h	h	h	h	h	a	h	b	h	b	h	h	h	a	h	h	b	h	b	h	a	a	h	h	b	a	b	a	h	b	b	h	b	h	h	a	a	b	h	b
dixie_LG04_marker_13440520	4	68.052	a	a	a	a	h	h	h	h	h	h	h	h	a	h	b	h	b	h	h	h	a	h	h	b	h	b	h	a	a	h	h	b	a	b	a	h	b	b	h	b	h	h	a	a	b	h	b
dixie_LG04_marker_13440630	4	68.052	a	a	a	a	h	h	h	h	h	h	h	h	a	h	b	h	b	h	h	h	a	h	h	b	h	b	h	a	a	h	h	b	a	b	a	h	b	b	h	b	h	h	a	a	b	h	b
dixie_LG04_marker_15205385	4	72.934	a	a	a	a	h	h	h	h	h	h	h	h	a	h	b	h	b	b	h	b	a	h	h	b	h	b	h	a	a	h	h	b	a	b	a	h	b	b	h	b	h	a	a	a	b	h	b
dixie_LG04_marker_15205386	4	72.934	a	a	a	a	h	h	h	h	h	h	h	h	a	h	b	h	b	b	h	b	a	h	h	b	h	b	h	a	a	h	h	b	a	b	a	h	b	b	h	b	h	a	a	a	b	h	b
dixie_LG04_marker_15205374	4	72.934	a	a	a	a	h	h	h	h	h	h	h	h	a	h	b	h	b	b	h	b	a	h	h	b	h	b	h	a	a	h	h	b	a	b	a	h	b	b	h	b	h	a	a	a	b	h	b
dixie_LG04_marker_15205438	4	72.934	a	a	a	a	h	h	h	h	h	h	h	h	a	h	b	h	b	b	h	b	a	h	h	b	h	b	h	a	a	h	h	b	a	b	a	h	b	b	h	b	h	a	a	a	b	h	b
dixie_LG04_marker_15205409	4	72.934	a	a	a	a	h	h	h	h	h	h	h	h	a	h	b	h	b	b	h	b	a	h	h	b	h	b	h	a	a	h	h	b	a	b	a	h	b	b	h	b	h	a	a	a	b	h	b
dixie_LG04_marker_15056196	4	72.934	a	a	a	a	h	h	h	h	h	h	h	h	a	h	b	h	b	b	h	b	a	h	h	b	h	b	h	a	a	h	h	b	a	b	a	h	b	b	h	b	h	a	a	a	b	h	b
dixie_LG04_marker_15339166	4	72.934	a	a	a	a	h	h	h	h	h	h	h	h	a	h	b	h	b	b	h	b	a	h	h	b	h	b	h	a	a	h	h	b	a	b	a	h	b	b	h	b	h	a	a	a	b	h	b
dixie_LG04_marker_15297305	4	74.11	a	a	a	a	h	h	h	h	h	h	h	h	a	h	b	h	b	b	h	b	a	h	h	b	h	b	h	a	a	h	h	b	a	b	a	h	b	b	h	b	h	a	a	a	b	h	b
dixie_LG04_marker_15213415	4	74.11	a	a	a	a	h	h	h	h	h	h	h	h	a	h	b	h	b	b	h	b	a	h	h	b	h	b	h	a	a	h	h	b	a	b	a	h	b	b	h	b	h	a	a	a	b	h	b
dixie_LG04_marker_15619814	4	74.11	a	a	a	a	h	h	h	h	h	h	h	h	a	h	b	h	b	b	h	b	a	h	h	b	h	b	h	a	a	h	h	b	a	b	a	h	b	b	h	b	h	a	a	a	b	h	b
dixie_LG04_marker_15398550	4	74.11	a	a	a	a	h	h	h	h	h	h	h	h	a	h	b	h	b	b	h	b	a	h	h	b	h	b	h	a	a	h	h	b	a	b	a	h	b	b	h	b	h	a	a	a	b	h	b
dixie_LG04_marker_15398545	4	74.11	a	a	a	a	h	h	h	h	h	h	h	h	a	h	b	h	b	b	h	b	a	h	h	b	h	b	h	a	a	h	h	b	a	b	a	h	b	b	h	b	h	a	a	a	b	h	b
dixie_LG04_marker_15626728	4	74.11	a	a	a	a	h	h	h	h	h	h	h	h	a	h	b	h	b	b	h	b	a	h	h	b	h	b	h	a	a	h	h	b	a	b	a	h	b	b	h	b	h	a	a	a	b	h	b
dixie_LG04_marker_15205482	4	74.11	a	a	a	a	h	h	h	h	h	h	h	h	a	h	b	h	b	b	h	b	a	h	h	b	h	b	h	a	a	h	h	b	a	b	a	h	b	b	h	b	h	a	a	a	b	h	b
dixie_LG04_marker_15480247	4	74.11	a	a	a	a	h	h	h	h	h	h	h	h	a	h	b	h	b	b	h	b	a	h	h	b	h	b	h	a	a	h	h	b	a	b	a	h	b	b	h	b	h	a	a	a	b	h	b
dixie_LG04_marker_14735176	4	75.287	a	a	h	a	h	h	h	h	h	h	h	h	a	h	b	h	b	b	h	b	a	h	h	b	h	b	h	a	a	h	h	b	a	b	a	h	b	b	h	b	h	a	a	a	b	h	b
dixie_LG04_marker_15343362	4	75.287	a	a	h	a	h	h	h	h	h	h	h	h	a	h	b	h	b	b	h	b	a	h	h	b	h	b	h	a	a	h	h	b	a	b	a	h	b	b	h	b	h	a	a	a	b	h	b
dixie_LG04_marker_15814868	4	78.903	a	a	h	a	h	h	h	h	h	h	h	h	a	h	b	h	b	b	h	b	h	h	h	b	h	b	h	a	a	h	h	b	a	b	a	h	b	b	h	b	a	a	a	a	b	h	b
dixie_LG04_marker_15895666	4	80.08	a	a	h	a	h	h	h	h	h	h	h	h	a	h	b	h	b	b	h	b	h	h	h	b	h	b	h	a	a	h	h	b	a	b	a	h	b	b	h	b	a	a	a	a	b	h	b
dixie_LG04_marker_15956118	4	81.256	a	a	h	a	h	h	h	h	h	h	h	h	a	a	b	h	b	b	h	b	h	h	h	b	h	b	h	a	a	h	h	b	a	b	a	h	b	b	h	b	a	a	a	a	b	h	b
dixie_LG04_marker_16116381	4	83.637	a	a	h	a	h	h	h	h	h	h	h	h	a	a	b	h	b	b	h	b	h	h	h	b	h	b	a	a	a	h	h	b	a	b	a	h	b	b	h	b	a	a	a	a	b	h	b
dixie_LG04_marker_16457608	4	87.254	a	a	h	a	h	h	h	h	h	h	h	h	a	a	b	a	b	b	h	b	h	h	h	b	b	b	a	a	a	h	h	b	a	b	a	h	b	b	h	b	a	a	a	a	b	h	b
dixie_LG04_marker_16457610	4	87.254	a	a	h	a	h	h	h	h	h	h	h	h	a	a	b	a	b	b	h	b	h	h	h	b	b	b	a	a	a	h	h	b	a	b	a	h	b	b	h	b	a	a	a	a	b	h	b
dixie_LG04_marker_16705804	4	88.43	a	a	h	a	h	h	h	h	h	h	h	h	a	a	b	a	b	b	h	b	h	h	h	b	b	b	a	a	a	h	h	b	a	b	a	h	b	b	h	b	a	a	a	a	b	h	b
dixie_LG04_marker_16679812	4	89.607	a	a	h	a	h	h	h	h	h	h	h	h	a	a	b	a	b	b	h	b	h	h	h	b	b	b	a	a	a	h	h	b	a	b	a	h	b	b	h	b	a	a	a	a	b	h	b
dixie_LG04_marker_17219347	4	89.607	a	a	h	a	h	h	h	h	h	h	h	h	a	a	b	a	b	b	h	b	h	h	h	b	b	b	a	a	a	h	h	b	a	b	a	h	b	b	h	b	a	a	a	a	b	h	b
dixie_LG04_marker_17055253	4	91.988	a	a	h	a	h	h	h	h	a	h	h	h	a	a	b	a	b	b	h	b	h	h	h	b	b	b	a	a	a	h	h	b	a	b	a	h	b	b	h	b	a	a	a	a	b	h	b
dixie_LG04_marker_17055333	4	91.988	a	a	h	a	h	h	h	h	a	h	h	h	a	a	b	a	b	b	h	b	h	h	h	b	b	b	a	a	a	h	h	b	a	b	a	h	b	b	h	b	a	a	a	a	b	h	b
dixie_LG04_marker_17055297	4	91.988	a	a	h	a	h	h	h	h	a	h	h	h	a	a	b	a	b	b	h	b	h	h	h	b	b	b	a	a	a	h	h	b	a	b	a	h	b	b	h	b	a	a	a	a	b	h	b
dixie_LG04_marker_17055343	4	91.988	a	a	h	a	h	h	h	h	a	h	h	h	a	a	b	a	b	b	h	b	h	h	h	b	b	b	a	a	a	h	h	b	a	b	a	h	b	b	h	b	a	a	a	a	b	h	b
dixie_LG04_marker_17055316	4	91.988	a	a	h	a	h	h	h	h	a	h	h	h	a	a	b	a	b	b	h	b	h	h	h	b	b	b	a	a	a	h	h	b	a	b	a	h	b	b	h	b	a	a	a	a	b	h	b
dixie_LG04_marker_16696413	4	94.37	a	a	h	a	h	h	h	h	h	h	h	h	a	a	b	a	b	b	h	b	h	h	h	b	b	b	a	a	a	h	h	b	a	b	a	h	b	b	h	b	a	a	a	a	b	h	b
dixie_LG04_marker_16973612	4	95.546	a	a	a	a	h	h	h	h	h	h	h	h	a	a	b	a	b	b	h	b	h	h	h	b	b	b	a	a	a	h	h	b	a	b	a	h	b	b	h	b	a	a	a	a	b	h	b
dixie_LG04_marker_16758194	4	95.546	a	a	a	a	h	h	h	h	h	h	h	h	a	a	b	a	b	b	h	b	h	h	h	b	b	b	a	a	a	h	h	b	a	b	a	h	b	b	h	b	a	a	a	a	b	h	b
dixie_LG04_marker_17231583	4	96.722	a	a	a	a	h	h	h	h	h	h	h	h	a	a	b	a	b	b	h	b	h	h	h	b	b	b	a	a	a	h	h	b	a	h	a	h	b	b	h	b	a	a	a	a	b	h	b
dixie_LG04_marker_17668895	4	105.607	a	a	a	a	h	h	h	h	h	h	b	h	a	a	b	a	b	b	h	b	h	h	h	b	b	b	a	a	a	h	h	b	a	h	a	h	b	b	h	b	h	a	a	a	h	h	b
dixie_LG04_marker_17678557	4	109.223	h	a	a	a	h	h	h	h	h	h	b	h	a	a	b	a	b	b	h	b	h	h	h	b	b	b	a	a	a	h	h	b	a	b	h	h	b	b	h	b	h	a	a	a	h	h	b
dixie_LG04_marker_17706145	4	109.223	h	a	a	a	h	h	h	h	h	h	b	h	a	a	b	a	b	b	h	b	h	h	h	b	b	b	a	a	a	h	h	b	a	b	h	h	b	b	h	b	h	a	a	a	h	h	b
dixie_LG04_marker_17751620	4	109.223	h	a	a	a	h	h	h	h	h	h	b	h	a	a	b	a	b	b	h	b	h	h	h	b	b	b	a	a	a	h	h	b	a	b	h	h	b	b	h	b	h	a	a	a	h	h	b
dixie_LG04_marker_17711404	4	109.223	h	a	a	a	h	h	h	h	h	h	b	h	a	a	b	a	b	b	h	b	h	h	h	b	b	b	a	a	a	h	h	b	a	b	h	h	b	b	h	b	h	a	a	a	h	h	b
dixie_LG04_marker_17720743	4	109.223	h	a	a	a	h	h	h	h	h	h	b	h	a	a	b	a	b	b	h	b	h	h	h	b	b	b	a	a	a	h	h	b	a	b	h	h	b	b	h	b	h	a	a	a	h	h	b
dixie_LG04_marker_17858408	4	109.223	h	a	a	a	h	h	h	h	h	h	b	h	a	a	b	a	b	b	h	b	h	h	h	b	b	b	a	a	a	h	h	b	a	b	h	h	b	b	h	b	h	a	a	a	h	h	b
dixie_LG04_marker_17720777	4	109.223	h	a	a	a	h	h	h	h	h	h	b	h	a	a	b	a	b	b	h	b	h	h	h	b	b	b	a	a	a	h	h	b	a	b	h	h	b	b	h	b	h	a	a	a	h	h	b
dixie_LG04_marker_17581126	4	109.223	h	a	a	a	h	h	h	h	h	h	b	h	a	a	b	a	b	b	h	b	h	h	h	b	b	b	a	a	a	h	h	b	a	b	h	h	b	b	h	b	h	a	a	a	h	h	b
dixie_LG04_marker_17611671	4	109.223	h	a	a	a	h	h	h	h	h	h	b	h	a	a	b	a	b	b	h	b	h	h	h	b	b	b	a	a	a	h	h	b	a	b	h	h	b	b	h	b	h	a	a	a	h	h	b
dixie_LG04_marker_18118143	4	110.399	h	a	a	a	h	h	h	h	h	h	b	h	a	a	b	a	b	b	h	b	h	b	h	b	b	b	a	a	a	h	h	b	a	b	h	h	b	b	h	b	h	a	a	a	h	h	b
dixie_LG04_marker_17653619	4	110.399	h	a	a	a	h	h	h	h	h	h	b	h	a	a	b	a	b	b	h	b	h	b	h	b	b	b	a	a	a	h	h	b	a	b	h	h	b	b	h	b	h	a	a	a	h	h	b
dixie_LG04_marker_18118124	4	110.399	h	a	a	a	h	h	h	h	h	h	b	h	a	a	b	a	b	b	h	b	h	b	h	b	b	b	a	a	a	h	h	b	a	b	h	h	b	b	h	b	h	a	a	a	h	h	b
dixie_LG04_marker_18355335	4	111.576	h	a	a	a	h	h	h	h	h	h	b	h	a	a	b	a	b	b	h	b	h	b	b	b	b	b	a	a	a	h	h	b	a	b	h	h	b	b	h	b	h	a	a	a	h	h	b
dixie_LG04_marker_18355341	4	111.576	h	a	a	a	h	h	h	h	h	h	b	h	a	a	b	a	b	b	h	b	h	b	b	b	b	b	a	a	a	h	h	b	a	b	h	h	b	b	h	b	h	a	a	a	h	h	b
dixie_LG04_marker_18556782	4	111.576	h	a	a	a	h	h	h	h	h	h	b	h	a	a	b	a	b	b	h	b	h	b	b	b	b	b	a	a	a	h	h	b	a	b	h	h	b	b	h	b	h	a	a	a	h	h	b
dixie_LG04_marker_18556790	4	111.576	h	a	a	a	h	h	h	h	h	h	b	h	a	a	b	a	b	b	h	b	h	b	b	b	b	b	a	a	a	h	h	b	a	b	h	h	b	b	h	b	h	a	a	a	h	h	b
dixie_LG04_marker_18556758	4	111.576	h	a	a	a	h	h	h	h	h	h	b	h	a	a	b	a	b	b	h	b	h	b	b	b	b	b	a	a	a	h	h	b	a	b	h	h	b	b	h	b	h	a	a	a	h	h	b
dixie_LG04_marker_18355318	4	111.576	h	a	a	a	h	h	h	h	h	h	b	h	a	a	b	a	b	b	h	b	h	b	b	b	b	b	a	a	a	h	h	b	a	b	h	h	b	b	h	b	h	a	a	a	h	h	b
dixie_LG04_marker_18355326	4	111.576	h	a	a	a	h	h	h	h	h	h	b	h	a	a	b	a	b	b	h	b	h	b	b	b	b	b	a	a	a	h	h	b	a	b	h	h	b	b	h	b	h	a	a	a	h	h	b
dixie_LG04_marker_18348580	4	111.576	h	a	a	a	h	h	h	h	h	h	b	h	a	a	b	a	b	b	h	b	h	b	b	b	b	b	a	a	a	h	h	b	a	b	h	h	b	b	h	b	h	a	a	a	h	h	b
dixie_LG04_marker_18440467	4	112.752	h	a	a	a	h	a	h	h	h	h	b	h	a	a	b	a	b	b	h	b	h	b	b	b	b	b	a	a	a	h	h	b	a	b	h	h	b	b	h	b	h	a	a	a	h	h	b
dixie_LG04_marker_18510366	4	112.752	h	a	a	a	h	a	h	h	h	h	b	h	a	a	b	a	b	b	h	b	h	b	b	b	b	b	a	a	a	h	h	b	a	b	h	h	b	b	h	b	h	a	a	a	h	h	b
dixie_LG04_marker_18440452	4	112.752	h	a	a	a	h	a	h	h	h	h	b	h	a	a	b	a	b	b	h	b	h	b	b	b	b	b	a	a	a	h	h	b	a	b	h	h	b	b	h	b	h	a	a	a	h	h	b
dixie_LG04_marker_18440492	4	112.752	h	a	a	a	h	a	h	h	h	h	b	h	a	a	b	a	b	b	h	b	h	b	b	b	b	b	a	a	a	h	h	b	a	b	h	h	b	b	h	b	h	a	a	a	h	h	b
dixie_LG04_marker_18584892	4	112.752	h	a	a	a	h	a	h	h	h	h	b	h	a	a	b	a	b	b	h	b	h	b	b	b	b	b	a	a	a	h	h	b	a	b	h	h	b	b	h	b	h	a	a	a	h	h	b
dixie_LG04_marker_18789222	4	113.929	h	a	a	a	b	a	h	h	h	h	b	h	a	a	b	a	b	b	h	b	h	b	b	b	b	b	a	a	a	h	h	b	a	b	h	h	b	b	h	b	h	a	a	a	h	h	b
dixie_LG04_marker_18851334	4	113.929	h	a	a	a	b	a	h	h	h	h	b	h	a	a	b	a	b	b	h	b	h	b	b	b	b	b	a	a	a	h	h	b	a	b	h	h	b	b	h	b	h	a	a	a	h	h	b
dixie_LG04_marker_18802652	4	113.929	h	a	a	a	b	a	h	h	h	h	b	h	a	a	b	a	b	b	h	b	h	b	b	b	b	b	a	a	a	h	h	b	a	b	h	h	b	b	h	b	h	a	a	a	h	h	b
dixie_LG04_marker_18916170	4	113.929	h	a	a	a	b	a	h	h	h	h	b	h	a	a	b	a	b	b	h	b	h	b	b	b	b	b	a	a	a	h	h	b	a	b	h	h	b	b	h	b	h	a	a	a	h	h	b
dixie_LG04_marker_18916100	4	113.929	h	a	a	a	b	a	h	h	h	h	b	h	a	a	b	a	b	b	h	b	h	b	b	b	b	b	a	a	a	h	h	b	a	b	h	h	b	b	h	b	h	a	a	a	h	h	b
dixie_LG04_marker_18851325	4	113.929	h	a	a	a	b	a	h	h	h	h	b	h	a	a	b	a	b	b	h	b	h	b	b	b	b	b	a	a	a	h	h	b	a	b	h	h	b	b	h	b	h	a	a	a	h	h	b
dixie_LG04_marker_18899257	4	115.105	h	a	a	a	b	a	h	a	h	h	b	h	a	a	b	a	b	b	h	b	h	b	b	b	b	b	a	a	a	h	h	b	a	b	h	h	b	b	h	b	h	a	a	a	h	h	b
dixie_LG04_marker_18834068	4	116.282	h	a	a	a	b	h	h	a	h	h	b	h	a	a	b	a	b	b	h	b	h	b	b	b	b	b	a	a	a	h	h	b	a	b	h	h	b	b	h	b	h	a	a	a	h	h	b
dixie_LG04_marker_18834067	4	116.282	h	a	a	a	b	h	h	a	h	h	b	h	a	a	b	a	b	b	h	b	h	b	b	b	b	b	a	a	a	h	h	b	a	b	h	h	b	b	h	b	h	a	a	a	h	h	b
dixie_LG04_marker_18833992	4	116.282	h	a	a	a	b	h	h	a	h	h	b	h	a	a	b	a	b	b	h	b	h	b	b	b	b	b	a	a	a	h	h	b	a	b	h	h	b	b	h	b	h	a	a	a	h	h	b
dixie_LG04_marker_18834045	4	116.282	h	a	a	a	b	h	h	a	h	h	b	h	a	a	b	a	b	b	h	b	h	b	b	b	b	b	a	a	a	h	h	b	a	b	h	h	b	b	h	b	h	a	a	a	h	h	b
dixie_LG04_marker_19480826	4	119.898	h	a	a	a	b	h	h	h	h	h	b	h	a	a	b	a	b	b	h	b	h	b	b	b	b	b	a	a	a	h	h	b	a	b	h	h	b	b	h	b	h	h	a	a	h	h	b
dixie_LG04_marker_19134055	4	121.074	h	a	h	a	b	h	h	h	h	h	b	h	a	a	b	a	b	b	h	b	h	b	b	b	b	b	a	a	a	h	h	b	a	b	h	h	b	b	h	b	h	h	a	a	h	h	b
dixie_LG04_marker_19124376	4	121.074	h	a	h	a	b	h	h	h	h	h	b	h	a	a	b	a	b	b	h	b	h	b	b	b	b	b	a	a	a	h	h	b	a	b	h	h	b	b	h	b	h	h	a	a	h	h	b
dixie_LG04_marker_19146572	4	122.251	h	a	h	a	b	a	h	h	h	h	b	h	a	a	b	a	b	b	h	b	h	b	b	b	b	b	a	a	a	h	h	b	a	b	h	h	b	b	h	b	h	h	a	a	h	h	b
dixie_LG04_marker_19276672	4	122.251	h	a	h	a	b	a	h	h	h	h	b	h	a	a	b	a	b	b	h	b	h	b	b	b	b	b	a	a	a	h	h	b	a	b	h	h	b	b	h	b	h	h	a	a	h	h	b
dixie_LG04_marker_19534888	4	123.428	h	h	h	a	b	a	h	h	h	h	b	h	a	a	b	a	b	b	h	b	h	b	b	b	b	b	a	a	a	h	h	b	a	b	h	h	b	b	h	b	h	h	a	a	h	h	b
dixie_LG04_marker_19534867	4	123.428	h	h	h	a	b	a	h	h	h	h	b	h	a	a	b	a	b	b	h	b	h	b	b	b	b	b	a	a	a	h	h	b	a	b	h	h	b	b	h	b	h	h	a	a	h	h	b
dixie_LG04_marker_19654107	4	125.809	h	h	h	a	b	a	h	h	h	h	b	h	a	a	b	a	b	b	h	b	h	h	h	b	b	b	a	a	a	h	h	b	a	b	h	h	b	b	h	b	h	h	a	a	h	h	b
dixie_LG04_marker_19727449	4	125.809	h	h	h	a	b	a	h	h	h	h	b	h	a	a	b	a	b	b	h	b	h	h	h	b	b	b	a	a	a	h	h	b	a	b	h	h	b	b	h	b	h	h	a	a	h	h	b
dixie_LG04_marker_19727484	4	125.809	h	h	h	a	b	a	h	h	h	h	b	h	a	a	b	a	b	b	h	b	h	h	h	b	b	b	a	a	a	h	h	b	a	b	h	h	b	b	h	b	h	h	a	a	h	h	b
dixie_LG04_marker_19877052	4	126.985	h	h	h	a	b	a	h	h	h	h	b	h	a	a	b	a	b	b	h	b	h	h	h	b	b	b	a	a	a	h	h	b	a	b	h	h	b	b	h	b	h	h	a	a	h	h	b
dixie_LG04_marker_20133369	4	129.367	h	h	h	a	b	a	h	h	a	h	b	h	a	a	b	a	b	b	h	b	h	h	h	b	b	b	a	a	a	h	h	b	a	b	h	h	b	b	h	b	h	h	a	a	h	h	b
dixie_LG04_marker_20497959	4	129.367	h	h	h	a	b	a	h	h	a	h	b	h	a	a	b	a	b	b	h	b	h	h	h	b	b	b	a	a	a	h	h	b	a	b	h	h	b	b	h	b	h	h	a	a	h	h	b
dixie_LG04_marker_20497928	4	129.367	h	h	h	a	b	a	h	h	a	h	b	h	a	a	b	a	b	b	h	b	h	h	h	b	b	b	a	a	a	h	h	b	a	b	h	h	b	b	h	b	h	h	a	a	h	h	b
dixie_LG04_marker_21255278	4	130.543	h	h	h	a	b	a	h	h	a	h	b	h	a	a	b	a	b	b	h	b	h	h	h	b	b	b	a	a	a	h	h	b	a	b	h	h	b	b	h	b	h	h	a	a	h	h	b
dixie_LG04_marker_21989473	4	130.543	h	h	h	a	b	a	h	h	a	h	b	h	a	a	b	a	b	b	h	b	h	h	h	b	b	b	a	a	a	h	h	b	a	b	h	h	b	b	h	b	h	h	a	a	h	h	b
dixie_LG04_marker_21036602	4	130.543	h	h	h	a	b	a	h	h	a	h	b	h	a	a	b	a	b	b	h	b	h	h	h	b	b	b	a	a	a	h	h	b	a	b	h	h	b	b	h	b	h	h	a	a	h	h	b
dixie_LG04_marker_21850861	4	130.543	h	h	h	a	b	a	h	h	a	h	b	h	a	a	b	a	b	b	h	b	h	h	h	b	b	b	a	a	a	h	h	b	a	b	h	h	b	b	h	b	h	h	a	a	h	h	b
dixie_LG04_marker_21897831	4	130.543	h	h	h	a	b	a	h	h	a	h	b	h	a	a	b	a	b	b	h	b	h	h	h	b	b	b	a	a	a	h	h	b	a	b	h	h	b	b	h	b	h	h	a	a	h	h	b
dixie_LG04_marker_21432007	4	130.543	h	h	h	a	b	a	h	h	a	h	b	h	a	a	b	a	b	b	h	b	h	h	h	b	b	b	a	a	a	h	h	b	a	b	h	h	b	b	h	b	h	h	a	a	h	h	b
dixie_LG04_marker_21085834	4	131.72	h	h	h	a	b	h	h	h	a	h	b	h	a	a	b	a	b	b	h	b	h	h	h	b	b	b	a	a	a	h	h	b	a	b	h	h	b	b	h	b	h	h	a	a	h	h	b
dixie_LG04_marker_21308273	4	132.896	a	h	h	a	b	h	h	h	a	h	b	h	a	a	b	a	b	b	h	b	h	h	h	b	b	b	a	a	a	h	h	b	a	b	h	h	b	b	h	b	h	h	a	a	h	h	b
dixie_LG04_marker_21308269	4	132.896	a	h	h	a	b	h	h	h	a	h	b	h	a	a	b	a	b	b	h	b	h	h	h	b	b	b	a	a	a	h	h	b	a	b	h	h	b	b	h	b	h	h	a	a	h	h	b
dixie_LG04_marker_21414795	4	132.896	a	h	h	a	b	h	h	h	a	h	b	h	a	a	b	a	b	b	h	b	h	h	h	b	b	b	a	a	a	h	h	b	a	b	h	h	b	b	h	b	h	h	a	a	h	h	b
dixie_LG04_marker_20552756	4	132.896	a	h	h	a	b	h	h	h	a	h	b	h	a	a	b	a	b	b	h	b	h	h	h	b	b	b	a	a	a	h	h	b	a	b	h	h	b	b	h	b	h	h	a	a	h	h	b
dixie_LG04_marker_21308301	4	132.896	a	h	h	a	b	h	h	h	a	h	b	h	a	a	b	a	b	b	h	b	h	h	h	b	b	b	a	a	a	h	h	b	a	b	h	h	b	b	h	b	h	h	a	a	h	h	b
dixie_LG04_marker_21308317	4	132.896	a	h	h	a	b	h	h	h	a	h	b	h	a	a	b	a	b	b	h	b	h	h	h	b	b	b	a	a	a	h	h	b	a	b	h	h	b	b	h	b	h	h	a	a	h	h	b
dixie_LG04_marker_20605227	4	134.063	a	h	h	a	b	h	h	h	a	h	b	h	a	a	b	a	b	b	h	b	h	h	h	b	b	b	a	a	a	h	h	b	a	b	h	h	b	b	h	b	h	h	a	a	h	h	b
dixie_LG05_marker_2297121	5	0	b	b	b	a	a	a	h	b	h	h	h	a	b	h	h	b	h	a	h	a	h	a	a	b	h	h	h	a	b	b	b	h	a	a	b	h	h	a	h	a	h	b	b	h	h	a	h
dixie_LG05_marker_2297125	5	0	b	b	b	a	a	a	h	b	h	h	h	a	b	h	h	b	h	a	h	a	h	a	a	b	h	h	h	a	b	b	b	h	a	a	b	h	h	a	h	a	h	b	b	h	h	a	h
dixie_LG05_marker_2297171	5	0	b	b	b	a	a	a	h	b	h	h	h	a	b	h	h	b	h	a	h	a	h	a	a	b	h	h	h	a	b	b	b	h	a	a	b	h	h	a	h	a	h	b	b	h	h	a	h
dixie_LG05_marker_2297143	5	0	b	b	b	a	a	a	h	b	h	h	h	a	b	h	h	b	h	a	h	a	h	a	a	b	h	h	h	a	b	b	b	h	a	a	b	h	h	a	h	a	h	b	b	h	h	a	h
dixie_LG05_marker_2297127	5	0	b	b	b	a	a	a	h	b	h	h	h	a	b	h	h	b	h	a	h	a	h	a	a	b	h	h	h	a	b	b	b	h	a	a	b	h	h	a	h	a	h	b	b	h	h	a	h
dixie_LG05_marker_2297175	5	0	b	b	b	a	a	a	h	b	h	h	h	a	b	h	h	b	h	a	h	a	h	a	a	b	h	h	h	a	b	b	b	h	a	a	b	h	h	a	h	a	h	b	b	h	h	a	h
dixie_LG05_marker_2297164	5	0	b	b	b	a	a	a	h	b	h	h	h	a	b	h	h	b	h	a	h	a	h	a	a	b	h	h	h	a	b	b	b	h	a	a	b	h	h	a	h	a	h	b	b	h	h	a	h
dixie_LG05_marker_2297142	5	0	b	b	b	a	a	a	h	b	h	h	h	a	b	h	h	b	h	a	h	a	h	a	a	b	h	h	h	a	b	b	b	h	a	a	b	h	h	a	h	a	h	b	b	h	h	a	h
dixie_LG05_marker_2297120	5	0	b	b	b	a	a	a	h	b	h	h	h	a	b	h	h	b	h	a	h	a	h	a	a	b	h	h	h	a	b	b	b	h	a	a	b	h	h	a	h	a	h	b	b	h	h	a	h
dixie_LG05_marker_2231870	5	4.882	b	b	b	a	a	a	h	b	h	h	h	a	b	h	h	b	h	a	h	a	h	a	a	b	h	h	h	a	b	b	b	h	a	a	b	h	h	a	h	a	h	b	b	h	h	a	h
dixie_LG05_marker_2005226	5	4.882	b	b	b	a	a	a	h	b	h	h	h	a	b	h	h	b	h	a	h	a	h	a	a	b	h	h	h	a	b	b	b	h	a	a	b	h	h	a	h	a	h	b	b	h	h	a	h
dixie_LG05_marker_2231877	5	4.882	b	b	b	a	a	a	h	b	h	h	h	a	b	h	h	b	h	a	h	a	h	a	a	b	h	h	h	a	b	b	b	h	a	a	b	h	h	a	h	a	h	b	b	h	h	a	h
dixie_LG05_marker_2231861	5	4.882	b	b	b	a	a	a	h	b	h	h	h	a	b	h	h	b	h	a	h	a	h	a	a	b	h	h	h	a	b	b	b	h	a	a	b	h	h	a	h	a	h	b	b	h	h	a	h
dixie_LG05_marker_2231908	5	4.882	b	b	b	a	a	a	h	b	h	h	h	a	b	h	h	b	h	a	h	a	h	a	a	b	h	h	h	a	b	b	b	h	a	a	b	h	h	a	h	a	h	b	b	h	h	a	h
dixie_LG05_marker_2231867	5	4.882	b	b	b	a	a	a	h	b	h	h	h	a	b	h	h	b	h	a	h	a	h	a	a	b	h	h	h	a	b	b	b	h	a	a	b	h	h	a	h	a	h	b	b	h	h	a	h
dixie_LG05_marker_2036761	5	6.058	b	b	b	a	a	a	h	b	h	h	h	a	b	h	h	b	h	a	h	a	h	a	a	b	h	h	h	a	b	b	b	h	a	a	b	h	h	a	h	a	h	b	b	h	h	a	h
dixie_LG05_marker_2036745	5	6.058	b	b	b	a	a	a	h	b	h	h	h	a	b	h	h	b	h	a	h	a	h	a	a	b	h	h	h	a	b	b	b	h	a	a	b	h	h	a	h	a	h	b	b	h	h	a	h
dixie_LG05_marker_2036748	5	6.058	b	b	b	a	a	a	h	b	h	h	h	a	b	h	h	b	h	a	h	a	h	a	a	b	h	h	h	a	b	b	b	h	a	a	b	h	h	a	h	a	h	b	b	h	h	a	h
dixie_LG05_marker_2184294	5	7.235	h	b	b	a	a	a	h	b	h	h	h	a	b	h	h	b	h	a	h	a	h	a	a	b	h	h	h	a	b	b	b	h	a	a	b	h	h	a	h	a	h	b	b	h	h	a	h
dixie_LG05_marker_2184310	5	7.235	h	b	b	a	a	a	h	b	h	h	h	a	b	h	h	b	h	a	h	a	h	a	a	b	h	h	h	a	b	b	b	h	a	a	b	h	h	a	h	a	h	b	b	h	h	a	h
dixie_LG05_marker_1470892	5	8.411	h	b	b	a	a	a	h	b	h	h	h	a	b	h	h	b	h	a	h	a	h	a	a	b	h	h	h	a	b	b	b	h	a	a	b	h	h	a	h	a	h	b	b	h	h	a	h
dixie_LG05_marker_1671087	5	8.411	h	b	b	a	a	a	h	b	h	h	h	a	b	h	h	b	h	a	h	a	h	a	a	b	h	h	h	a	b	b	b	h	a	a	b	h	h	a	h	a	h	b	b	h	h	a	h
dixie_LG05_marker_1671008	5	8.411	h	b	b	a	a	a	h	b	h	h	h	a	b	h	h	b	h	a	h	a	h	a	a	b	h	h	h	a	b	b	b	h	a	a	b	h	h	a	h	a	h	b	b	h	h	a	h
dixie_LG05_marker_1886605	5	8.411	h	b	b	a	a	a	h	b	h	h	h	a	b	h	h	b	h	a	h	a	h	a	a	b	h	h	h	a	b	b	b	h	a	a	b	h	h	a	h	a	h	b	b	h	h	a	h
dixie_LG05_marker_2319973	5	8.412	h	b	b	a	a	a	h	b	h	h	h	a	b	h	h	b	h	a	h	a	h	a	a	b	h	h	h	a	b	b	b	h	a	a	b	h	h	a	h	a	h	b	b	h	h	a	h
dixie_LG05_marker_1820150	5	8.412	h	b	b	a	a	a	h	b	h	h	h	a	b	h	h	b	h	a	h	a	h	a	a	b	h	h	h	a	b	b	b	h	a	a	b	h	h	a	h	a	h	b	b	h	h	a	h
dixie_LG05_marker_1981204	5	8.412	h	b	b	a	a	a	h	b	h	h	h	a	b	h	h	b	h	a	h	a	h	a	a	b	h	h	h	a	b	b	b	h	a	a	b	h	h	a	h	a	h	b	b	h	h	a	h
dixie_LG05_marker_2005258	5	8.412	h	b	b	a	a	a	h	b	h	h	h	a	b	h	h	b	h	a	h	a	h	a	a	b	h	h	h	a	b	b	b	h	a	a	b	h	h	a	h	a	h	b	b	h	h	a	h
dixie_LG05_marker_1748984	5	9.588	h	b	b	a	a	a	h	b	h	h	h	a	b	h	h	b	h	a	h	a	h	a	a	b	h	h	h	a	b	b	b	h	a	a	b	h	h	a	h	a	h	b	b	h	h	a	h
dixie_LG05_marker_2257370	5	9.588	h	b	b	a	a	a	h	b	h	h	h	a	b	h	h	b	h	a	h	a	h	a	a	b	h	h	h	a	b	b	b	h	a	a	b	h	h	a	h	a	h	b	b	h	h	a	h
dixie_LG05_marker_2022139	5	9.588	h	b	b	a	a	a	h	b	h	h	h	a	b	h	h	b	h	a	h	a	h	a	a	b	h	h	h	a	b	b	b	h	a	a	b	h	h	a	h	a	h	b	b	h	h	a	h
dixie_LG05_marker_1748947	5	9.588	h	b	b	a	a	a	h	b	h	h	h	a	b	h	h	b	h	a	h	a	h	a	a	b	h	h	h	a	b	b	b	h	a	a	b	h	h	a	h	a	h	b	b	h	h	a	h
dixie_LG05_marker_2022131	5	9.588	h	b	b	a	a	a	h	b	h	h	h	a	b	h	h	b	h	a	h	a	h	a	a	b	h	h	h	a	b	b	b	h	a	a	b	h	h	a	h	a	h	b	b	h	h	a	h
dixie_LG05_marker_1214981	5	10.765	h	b	b	a	a	a	h	h	h	h	h	a	b	h	h	b	h	a	h	a	h	a	a	b	h	h	h	a	b	b	b	h	a	a	b	h	h	a	h	a	h	b	b	h	h	a	h
dixie_LG05_marker_1184846	5	10.765	h	b	b	a	a	a	h	h	h	h	h	a	b	h	h	b	h	a	h	a	h	a	a	b	h	h	h	a	b	b	b	h	a	a	b	h	h	a	h	a	h	b	b	h	h	a	h
dixie_LG05_marker_455699	5	11.941	h	b	b	a	a	a	h	h	h	h	h	a	b	h	h	b	h	a	h	a	h	a	a	b	h	h	h	a	b	b	b	h	a	a	b	h	h	a	h	a	h	b	b	h	h	a	h
dixie_LG05_marker_457796	5	11.941	h	b	b	a	a	a	h	h	h	h	h	a	b	h	h	b	h	a	h	a	h	a	a	b	h	h	h	a	b	b	b	h	a	a	b	h	h	a	h	a	h	b	b	h	h	a	h
dixie_LG05_marker_1110408	5	11.941	h	b	b	a	a	a	h	h	h	h	h	a	b	h	h	b	h	a	h	a	h	a	a	b	h	h	h	a	b	b	b	h	a	a	b	h	h	a	h	a	h	b	b	h	h	a	h
dixie_LG05_marker_457814	5	11.941	h	b	b	a	a	a	h	h	h	h	h	a	b	h	h	b	h	a	h	a	h	a	a	b	h	h	h	a	b	b	b	h	a	a	b	h	h	a	h	a	h	b	b	h	h	a	h
dixie_LG05_marker_849668	5	13.118	h	b	b	a	a	h	h	h	h	h	h	a	b	h	h	b	h	a	h	a	h	a	a	b	h	h	h	a	b	b	b	h	a	a	b	h	h	a	h	a	h	b	b	h	h	a	h
dixie_LG05_marker_562873	5	13.118	h	b	b	a	a	h	h	h	h	h	h	a	b	h	h	b	h	a	h	a	h	a	a	b	h	h	h	a	b	b	b	h	a	a	b	h	h	a	h	a	h	b	b	h	h	a	h
dixie_LG05_marker_449786	5	13.118	h	b	b	a	a	h	h	h	h	h	h	a	b	h	h	b	h	a	h	a	h	a	a	b	h	h	h	a	b	b	b	h	a	a	b	h	h	a	h	a	h	b	b	h	h	a	h
dixie_LG05_marker_817411	5	13.118	h	b	b	a	a	h	h	h	h	h	h	a	b	h	h	b	h	a	h	a	h	a	a	b	h	h	h	a	b	b	b	h	a	a	b	h	h	a	h	a	h	b	b	h	h	a	h
dixie_LG05_marker_439036	5	14.294	h	b	b	a	a	h	h	h	h	h	h	a	b	h	h	b	h	a	h	a	h	a	a	b	h	h	h	a	b	b	b	h	a	a	b	h	h	a	h	a	h	b	b	h	h	a	h
dixie_LG05_marker_396221	5	15.471	h	b	b	a	a	h	h	h	h	h	h	a	b	h	h	b	h	a	h	a	h	a	a	b	h	h	h	a	b	b	b	h	a	a	b	h	h	a	h	a	h	b	b	h	h	a	h
dixie_LG05_marker_377214	5	15.471	h	b	b	a	a	h	h	h	h	h	h	a	b	h	h	b	h	a	h	a	h	a	a	b	h	h	h	a	b	b	b	h	a	a	b	h	h	a	h	a	h	b	b	h	h	a	h
dixie_LG05_marker_208353	5	15.471	h	b	b	a	a	h	h	h	h	h	h	a	b	h	h	b	h	a	h	a	h	a	a	b	h	h	h	a	b	b	b	h	a	a	b	h	h	a	h	a	h	b	b	h	h	a	h
dixie_LG05_marker_197335	5	15.471	h	b	b	a	a	h	h	h	h	h	h	a	b	h	h	b	h	a	h	a	h	a	a	b	h	h	h	a	b	b	b	h	a	a	b	h	h	a	h	a	h	b	b	h	h	a	h
dixie_LG05_marker_396197	5	15.471	h	b	b	a	a	h	h	h	h	h	h	a	b	h	h	b	h	a	h	a	h	a	a	b	h	h	h	a	b	b	b	h	a	a	b	h	h	a	h	a	h	b	b	h	h	a	h
dixie_LG05_marker_393030	5	15.471	h	b	b	a	a	h	h	h	h	h	h	a	b	h	h	b	h	a	h	a	h	a	a	b	h	h	h	a	b	b	b	h	a	a	b	h	h	a	h	a	h	b	b	h	h	a	h
dixie_LG05_marker_230202	5	15.471	h	b	b	a	a	h	h	h	h	h	h	a	b	h	h	b	h	a	h	a	h	a	a	b	h	h	h	a	b	b	b	h	a	a	b	h	h	a	h	a	h	b	b	h	h	a	h
dixie_LG05_marker_971373	5	17.852	h	b	b	a	a	h	h	h	h	h	h	a	b	h	h	b	h	a	h	a	h	a	a	b	h	h	h	a	b	b	b	h	a	a	b	h	h	a	h	a	h	b	b	h	h	a	h
dixie_LG05_marker_562876	5	17.852	h	b	b	a	a	h	h	h	h	h	h	a	b	h	h	b	h	a	h	a	h	a	a	b	h	h	h	a	b	b	b	h	a	a	b	h	h	a	h	a	h	b	b	h	h	a	h
dixie_LG05_marker_2124107	5	20.233	h	b	b	a	a	h	h	b	h	h	h	a	b	h	h	b	h	a	h	a	h	a	a	b	h	h	h	a	b	b	b	h	a	a	b	h	h	a	h	a	h	b	b	h	h	a	h
dixie_LG05_marker_2226498	5	20.233	h	b	b	a	a	h	h	b	h	h	h	a	b	h	h	b	h	a	h	a	h	a	a	b	h	h	h	a	b	b	b	h	a	a	b	h	h	a	h	a	h	b	b	h	h	a	h
dixie_LG05_marker_2124060	5	20.233	h	b	b	a	a	h	h	b	h	h	h	a	b	h	h	b	h	a	h	a	h	a	a	b	h	h	h	a	b	b	b	h	a	a	b	h	h	a	h	a	h	b	b	h	h	a	h
dixie_LG05_marker_2124097	5	20.233	h	b	b	a	a	h	h	b	h	h	h	a	b	h	h	b	h	a	h	a	h	a	a	b	h	h	h	a	b	b	b	h	a	a	b	h	h	a	h	a	h	b	b	h	h	a	h
dixie_LG05_marker_2226379	5	20.233	h	b	b	a	a	h	h	b	h	h	h	a	b	h	h	b	h	a	h	a	h	a	a	b	h	h	h	a	b	b	b	h	a	a	b	h	h	a	h	a	h	b	b	h	h	a	h
dixie_LG05_marker_1659660	5	20.233	h	b	b	a	a	h	h	b	h	h	h	a	b	h	h	b	h	a	h	a	h	a	a	b	h	h	h	a	b	b	b	h	a	a	b	h	h	a	h	a	h	b	b	h	h	a	h
dixie_LG05_marker_1680424	5	21.41	h	b	b	a	a	h	h	b	h	h	h	a	b	h	h	b	h	a	h	a	h	a	a	b	h	h	h	a	b	b	b	h	a	a	b	h	h	a	h	a	h	b	b	h	h	a	h
dixie_LG05_marker_2128598	5	21.41	h	b	b	a	a	h	h	b	h	h	h	a	b	h	h	b	h	a	h	a	h	a	a	b	h	h	h	a	b	b	b	h	a	a	b	h	h	a	h	a	h	b	b	h	h	a	h
dixie_LG05_marker_2029630	5	21.41	h	b	b	a	a	h	h	b	h	h	h	a	b	h	h	b	h	a	h	a	h	a	a	b	h	h	h	a	b	b	b	h	a	a	b	h	h	a	h	a	h	b	b	h	h	a	h
dixie_LG05_marker_1780971	5	21.41	h	b	b	a	a	h	h	b	h	h	h	a	b	h	h	b	h	a	h	a	h	a	a	b	h	h	h	a	b	b	b	h	a	a	b	h	h	a	h	a	h	b	b	h	h	a	h
dixie_LG05_marker_1697474	5	21.41	h	b	b	a	a	h	h	b	h	h	h	a	b	h	h	b	h	a	h	a	h	a	a	b	h	h	h	a	b	b	b	h	a	a	b	h	h	a	h	a	h	b	b	h	h	a	h
dixie_LG05_marker_2226492	5	21.41	h	b	b	a	a	h	h	b	h	h	h	a	b	h	h	b	h	a	h	a	h	a	a	b	h	h	h	a	b	b	b	h	a	a	b	h	h	a	h	a	h	b	b	h	h	a	h
dixie_LG05_marker_2312543	5	21.41	h	b	b	a	a	h	h	b	h	h	h	a	b	h	h	b	h	a	h	a	h	a	a	b	h	h	h	a	b	b	b	h	a	a	b	h	h	a	h	a	h	b	b	h	h	a	h
dixie_LG05_marker_1730891	5	21.41	h	b	b	a	a	h	h	b	h	h	h	a	b	h	h	b	h	a	h	a	h	a	a	b	h	h	h	a	b	b	b	h	a	a	b	h	h	a	h	a	h	b	b	h	h	a	h
dixie_LG05_marker_2312538	5	21.41	h	b	b	a	a	h	h	b	h	h	h	a	b	h	h	b	h	a	h	a	h	a	a	b	h	h	h	a	b	b	b	h	a	a	b	h	h	a	h	a	h	b	b	h	h	a	h
dixie_LG05_marker_1659600	5	21.41	h	b	b	a	a	h	h	b	h	h	h	a	b	h	h	b	h	a	h	a	h	a	a	b	h	h	h	a	b	b	b	h	a	a	b	h	h	a	h	a	h	b	b	h	h	a	h
dixie_LG05_marker_1730967	5	21.41	h	b	b	a	a	h	h	b	h	h	h	a	b	h	h	b	h	a	h	a	h	a	a	b	h	h	h	a	b	b	b	h	a	a	b	h	h	a	h	a	h	b	b	h	h	a	h
dixie_LG05_marker_2128626	5	21.41	h	b	b	a	a	h	h	b	h	h	h	a	b	h	h	b	h	a	h	a	h	a	a	b	h	h	h	a	b	b	b	h	a	a	b	h	h	a	h	a	h	b	b	h	h	a	h
dixie_LG05_marker_2179188	5	21.41	h	b	b	a	a	h	h	b	h	h	h	a	b	h	h	b	h	a	h	a	h	a	a	b	h	h	h	a	b	b	b	h	a	a	b	h	h	a	h	a	h	b	b	h	h	a	h
dixie_LG05_marker_2128622	5	21.41	h	b	b	a	a	h	h	b	h	h	h	a	b	h	h	b	h	a	h	a	h	a	a	b	h	h	h	a	b	b	b	h	a	a	b	h	h	a	h	a	h	b	b	h	h	a	h
dixie_LG05_marker_1780923	5	21.41	h	b	b	a	a	h	h	b	h	h	h	a	b	h	h	b	h	a	h	a	h	a	a	b	h	h	h	a	b	b	b	h	a	a	b	h	h	a	h	a	h	b	b	h	h	a	h
dixie_LG05_marker_1805825	5	21.41	h	b	b	a	a	h	h	b	h	h	h	a	b	h	h	b	h	a	h	a	h	a	a	b	h	h	h	a	b	b	b	h	a	a	b	h	h	a	h	a	h	b	b	h	h	a	h
dixie_LG05_marker_1507452	5	21.41	h	b	b	a	a	h	h	b	h	h	h	a	b	h	h	b	h	a	h	a	h	a	a	b	h	h	h	a	b	b	b	h	a	a	b	h	h	a	h	a	h	b	b	h	h	a	h
dixie_LG05_marker_2128621	5	21.41	h	b	b	a	a	h	h	b	h	h	h	a	b	h	h	b	h	a	h	a	h	a	a	b	h	h	h	a	b	b	b	h	a	a	b	h	h	a	h	a	h	b	b	h	h	a	h
dixie_LG05_marker_2029668	5	21.41	h	b	b	a	a	h	h	b	h	h	h	a	b	h	h	b	h	a	h	a	h	a	a	b	h	h	h	a	b	b	b	h	a	a	b	h	h	a	h	a	h	b	b	h	h	a	h
dixie_LG05_marker_2495897	5	22.587	h	b	b	a	a	h	h	b	h	h	h	a	b	h	h	b	h	a	h	a	h	a	a	b	h	h	h	a	b	b	b	h	a	a	b	h	h	a	h	a	b	b	b	h	h	a	h
dixie_LG05_marker_2495886	5	22.587	h	b	b	a	a	h	h	b	h	h	h	a	b	h	h	b	h	a	h	a	h	a	a	b	h	h	h	a	b	b	b	h	a	a	b	h	h	a	h	a	b	b	b	h	h	a	h
dixie_LG05_marker_2495841	5	22.587	h	b	b	a	a	h	h	b	h	h	h	a	b	h	h	b	h	a	h	a	h	a	a	b	h	h	h	a	b	b	b	h	a	a	b	h	h	a	h	a	b	b	b	h	h	a	h
dixie_LG05_marker_2590856	5	24.968	h	b	b	a	a	h	h	b	h	h	h	h	b	a	h	b	h	a	h	a	h	a	a	b	h	h	h	a	b	b	b	h	a	a	b	h	h	a	h	a	b	b	b	h	h	a	h
dixie_LG05_marker_2790929	5	26.144	h	b	b	a	a	h	h	b	h	h	h	h	b	a	h	b	h	a	h	a	h	a	a	b	h	h	h	a	b	b	b	h	a	a	b	h	h	a	h	a	b	h	b	h	h	a	h
dixie_LG05_marker_3081761	5	28.526	h	b	b	a	a	h	h	b	h	h	h	h	b	a	h	b	h	a	h	a	h	a	a	b	h	h	h	a	b	b	b	h	a	a	b	h	h	a	h	a	b	h	b	h	h	a	h
dixie_LG05_marker_3081708	5	28.526	h	b	b	a	a	h	h	b	h	h	h	h	b	a	h	b	h	a	h	a	h	a	a	b	h	h	h	a	b	b	b	h	a	a	b	h	h	a	h	a	b	h	b	h	h	a	h
dixie_LG05_marker_3384567	5	28.526	h	b	b	a	a	h	h	b	h	h	h	h	b	a	h	b	h	a	h	a	h	a	a	b	h	h	h	a	b	b	b	h	a	a	b	h	h	a	h	a	b	h	b	h	h	a	h
dixie_LG05_marker_3106711	5	29.702	h	b	b	a	a	a	h	b	h	h	h	h	b	a	h	b	h	a	h	a	h	a	a	b	h	h	h	a	b	b	b	h	a	a	b	h	h	a	h	a	b	h	b	h	h	a	h
dixie_LG05_marker_3414784	5	30.879	h	b	b	a	a	a	h	b	h	h	h	h	b	a	h	b	h	a	h	a	h	a	a	b	h	h	h	a	b	b	b	h	a	a	b	h	h	a	h	a	b	h	h	h	h	a	h
dixie_LG05_marker_3177193	5	30.879	h	b	b	a	a	a	h	b	h	h	h	h	b	a	h	b	h	a	h	a	h	a	a	b	h	h	h	a	b	b	b	h	a	a	b	h	h	a	h	a	b	h	h	h	h	a	h
dixie_LG05_marker_3177249	5	30.879	h	b	b	a	a	a	h	b	h	h	h	h	b	a	h	b	h	a	h	a	h	a	a	b	h	h	h	a	b	b	b	h	a	a	b	h	h	a	h	a	b	h	h	h	h	a	h
dixie_LG05_marker_3511473	5	30.879	h	b	b	a	a	a	h	b	h	h	h	h	b	a	h	b	h	a	h	a	h	a	a	b	h	h	h	a	b	b	b	h	a	a	b	h	h	a	h	a	b	h	h	h	h	a	h
dixie_LG05_marker_3177192	5	30.879	h	b	b	a	a	a	h	b	h	h	h	h	b	a	h	b	h	a	h	a	h	a	a	b	h	h	h	a	b	b	b	h	a	a	b	h	h	a	h	a	b	h	h	h	h	a	h
dixie_LG05_marker_3172159	5	30.879	h	b	b	a	a	a	h	b	h	h	h	h	b	a	h	b	h	a	h	a	h	a	a	b	h	h	h	a	b	b	b	h	a	a	b	h	h	a	h	a	b	h	h	h	h	a	h
dixie_LG05_marker_3414820	5	30.879	h	b	b	a	a	a	h	b	h	h	h	h	b	a	h	b	h	a	h	a	h	a	a	b	h	h	h	a	b	b	b	h	a	a	b	h	h	a	h	a	b	h	h	h	h	a	h
dixie_LG05_marker_3511504	5	30.879	h	b	b	a	a	a	h	b	h	h	h	h	b	a	h	b	h	a	h	a	h	a	a	b	h	h	h	a	b	b	b	h	a	a	b	h	h	a	h	a	b	h	h	h	h	a	h
dixie_LG05_marker_3757957	5	32.055	h	b	b	a	a	a	h	b	h	h	h	h	b	a	h	b	h	a	h	a	h	a	a	b	h	h	h	a	b	b	b	h	a	a	b	h	h	a	h	a	b	h	h	h	h	a	h
dixie_LG05_marker_3562059	5	32.055	h	b	b	a	a	a	h	b	h	h	h	h	b	a	h	b	h	a	h	a	h	a	a	b	h	h	h	a	b	b	b	h	a	a	b	h	h	a	h	a	b	h	h	h	h	a	h
dixie_LG05_marker_3762332	5	32.055	h	b	b	a	a	a	h	b	h	h	h	h	b	a	h	b	h	a	h	a	h	a	a	b	h	h	h	a	b	b	b	h	a	a	b	h	h	a	h	a	b	h	h	h	h	a	h
dixie_LG05_marker_3762289	5	32.055	h	b	b	a	a	a	h	b	h	h	h	h	b	a	h	b	h	a	h	a	h	a	a	b	h	h	h	a	b	b	b	h	a	a	b	h	h	a	h	a	b	h	h	h	h	a	h
dixie_LG05_marker_3562088	5	32.055	h	b	b	a	a	a	h	b	h	h	h	h	b	a	h	b	h	a	h	a	h	a	a	b	h	h	h	a	b	b	b	h	a	a	b	h	h	a	h	a	b	h	h	h	h	a	h
dixie_LG05_marker_3757988	5	32.055	h	b	b	a	a	a	h	b	h	h	h	h	b	a	h	b	h	a	h	a	h	a	a	b	h	h	h	a	b	b	b	h	a	a	b	h	h	a	h	a	b	h	h	h	h	a	h
dixie_LG05_marker_3578659	5	32.055	h	b	b	a	a	a	h	b	h	h	h	h	b	a	h	b	h	a	h	a	h	a	a	b	h	h	h	a	b	b	b	h	a	a	b	h	h	a	h	a	b	h	h	h	h	a	h
dixie_LG05_marker_3666023	5	32.055	h	b	b	a	a	a	h	b	h	h	h	h	b	a	h	b	h	a	h	a	h	a	a	b	h	h	h	a	b	b	b	h	a	a	b	h	h	a	h	a	b	h	h	h	h	a	h
dixie_LG05_marker_3579872	5	32.055	h	b	b	a	a	a	h	b	h	h	h	h	b	a	h	b	h	a	h	a	h	a	a	b	h	h	h	a	b	b	b	h	a	a	b	h	h	a	h	a	b	h	h	h	h	a	h
dixie_LG05_marker_3757990	5	32.055	h	b	b	a	a	a	h	b	h	h	h	h	b	a	h	b	h	a	h	a	h	a	a	b	h	h	h	a	b	b	b	h	a	a	b	h	h	a	h	a	b	h	h	h	h	a	h
dixie_LG05_marker_3578662	5	32.055	h	b	b	a	a	a	h	b	h	h	h	h	b	a	h	b	h	a	h	a	h	a	a	b	h	h	h	a	b	b	b	h	a	a	b	h	h	a	h	a	b	h	h	h	h	a	h
dixie_LG05_marker_3578637	5	32.055	h	b	b	a	a	a	h	b	h	h	h	h	b	a	h	b	h	a	h	a	h	a	a	b	h	h	h	a	b	b	b	h	a	a	b	h	h	a	h	a	b	h	h	h	h	a	h
dixie_LG05_marker_3757947	5	32.055	h	b	b	a	a	a	h	b	h	h	h	h	b	a	h	b	h	a	h	a	h	a	a	b	h	h	h	a	b	b	b	h	a	a	b	h	h	a	h	a	b	h	h	h	h	a	h
dixie_LG05_marker_3741063	5	32.055	h	b	b	a	a	a	h	b	h	h	h	h	b	a	h	b	h	a	h	a	h	a	a	b	h	h	h	a	b	b	b	h	a	a	b	h	h	a	h	a	b	h	h	h	h	a	h
dixie_LG05_marker_3823733	5	35.671	h	b	b	a	a	a	h	b	h	h	h	h	b	a	h	b	h	a	h	a	h	a	a	b	h	h	h	a	b	b	b	h	a	a	b	h	h	a	a	a	b	h	h	h	h	a	h
dixie_LG05_marker_3930885	5	35.671	h	b	b	a	a	a	h	b	h	h	h	h	b	a	h	b	h	a	h	a	h	a	a	b	h	h	h	a	b	b	b	h	a	a	b	h	h	a	a	a	b	h	h	h	h	a	h
dixie_LG05_marker_4007333	5	36.848	h	b	b	a	a	a	h	b	h	h	h	h	b	a	h	b	h	a	h	a	h	a	a	b	h	h	h	a	b	b	b	h	a	a	b	h	h	a	a	a	b	h	h	h	h	a	h
dixie_LG05_marker_4007307	5	36.848	h	b	b	a	a	a	h	b	h	h	h	h	b	a	h	b	h	a	h	a	h	a	a	b	h	h	h	a	b	b	b	h	a	a	b	h	h	a	a	a	b	h	h	h	h	a	h
dixie_LG05_marker_4014997	5	36.848	h	b	b	a	a	a	h	b	h	h	h	h	b	a	h	b	h	a	h	a	h	a	a	b	h	h	h	a	b	b	b	h	a	a	b	h	h	a	a	a	b	h	h	h	h	a	h
dixie_LG05_marker_4066721	5	39.229	h	b	b	a	a	a	h	b	h	h	h	h	b	a	h	b	h	h	h	h	h	a	a	b	h	h	h	a	b	b	b	h	a	a	b	h	h	a	a	a	b	h	h	h	h	a	h
dixie_LG05_marker_4066735	5	39.229	h	b	b	a	a	a	h	b	h	h	h	h	b	a	h	b	h	h	h	h	h	a	a	b	h	h	h	a	b	b	b	h	a	a	b	h	h	a	a	a	b	h	h	h	h	a	h
dixie_LG05_marker_4118575	5	40.406	h	b	b	a	a	a	h	b	h	h	h	h	b	a	h	b	h	h	h	h	h	a	a	b	h	h	h	a	b	b	b	h	a	a	b	h	h	a	a	a	b	h	h	h	h	a	h
dixie_LG05_marker_4118564	5	40.406	h	b	b	a	a	a	h	b	h	h	h	h	b	a	h	b	h	h	h	h	h	a	a	b	h	h	h	a	b	b	b	h	a	a	b	h	h	a	a	a	b	h	h	h	h	a	h
dixie_LG05_marker_4489459	5	47.92	h	b	b	a	a	a	h	b	h	h	h	h	b	h	h	b	h	h	h	h	a	a	a	b	h	h	h	a	b	b	b	h	a	a	b	a	h	h	a	h	b	h	h	h	h	a	h
dixie_LG05_marker_4489473	5	47.92	h	b	b	a	a	a	h	b	h	h	h	h	b	h	h	b	h	h	h	h	a	a	a	b	h	h	h	a	b	b	b	h	a	a	b	a	h	h	a	h	b	h	h	h	h	a	h
dixie_LG05_marker_4591209	5	49.097	h	b	b	a	a	a	h	b	a	h	h	h	b	h	h	b	h	h	h	h	a	a	a	b	h	h	h	a	b	b	b	h	a	a	b	a	h	h	a	h	b	h	h	h	h	a	h
dixie_LG05_marker_4591101	5	49.097	h	b	b	a	a	a	h	b	a	h	h	h	b	h	h	b	h	h	h	h	a	a	a	b	h	h	h	a	b	b	b	h	a	a	b	a	h	h	a	h	b	h	h	h	h	a	h
dixie_LG05_marker_4591163	5	49.097	h	b	b	a	a	a	h	b	a	h	h	h	b	h	h	b	h	h	h	h	a	a	a	b	h	h	h	a	b	b	b	h	a	a	b	a	h	h	a	h	b	h	h	h	h	a	h
dixie_LG05_marker_4591141	5	49.097	h	b	b	a	a	a	h	b	a	h	h	h	b	h	h	b	h	h	h	h	a	a	a	b	h	h	h	a	b	b	b	h	a	a	b	a	h	h	a	h	b	h	h	h	h	a	h
dixie_LG05_marker_5144006	5	59.39	h	b	b	a	a	a	h	b	a	h	a	b	b	h	h	b	h	b	h	b	a	a	a	b	h	h	h	a	b	b	h	h	a	a	b	a	h	h	a	h	b	h	h	h	h	a	h
dixie_LG05_marker_5332251	5	64.271	h	b	h	a	h	a	a	b	a	h	a	b	b	h	h	b	h	b	h	b	a	a	a	b	h	h	h	a	b	b	h	h	a	a	b	a	h	h	a	h	b	h	h	h	h	a	h
dixie_LG05_marker_5332260	5	64.271	h	b	h	a	h	a	a	b	a	h	a	b	b	h	h	b	h	b	h	b	a	a	a	b	h	h	h	a	b	b	h	h	a	a	b	a	h	h	a	h	b	h	h	h	h	a	h
dixie_LG05_marker_5332323	5	64.271	h	b	h	a	h	a	a	b	a	h	a	b	b	h	h	b	h	b	h	b	a	a	a	b	h	h	h	a	b	b	h	h	a	a	b	a	h	h	a	h	b	h	h	h	h	a	h
dixie_LG05_marker_5332249	5	64.271	h	b	h	a	h	a	a	b	a	h	a	b	b	h	h	b	h	b	h	b	a	a	a	b	h	h	h	a	b	b	h	h	a	a	b	a	h	h	a	h	b	h	h	h	h	a	h
dixie_LG05_marker_5523449	5	66.653	h	b	h	a	h	a	a	b	a	h	a	b	b	h	h	b	h	b	h	b	a	a	a	b	h	h	h	a	b	b	h	b	a	a	b	a	h	h	a	h	b	h	h	h	h	a	h
dixie_LG05_marker_5523477	5	66.653	h	b	h	a	h	a	a	b	a	h	a	b	b	h	h	b	h	b	h	b	a	a	a	b	h	h	h	a	b	b	h	b	a	a	b	a	h	h	a	h	b	h	h	h	h	a	h
dixie_LG05_marker_5523448	5	66.653	h	b	h	a	h	a	a	b	a	h	a	b	b	h	h	b	h	b	h	b	a	a	a	b	h	h	h	a	b	b	h	b	a	a	b	a	h	h	a	h	b	h	h	h	h	a	h
dixie_LG05_marker_5523420	5	66.653	h	b	h	a	h	a	a	b	a	h	a	b	b	h	h	b	h	b	h	b	a	a	a	b	h	h	h	a	b	b	h	b	a	a	b	a	h	h	a	h	b	h	h	h	h	a	h
dixie_LG05_marker_5528789	5	67.829	h	b	b	a	h	a	a	b	a	h	a	b	b	h	h	b	h	b	h	b	a	a	a	b	h	h	h	a	b	b	h	b	a	a	b	a	h	h	a	h	b	h	h	h	h	a	h
dixie_LG05_marker_5518615	5	69.006	h	b	b	a	h	a	a	b	a	h	a	b	b	h	h	b	h	b	h	b	a	a	a	b	h	h	h	a	b	b	h	h	a	a	b	a	h	h	a	h	b	h	h	h	h	a	h
dixie_LG05_marker_5448626	5	70.182	h	b	b	a	h	a	a	b	a	h	a	b	b	h	h	b	h	b	h	b	a	a	h	b	h	h	h	a	b	b	h	h	a	a	b	a	h	h	a	h	b	h	h	h	h	a	h
dixie_LG05_marker_5432018	5	70.182	h	b	b	a	h	a	a	b	a	h	a	b	b	h	h	b	h	b	h	b	a	a	h	b	h	h	h	a	b	b	h	h	a	a	b	a	h	h	a	h	b	h	h	h	h	a	h
dixie_LG05_marker_5889136	5	76.364	h	b	b	a	h	a	a	b	a	h	a	b	b	h	h	b	h	b	h	b	a	h	h	b	h	h	h	a	b	b	h	h	a	a	b	a	b	h	a	h	b	h	h	a	h	a	b
dixie_LG05_marker_6103867	5	77.54	h	b	b	a	h	a	a	b	a	h	a	b	b	h	h	b	h	b	h	b	a	h	h	b	h	h	h	a	b	b	h	h	a	a	b	a	b	h	a	h	b	h	h	a	h	a	b
dixie_LG05_marker_6252820	5	77.54	h	b	b	a	h	a	a	b	a	h	a	b	b	h	h	b	h	b	h	b	a	h	h	b	h	h	h	a	b	b	h	h	a	a	b	a	b	h	a	h	b	h	h	a	h	a	b
dixie_LG05_marker_6502531	5	79.921	h	b	b	a	h	a	a	b	a	a	a	b	h	h	h	b	h	b	h	b	a	h	h	b	h	h	h	a	b	b	h	h	a	a	b	a	b	h	a	h	b	h	h	a	h	a	b
dixie_LG05_marker_6276545	5	81.097	h	b	b	a	h	a	a	b	a	a	a	b	h	h	h	b	h	b	h	b	a	h	h	b	h	h	h	a	b	b	h	h	a	a	b	a	b	h	a	h	b	h	h	a	h	a	b
dixie_LG05_marker_6558450	5	82.274	h	b	b	a	h	a	a	b	a	a	a	b	h	h	h	b	h	b	h	b	a	h	h	b	h	h	h	a	b	b	h	h	a	a	b	a	b	h	a	h	b	h	h	a	h	a	b
dixie_LG05_marker_6563848	5	82.274	h	b	b	a	h	a	a	b	a	a	a	b	h	h	h	b	h	b	h	b	a	h	h	b	h	h	h	a	b	b	h	h	a	a	b	a	b	h	a	h	b	h	h	a	h	a	b
dixie_LG05_marker_6563793	5	82.274	h	b	b	a	h	a	a	b	a	a	a	b	h	h	h	b	h	b	h	b	a	h	h	b	h	h	h	a	b	b	h	h	a	a	b	a	b	h	a	h	b	h	h	a	h	a	b
dixie_LG05_marker_7338793	5	85.89	h	b	b	a	h	a	a	b	a	a	a	b	h	h	h	h	h	b	h	b	a	h	h	b	h	h	h	a	b	h	h	h	a	b	b	a	b	h	a	h	b	h	h	a	a	a	b
dixie_LG05_marker_7338794	5	85.89	h	b	b	a	h	a	a	b	a	a	a	b	h	h	h	h	h	b	h	b	a	h	h	b	h	h	h	a	b	h	h	h	a	b	b	a	b	h	a	h	b	h	h	a	a	a	b
dixie_LG05_marker_8070140	5	89.506	h	b	b	a	h	a	a	b	a	a	a	b	h	h	h	h	h	b	h	b	a	h	h	b	h	h	h	a	b	h	h	h	a	b	b	a	b	h	a	h	b	h	h	a	a	a	b
dixie_LG05_marker_7885479	5	90.683	h	b	b	a	h	a	a	b	a	a	a	b	h	h	h	h	h	b	h	b	a	h	h	b	h	h	h	a	b	h	h	h	a	b	b	a	b	h	a	h	b	h	h	a	a	a	b
dixie_LG05_marker_7684348	5	90.683	h	b	b	a	h	a	a	b	a	a	a	b	h	h	h	h	h	b	h	b	a	h	h	b	h	h	h	a	b	h	h	h	a	b	b	a	b	h	a	h	b	h	h	a	a	a	b
dixie_LG05_marker_8208317	5	90.683	h	b	b	a	h	a	a	b	a	a	a	b	h	h	h	h	h	b	h	b	a	h	h	b	h	h	h	a	b	h	h	h	a	b	b	a	b	h	a	h	b	h	h	a	a	a	b
dixie_LG05_marker_9310884	5	90.683	h	b	b	a	h	a	a	b	a	a	a	b	h	h	h	h	h	b	h	b	a	h	h	b	h	h	h	a	b	h	h	h	a	b	b	a	b	h	a	h	b	h	h	a	a	a	b
dixie_LG05_marker_8236229	5	91.859	h	b	b	a	h	a	a	h	a	a	a	b	h	h	h	h	h	b	h	b	a	h	h	b	h	h	h	a	b	h	h	h	a	b	b	a	b	h	a	h	b	h	h	a	a	a	b
dixie_LG05_marker_7816066	5	91.859	h	b	b	a	h	a	a	h	a	a	a	b	h	h	h	h	h	b	h	b	a	h	h	b	h	h	h	a	b	h	h	h	a	b	b	a	b	h	a	h	b	h	h	a	a	a	b
dixie_LG05_marker_7864522	5	93.036	h	b	h	a	h	a	a	h	a	a	a	b	h	h	h	h	h	b	h	b	a	h	h	b	h	h	h	a	b	h	h	h	a	b	b	a	b	h	a	h	b	h	h	a	a	a	b
dixie_LG05_marker_9305522	5	95.417	h	b	h	h	h	a	a	h	a	a	a	b	h	h	h	h	h	b	h	b	a	h	h	b	h	h	h	a	b	h	h	h	a	b	b	a	b	h	a	h	b	h	h	a	a	a	b
dixie_LG05_marker_9305594	5	95.417	h	b	h	h	h	a	a	h	a	a	a	b	h	h	h	h	h	b	h	b	a	h	h	b	h	h	h	a	b	h	h	h	a	b	b	a	b	h	a	h	b	h	h	a	a	a	b
dixie_LG05_marker_9712206	5	97.798	h	h	h	h	h	a	a	h	a	a	a	b	h	h	h	h	h	b	h	b	a	h	h	b	h	h	h	a	b	h	h	h	a	b	b	a	b	h	a	h	b	h	h	a	a	a	b
dixie_LG05_marker_9868139	5	97.798	h	h	h	h	h	a	a	h	a	a	a	b	h	h	h	h	h	b	h	b	a	h	h	b	h	h	h	a	b	h	h	h	a	b	b	a	b	h	a	h	b	h	h	a	a	a	b
dixie_LG05_marker_9868179	5	97.798	h	h	h	h	h	a	a	h	a	a	a	b	h	h	h	h	h	b	h	b	a	h	h	b	h	h	h	a	b	h	h	h	a	b	b	a	b	h	a	h	b	h	h	a	a	a	b
dixie_LG05_marker_9596742	5	97.798	h	h	h	h	h	a	a	h	a	a	a	b	h	h	h	h	h	b	h	b	a	h	h	b	h	h	h	a	b	h	h	h	a	b	b	a	b	h	a	h	b	h	h	a	a	a	b
dixie_LG05_marker_9596780	5	97.798	h	h	h	h	h	a	a	h	a	a	a	b	h	h	h	h	h	b	h	b	a	h	h	b	h	h	h	a	b	h	h	h	a	b	b	a	b	h	a	h	b	h	h	a	a	a	b
dixie_LG05_marker_9527390	5	97.798	h	h	h	h	h	a	a	h	a	a	a	b	h	h	h	h	h	b	h	b	a	h	h	b	h	h	h	a	b	h	h	h	a	b	b	a	b	h	a	h	b	h	h	a	a	a	b
dixie_LG05_marker_9512048	5	97.798	h	h	h	h	h	a	a	h	a	a	a	b	h	h	h	h	h	b	h	b	a	h	h	b	h	h	h	a	b	h	h	h	a	b	b	a	b	h	a	h	b	h	h	a	a	a	b
dixie_LG05_marker_12867346	5	100.18	h	h	h	h	h	a	a	h	a	a	a	b	h	h	h	h	h	b	h	b	a	h	h	b	h	h	a	a	b	h	h	h	a	b	b	a	b	h	a	h	b	h	h	a	a	a	b
dixie_LG05_marker_10241778	5	100.18	h	h	h	h	h	a	a	h	a	a	a	b	h	h	h	h	h	b	h	b	a	h	h	b	h	h	a	a	b	h	h	h	a	b	b	a	b	h	a	h	b	h	h	a	a	a	b
dixie_LG05_marker_10741605	5	100.18	h	h	h	h	h	a	a	h	a	a	a	b	h	h	h	h	h	b	h	b	a	h	h	b	h	h	a	a	b	h	h	h	a	b	b	a	b	h	a	h	b	h	h	a	a	a	b
dixie_LG05_marker_10669279	5	100.18	h	h	h	h	h	a	a	h	a	a	a	b	h	h	h	h	h	b	h	b	a	h	h	b	h	h	a	a	b	h	h	h	a	b	b	a	b	h	a	h	b	h	h	a	a	a	b
dixie_LG05_marker_10741617	5	100.18	h	h	h	h	h	a	a	h	a	a	a	b	h	h	h	h	h	b	h	b	a	h	h	b	h	h	a	a	b	h	h	h	a	b	b	a	b	h	a	h	b	h	h	a	a	a	b
dixie_LG05_marker_12586144	5	100.18	h	h	h	h	h	a	a	h	a	a	a	b	h	h	h	h	h	b	h	b	a	h	h	b	h	h	a	a	b	h	h	h	a	b	b	a	b	h	a	h	b	h	h	a	a	a	b
dixie_LG05_marker_12867353	5	101.356	h	h	h	h	h	a	a	h	a	a	a	b	h	h	h	h	h	b	h	b	a	h	h	b	h	h	a	a	b	h	h	h	a	b	b	a	b	h	a	h	b	h	h	a	a	h	b
dixie_LG05_marker_12867352	5	101.356	h	h	h	h	h	a	a	h	a	a	a	b	h	h	h	h	h	b	h	b	a	h	h	b	h	h	a	a	b	h	h	h	a	b	b	a	b	h	a	h	b	h	h	a	a	h	b
dixie_LG05_marker_13352264	5	101.356	h	h	h	h	h	a	a	h	a	a	a	b	h	h	h	h	h	b	h	b	a	h	h	b	h	h	a	a	b	h	h	h	a	b	b	a	b	h	a	h	b	h	h	a	a	h	b
dixie_LG05_marker_12607930	5	102.533	h	h	h	h	h	h	a	h	a	a	a	b	h	h	h	h	h	b	h	b	a	h	h	b	h	h	a	a	b	h	h	h	a	b	b	a	b	h	a	h	b	h	h	a	a	h	b
dixie_LG05_marker_12607883	5	102.533	h	h	h	h	h	h	a	h	a	a	a	b	h	h	h	h	h	b	h	b	a	h	h	b	h	h	a	a	b	h	h	h	a	b	b	a	b	h	a	h	b	h	h	a	a	h	b
dixie_LG05_marker_13647167	5	102.533	h	h	h	h	h	h	a	h	a	a	a	b	h	h	h	h	h	b	h	b	a	h	h	b	h	h	a	a	b	h	h	h	a	b	b	a	b	h	a	h	b	h	h	a	a	h	b
dixie_LG05_marker_13255870	5	103.709	h	h	h	h	h	h	a	h	a	a	a	b	h	h	h	h	h	b	h	b	a	h	h	b	h	a	a	a	b	h	h	h	a	b	b	a	b	h	a	h	b	h	h	a	a	h	b
dixie_LG05_marker_13219594	5	103.709	h	h	h	h	h	h	a	h	a	a	a	b	h	h	h	h	h	b	h	b	a	h	h	b	h	a	a	a	b	h	h	h	a	b	b	a	b	h	a	h	b	h	h	a	a	h	b
dixie_LG05_marker_13076963	5	103.709	h	h	h	h	h	h	a	h	a	a	a	b	h	h	h	h	h	b	h	b	a	h	h	b	h	a	a	a	b	h	h	h	a	b	b	a	b	h	a	h	b	h	h	a	a	h	b
dixie_LG05_marker_13119827	5	103.709	h	h	h	h	h	h	a	h	a	a	a	b	h	h	h	h	h	b	h	b	a	h	h	b	h	a	a	a	b	h	h	h	a	b	b	a	b	h	a	h	b	h	h	a	a	h	b
dixie_LG05_marker_14343607	5	107.325	h	a	a	h	h	h	a	h	a	a	a	b	h	h	h	h	h	b	h	b	a	h	h	b	h	a	a	a	b	h	h	h	a	b	b	a	b	h	a	h	b	h	h	a	a	b	b
dixie_LG05_marker_13743789	5	107.325	h	a	a	h	h	h	a	h	a	a	a	b	h	h	h	h	h	b	h	b	a	h	h	b	h	a	a	a	b	h	h	h	a	b	b	a	b	h	a	h	b	h	h	a	a	b	b
dixie_LG05_marker_14285088	5	107.325	h	a	a	h	h	h	a	h	a	a	a	b	h	h	h	h	h	b	h	b	a	h	h	b	h	a	a	a	b	h	h	h	a	b	b	a	b	h	a	h	b	h	h	a	a	b	b
dixie_LG05_marker_14827947	5	107.325	h	a	a	h	h	h	a	h	a	a	a	b	h	h	h	h	h	b	h	b	a	h	h	b	h	a	a	a	b	h	h	h	a	b	b	a	b	h	a	h	b	h	h	a	a	b	b
dixie_LG05_marker_14343605	5	107.325	h	a	a	h	h	h	a	h	a	a	a	b	h	h	h	h	h	b	h	b	a	h	h	b	h	a	a	a	b	h	h	h	a	b	b	a	b	h	a	h	b	h	h	a	a	b	b
dixie_LG05_marker_13743754	5	107.325	h	a	a	h	h	h	a	h	a	a	a	b	h	h	h	h	h	b	h	b	a	h	h	b	h	a	a	a	b	h	h	h	a	b	b	a	b	h	a	h	b	h	h	a	a	b	b
dixie_LG05_marker_14343570	5	107.325	h	a	a	h	h	h	a	h	a	a	a	b	h	h	h	h	h	b	h	b	a	h	h	b	h	a	a	a	b	h	h	h	a	b	b	a	b	h	a	h	b	h	h	a	a	b	b
dixie_LG05_marker_14341230	5	109.707	h	a	a	h	h	h	a	h	a	a	a	b	h	h	h	h	h	b	h	b	a	h	h	b	h	a	a	a	b	h	h	h	a	b	h	a	b	h	a	h	b	h	h	a	a	b	b
dixie_LG05_marker_14086855	5	109.707	h	a	a	h	h	h	a	h	a	a	a	b	h	h	h	h	h	b	h	b	a	h	h	b	h	a	a	a	b	h	h	h	a	b	h	a	b	h	a	h	b	h	h	a	a	b	b
dixie_LG05_marker_14086859	5	109.707	h	a	a	h	h	h	a	h	a	a	a	b	h	h	h	h	h	b	h	b	a	h	h	b	h	a	a	a	b	h	h	h	a	b	h	a	b	h	a	h	b	h	h	a	a	b	b
dixie_LG05_marker_14341189	5	109.707	h	a	a	h	h	h	a	h	a	a	a	b	h	h	h	h	h	b	h	b	a	h	h	b	h	a	a	a	b	h	h	h	a	b	h	a	b	h	a	h	b	h	h	a	a	b	b
dixie_LG05_marker_14341271	5	109.707	h	a	a	h	h	h	a	h	a	a	a	b	h	h	h	h	h	b	h	b	a	h	h	b	h	a	a	a	b	h	h	h	a	b	h	a	b	h	a	h	b	h	h	a	a	b	b
dixie_LG05_marker_14269131	5	110.883	h	a	a	h	h	h	a	h	a	a	a	b	h	h	h	h	h	b	h	b	a	h	h	b	h	a	a	a	b	h	h	h	a	b	b	a	b	h	a	h	b	h	h	a	a	b	b
dixie_LG05_marker_15123646	5	110.883	h	a	a	h	h	h	a	h	a	a	a	b	h	h	h	h	h	b	h	b	a	h	h	b	h	a	a	a	b	h	h	h	a	b	b	a	b	h	a	h	b	h	h	a	a	b	b
dixie_LG05_marker_15123651	5	110.883	h	a	a	h	h	h	a	h	a	a	a	b	h	h	h	h	h	b	h	b	a	h	h	b	h	a	a	a	b	h	h	h	a	b	b	a	b	h	a	h	b	h	h	a	a	b	b
dixie_LG05_marker_14101890	5	112.06	h	a	a	h	h	h	a	h	a	a	a	b	h	h	h	h	h	b	h	b	a	h	h	b	h	a	a	a	b	h	h	h	a	b	b	a	b	h	a	h	b	h	h	a	a	b	b
dixie_LG05_marker_13743796	5	112.06	h	a	a	h	h	h	a	h	a	a	a	b	h	h	h	h	h	b	h	b	a	h	h	b	h	a	a	a	b	h	h	h	a	b	b	a	b	h	a	h	b	h	h	a	a	b	b
dixie_LG05_marker_14333171	5	112.06	h	a	a	h	h	h	a	h	a	a	a	b	h	h	h	h	h	b	h	b	a	h	h	b	h	a	a	a	b	h	h	h	a	b	b	a	b	h	a	h	b	h	h	a	a	b	b
dixie_LG05_marker_14343615	5	112.06	h	a	a	h	h	h	a	h	a	a	a	b	h	h	h	h	h	b	h	b	a	h	h	b	h	a	a	a	b	h	h	h	a	b	b	a	b	h	a	h	b	h	h	a	a	b	b
dixie_LG05_marker_14285111	5	112.06	h	a	a	h	h	h	a	h	a	a	a	b	h	h	h	h	h	b	h	b	a	h	h	b	h	a	a	a	b	h	h	h	a	b	b	a	b	h	a	h	b	h	h	a	a	b	b
dixie_LG05_marker_14343610	5	112.06	h	a	a	h	h	h	a	h	a	a	a	b	h	h	h	h	h	b	h	b	a	h	h	b	h	a	a	a	b	h	h	h	a	b	b	a	b	h	a	h	b	h	h	a	a	b	b
dixie_LG05_marker_14343552	5	112.06	h	a	a	h	h	h	a	h	a	a	a	b	h	h	h	h	h	b	h	b	a	h	h	b	h	a	a	a	b	h	h	h	a	b	b	a	b	h	a	h	b	h	h	a	a	b	b
dixie_LG05_marker_15123650	5	113.236	h	a	a	h	h	h	a	h	a	a	a	b	h	h	h	h	h	b	h	b	a	h	h	b	h	a	a	a	b	h	h	h	a	b	b	a	b	h	a	h	b	h	h	a	a	b	b
dixie_LG05_marker_15120016	5	113.236	h	a	a	h	h	h	a	h	a	a	a	b	h	h	h	h	h	b	h	b	a	h	h	b	h	a	a	a	b	h	h	h	a	b	b	a	b	h	a	h	b	h	h	a	a	b	b
dixie_LG05_marker_15123623	5	113.236	h	a	a	h	h	h	a	h	a	a	a	b	h	h	h	h	h	b	h	b	a	h	h	b	h	a	a	a	b	h	h	h	a	b	b	a	b	h	a	h	b	h	h	a	a	b	b
dixie_LG05_marker_15119974	5	113.236	h	a	a	h	h	h	a	h	a	a	a	b	h	h	h	h	h	b	h	b	a	h	h	b	h	a	a	a	b	h	h	h	a	b	b	a	b	h	a	h	b	h	h	a	a	b	b
dixie_LG05_marker_15391197	5	114.413	h	a	a	h	h	h	a	h	a	a	a	b	h	h	b	h	h	b	h	b	a	h	h	b	h	a	a	a	b	h	h	h	a	b	b	a	b	h	a	h	b	h	h	a	a	b	b
dixie_LG05_marker_15628386	5	114.413	h	a	a	h	h	h	a	h	a	a	a	b	h	h	b	h	h	b	h	b	a	h	h	b	h	a	a	a	b	h	h	h	a	b	b	a	b	h	a	h	b	h	h	a	a	b	b
dixie_LG05_marker_15245899	5	114.413	h	a	a	h	h	h	a	h	a	a	a	b	h	h	b	h	h	b	h	b	a	h	h	b	h	a	a	a	b	h	h	h	a	b	b	a	b	h	a	h	b	h	h	a	a	b	b
dixie_LG05_marker_15391138	5	114.413	h	a	a	h	h	h	a	h	a	a	a	b	h	h	b	h	h	b	h	b	a	h	h	b	h	a	a	a	b	h	h	h	a	b	b	a	b	h	a	h	b	h	h	a	a	b	b
dixie_LG05_marker_15349596	5	114.413	h	a	a	h	h	h	a	h	a	a	a	b	h	h	b	h	h	b	h	b	a	h	h	b	h	a	a	a	b	h	h	h	a	b	b	a	b	h	a	h	b	h	h	a	a	b	b
dixie_LG05_marker_15362242	5	114.413	h	a	a	h	h	h	a	h	a	a	a	b	h	h	b	h	h	b	h	b	a	h	h	b	h	a	a	a	b	h	h	h	a	b	b	a	b	h	a	h	b	h	h	a	a	b	b
dixie_LG05_marker_15362204	5	114.413	h	a	a	h	h	h	a	h	a	a	a	b	h	h	b	h	h	b	h	b	a	h	h	b	h	a	a	a	b	h	h	h	a	b	b	a	b	h	a	h	b	h	h	a	a	b	b
dixie_LG05_marker_15362267	5	114.413	h	a	a	h	h	h	a	h	a	a	a	b	h	h	b	h	h	b	h	b	a	h	h	b	h	a	a	a	b	h	h	h	a	b	b	a	b	h	a	h	b	h	h	a	a	b	b
dixie_LG05_marker_15628383	5	114.413	h	a	a	h	h	h	a	h	a	a	a	b	h	h	b	h	h	b	h	b	a	h	h	b	h	a	a	a	b	h	h	h	a	b	b	a	b	h	a	h	b	h	h	a	a	b	b
dixie_LG05_marker_15362247	5	114.413	h	a	a	h	h	h	a	h	a	a	a	b	h	h	b	h	h	b	h	b	a	h	h	b	h	a	a	a	b	h	h	h	a	b	b	a	b	h	a	h	b	h	h	a	a	b	b
dixie_LG05_marker_15628365	5	114.413	h	a	a	h	h	h	a	h	a	a	a	b	h	h	b	h	h	b	h	b	a	h	h	b	h	a	a	a	b	h	h	h	a	b	b	a	b	h	a	h	b	h	h	a	a	b	b
dixie_LG05_marker_15391149	5	114.413	h	a	a	h	h	h	a	h	a	a	a	b	h	h	b	h	h	b	h	b	a	h	h	b	h	a	a	a	b	h	h	h	a	b	b	a	b	h	a	h	b	h	h	a	a	b	b
dixie_LG05_marker_15391121	5	114.413	h	a	a	h	h	h	a	h	a	a	a	b	h	h	b	h	h	b	h	b	a	h	h	b	h	a	a	a	b	h	h	h	a	b	b	a	b	h	a	h	b	h	h	a	a	b	b
dixie_LG05_marker_16274887	5	116.794	h	a	a	h	h	h	a	h	a	a	a	b	h	h	b	h	h	b	a	b	a	h	h	b	h	a	a	a	b	h	h	h	a	b	b	a	b	h	a	h	b	h	h	a	a	b	b
dixie_LG05_marker_15762805	5	116.794	h	a	a	h	h	h	a	h	a	a	a	b	h	h	b	h	h	b	a	b	a	h	h	b	h	a	a	a	b	h	h	h	a	b	b	a	b	h	a	h	b	h	h	a	a	b	b
dixie_LG05_marker_15914300	5	116.794	h	a	a	h	h	h	a	h	a	a	a	b	h	h	b	h	h	b	a	b	a	h	h	b	h	a	a	a	b	h	h	h	a	b	b	a	b	h	a	h	b	h	h	a	a	b	b
dixie_LG05_marker_16004756	5	116.794	h	a	a	h	h	h	a	h	a	a	a	b	h	h	b	h	h	b	a	b	a	h	h	b	h	a	a	a	b	h	h	h	a	b	b	a	b	h	a	h	b	h	h	a	a	b	b
dixie_LG05_marker_16004842	5	116.794	h	a	a	h	h	h	a	h	a	a	a	b	h	h	b	h	h	b	a	b	a	h	h	b	h	a	a	a	b	h	h	h	a	b	b	a	b	h	a	h	b	h	h	a	a	b	b
dixie_LG05_marker_15762821	5	116.794	h	a	a	h	h	h	a	h	a	a	a	b	h	h	b	h	h	b	a	b	a	h	h	b	h	a	a	a	b	h	h	h	a	b	b	a	b	h	a	h	b	h	h	a	a	b	b
dixie_LG05_marker_16135013	5	116.794	h	a	a	h	h	h	a	h	a	a	a	b	h	h	b	h	h	b	a	b	a	h	h	b	h	a	a	a	b	h	h	h	a	b	b	a	b	h	a	h	b	h	h	a	a	b	b
dixie_LG05_marker_16195572	5	116.794	h	a	a	h	h	h	a	h	a	a	a	b	h	h	b	h	h	b	a	b	a	h	h	b	h	a	a	a	b	h	h	h	a	b	b	a	b	h	a	h	b	h	h	a	a	b	b
dixie_LG05_marker_16233742	5	116.794	h	a	a	h	h	h	a	h	a	a	a	b	h	h	b	h	h	b	a	b	a	h	h	b	h	a	a	a	b	h	h	h	a	b	b	a	b	h	a	h	b	h	h	a	a	b	b
dixie_LG05_marker_15959567	5	116.794	h	a	a	h	h	h	a	h	a	a	a	b	h	h	b	h	h	b	a	b	a	h	h	b	h	a	a	a	b	h	h	h	a	b	b	a	b	h	a	h	b	h	h	a	a	b	b
dixie_LG05_marker_15959542	5	116.794	h	a	a	h	h	h	a	h	a	a	a	b	h	h	b	h	h	b	a	b	a	h	h	b	h	a	a	a	b	h	h	h	a	b	b	a	b	h	a	h	b	h	h	a	a	b	b
dixie_LG05_marker_16436549	5	119.176	h	a	a	h	h	h	a	h	a	a	a	b	h	h	b	h	h	b	a	b	a	h	h	b	h	a	a	a	b	h	h	h	a	b	b	a	b	b	a	b	b	h	h	a	a	b	b
dixie_LG05_marker_16781536	5	120.352	h	a	a	h	h	h	a	h	a	a	a	b	h	h	b	h	h	b	a	b	a	h	h	b	h	a	a	a	b	h	h	h	a	b	b	a	b	b	a	b	b	h	h	a	a	b	b
dixie_LG05_marker_16781515	5	120.352	h	a	a	h	h	h	a	h	a	a	a	b	h	h	b	h	h	b	a	b	a	h	h	b	h	a	a	a	b	h	h	h	a	b	b	a	b	b	a	b	b	h	h	a	a	b	b
dixie_LG05_marker_16672879	5	120.352	h	a	a	h	h	h	a	h	a	a	a	b	h	h	b	h	h	b	a	b	a	h	h	b	h	a	a	a	b	h	h	h	a	b	b	a	b	b	a	b	b	h	h	a	a	b	b
dixie_LG05_marker_16683412	5	120.352	h	a	a	h	h	h	a	h	a	a	a	b	h	h	b	h	h	b	a	b	a	h	h	b	h	a	a	a	b	h	h	h	a	b	b	a	b	b	a	b	b	h	h	a	a	b	b
dixie_LG05_marker_17159010	5	122.734	h	a	a	h	h	h	a	h	a	a	a	b	h	h	b	h	h	b	a	b	a	h	h	b	h	a	a	a	b	h	a	h	a	b	b	a	b	b	a	b	b	h	h	a	a	b	b
dixie_LG05_marker_17075188	5	122.734	h	a	a	h	h	h	a	h	a	a	a	b	h	h	b	h	h	b	a	b	a	h	h	b	h	a	a	a	b	h	a	h	a	b	b	a	b	b	a	b	b	h	h	a	a	b	b
dixie_LG05_marker_17159007	5	122.734	h	a	a	h	h	h	a	h	a	a	a	b	h	h	b	h	h	b	a	b	a	h	h	b	h	a	a	a	b	h	a	h	a	b	b	a	b	b	a	b	b	h	h	a	a	b	b
dixie_LG05_marker_17331287	5	123.91	h	a	a	h	h	h	a	h	a	a	a	b	h	h	b	h	h	b	a	b	a	h	h	b	h	a	a	h	b	h	a	h	a	b	b	a	b	b	a	b	b	h	h	a	a	b	b
dixie_LG05_marker_17324933	5	123.91	h	a	a	h	h	h	a	h	a	a	a	b	h	h	b	h	h	b	a	b	a	h	h	b	h	a	a	h	b	h	a	h	a	b	b	a	b	b	a	b	b	h	h	a	a	b	b
dixie_LG05_marker_17324967	5	123.91	h	a	a	h	h	h	a	h	a	a	a	b	h	h	b	h	h	b	a	b	a	h	h	b	h	a	a	h	b	h	a	h	a	b	b	a	b	b	a	b	b	h	h	a	a	b	b
dixie_LG05_marker_17526202	5	125.087	h	a	a	h	h	h	a	h	a	a	a	b	h	h	b	h	h	b	a	b	a	h	h	b	h	a	a	h	b	h	a	h	a	b	h	a	b	b	a	b	b	h	h	a	a	b	b
dixie_LG05_marker_18375509	5	126.263	h	a	a	h	h	h	a	h	a	a	a	b	h	h	b	h	h	b	a	b	a	h	h	b	h	a	a	h	b	h	a	h	a	b	h	a	b	b	a	b	b	h	h	a	a	b	b
dixie_LG05_marker_18375503	5	126.263	h	a	a	h	h	h	a	h	a	a	a	b	h	h	b	h	h	b	a	b	a	h	h	b	h	a	a	h	b	h	a	h	a	b	h	a	b	b	a	b	b	h	h	a	a	b	b
dixie_LG05_marker_18134924	5	127.44	h	a	a	h	h	a	a	h	a	a	a	b	h	h	b	h	h	b	a	b	a	h	h	b	h	a	a	h	b	h	a	h	a	b	h	a	b	b	a	b	b	h	h	a	a	b	b
dixie_LG05_marker_18221480	5	127.44	h	a	a	h	h	a	a	h	a	a	a	b	h	h	b	h	h	b	a	b	a	h	h	b	h	a	a	h	b	h	a	h	a	b	h	a	b	b	a	b	b	h	h	a	a	b	b
dixie_LG05_marker_18134868	5	127.44	h	a	a	h	h	a	a	h	a	a	a	b	h	h	b	h	h	b	a	b	a	h	h	b	h	a	a	h	b	h	a	h	a	b	h	a	b	b	a	b	b	h	h	a	a	b	b
dixie_LG05_marker_18249108	5	128.616	h	a	a	h	h	a	a	h	a	a	a	b	h	h	b	b	h	b	a	b	a	h	h	b	h	a	a	h	b	h	a	h	a	b	h	a	b	b	a	b	b	h	h	a	a	b	b
dixie_LG05_marker_18249099	5	128.616	h	a	a	h	h	a	a	h	a	a	a	b	h	h	b	b	h	b	a	b	a	h	h	b	h	a	a	h	b	h	a	h	a	b	h	a	b	b	a	b	b	h	h	a	a	b	b
dixie_LG05_marker_18115469	5	128.616	h	a	a	h	h	a	a	h	a	a	a	b	h	h	b	b	h	b	a	b	a	h	h	b	h	a	a	h	b	h	a	h	a	b	h	a	b	b	a	b	b	h	h	a	a	b	b
dixie_LG05_marker_18249107	5	128.616	h	a	a	h	h	a	a	h	a	a	a	b	h	h	b	b	h	b	a	b	a	h	h	b	h	a	a	h	b	h	a	h	a	b	h	a	b	b	a	b	b	h	h	a	a	b	b
dixie_LG05_marker_18115462	5	128.616	h	a	a	h	h	a	a	h	a	a	a	b	h	h	b	b	h	b	a	b	a	h	h	b	h	a	a	h	b	h	a	h	a	b	h	a	b	b	a	b	b	h	h	a	a	b	b
dixie_LG05_marker_18115455	5	128.616	h	a	a	h	h	a	a	h	a	a	a	b	h	h	b	b	h	b	a	b	a	h	h	b	h	a	a	h	b	h	a	h	a	b	h	a	b	b	a	b	b	h	h	a	a	b	b
dixie_LG05_marker_17936251	5	129.793	h	a	a	h	h	a	a	h	a	a	a	b	h	h	b	h	h	b	a	b	a	h	h	b	h	a	a	h	b	h	a	h	a	b	h	a	b	b	a	b	b	h	h	a	a	b	b
dixie_LG05_marker_18503758	5	130.969	h	a	a	h	h	a	a	h	a	a	a	b	h	h	b	h	h	b	a	b	a	h	h	b	h	a	a	h	b	h	a	h	a	b	h	a	b	b	a	b	b	h	h	a	a	b	b
dixie_LG05_marker_18941243	5	132.146	h	a	a	h	h	a	a	h	a	a	a	b	h	h	b	h	h	b	a	b	a	h	h	b	h	a	a	h	b	h	a	h	a	b	h	a	b	b	a	b	b	h	h	a	a	b	b
dixie_LG05_marker_19160248	5	134.527	h	a	a	h	h	a	a	h	a	a	a	b	h	h	b	h	h	h	a	h	a	h	h	b	h	a	a	h	b	h	a	h	a	b	h	a	b	b	a	b	b	h	h	a	a	b	b
dixie_LG05_marker_19073773	5	134.527	h	a	a	h	h	a	a	h	a	a	a	b	h	h	b	h	h	h	a	h	a	h	h	b	h	a	a	h	b	h	a	h	a	b	h	a	b	b	a	b	b	h	h	a	a	b	b
dixie_LG05_marker_19168310	5	134.527	h	a	a	h	h	a	a	h	a	a	a	b	h	h	b	h	h	h	a	h	a	h	h	b	h	a	a	h	b	h	a	h	a	b	h	a	b	b	a	b	b	h	h	a	a	b	b
dixie_LG05_marker_19073766	5	134.527	h	a	a	h	h	a	a	h	a	a	a	b	h	h	b	h	h	h	a	h	a	h	h	b	h	a	a	h	b	h	a	h	a	b	h	a	b	b	a	b	b	h	h	a	a	b	b
dixie_LG05_marker_19494862	5	139.409	h	a	a	h	h	a	a	h	a	a	a	b	h	h	b	h	h	a	a	a	a	h	h	b	a	a	a	h	b	h	a	h	a	b	h	a	b	b	a	b	b	h	h	a	a	b	b
dixie_LG05_marker_19730209	5	143.025	h	a	a	h	h	a	a	h	a	a	a	b	h	h	b	h	h	a	a	a	a	h	h	b	a	a	a	h	b	h	a	h	a	b	h	a	b	b	a	b	b	h	h	a	a	b	b
dixie_LG05_marker_19710833	5	143.025	h	a	a	h	h	a	a	h	a	a	a	b	h	h	b	h	h	a	a	a	a	h	h	b	a	a	a	h	b	h	a	h	a	b	h	a	b	b	a	b	b	h	h	a	a	b	b
dixie_LG05_marker_19710819	5	143.025	h	a	a	h	h	a	a	h	a	a	a	b	h	h	b	h	h	a	a	a	a	h	h	b	a	a	a	h	b	h	a	h	a	b	h	a	b	b	a	b	b	h	h	a	a	b	b
dixie_LG05_marker_20334895	5	145.397	h	a	a	h	h	a	a	h	a	a	a	b	h	h	b	h	h	a	a	a	a	h	h	b	a	a	a	h	b	h	a	h	a	b	h	a	b	b	a	b	b	h	h	a	a	b	b
dixie_LG06_marker_373015	6	0	h	h	b	a	h	b	b	h	h	b	a	h	b	h	h	a	h	h	a	h	b	a	a	b	h	h	b	h	h	h	b	b	a	h	a	b	b	h	a	h	h	h	h	a	h	h	h
dixie_LG06_marker_372972	6	0	h	h	b	a	h	b	b	h	h	b	a	h	b	h	h	a	h	h	a	h	b	a	a	b	h	h	b	h	h	h	b	b	a	h	a	b	b	h	a	h	h	h	h	a	h	h	h
dixie_LG06_marker_218934	6	2.381	h	h	h	a	h	b	b	h	h	b	a	h	b	h	h	a	h	h	a	h	b	a	a	b	h	h	b	h	h	h	b	b	a	h	a	b	b	h	a	h	h	h	h	a	h	h	h
dixie_LG06_marker_911358	6	7.264	h	h	h	a	h	b	h	h	h	b	a	h	b	h	h	a	h	h	a	h	b	a	a	b	h	h	b	h	h	h	b	b	a	h	a	h	b	h	a	h	h	a	h	a	h	h	h
dixie_LG06_marker_873138	6	8.44	h	h	h	a	h	b	h	h	a	b	a	h	b	h	h	a	h	h	a	h	b	a	a	b	h	h	b	h	h	h	b	b	a	h	a	h	b	h	a	h	h	a	h	a	h	h	h
dixie_LG06_marker_700798	6	8.44	h	h	h	a	h	b	h	h	a	b	a	h	b	h	h	a	h	h	a	h	b	a	a	b	h	h	b	h	h	h	b	b	a	h	a	h	b	h	a	h	h	a	h	a	h	h	h
dixie_LG06_marker_919469	6	8.44	h	h	h	a	h	b	h	h	a	b	a	h	b	h	h	a	h	h	a	h	b	a	a	b	h	h	b	h	h	h	b	b	a	h	a	h	b	h	a	h	h	a	h	a	h	h	h
dixie_LG06_marker_697380	6	9.616	h	h	h	a	h	b	h	h	a	h	a	h	b	h	h	a	h	h	a	h	b	a	a	b	h	h	b	h	h	h	b	b	a	h	a	h	b	h	a	h	h	a	h	a	h	h	h
dixie_LG06_marker_1368379	6	10.793	h	h	h	a	h	b	h	h	a	h	a	h	b	h	h	a	h	h	h	h	b	a	a	b	h	h	b	h	h	h	b	b	a	h	a	h	b	h	a	h	h	a	h	a	h	h	h
dixie_LG06_marker_1080201	6	10.793	h	h	h	a	h	b	h	h	a	h	a	h	b	h	h	a	h	h	h	h	b	a	a	b	h	h	b	h	h	h	b	b	a	h	a	h	b	h	a	h	h	a	h	a	h	h	h
dixie_LG06_marker_1080215	6	10.793	h	h	h	a	h	b	h	h	a	h	a	h	b	h	h	a	h	h	h	h	b	a	a	b	h	h	b	h	h	h	b	b	a	h	a	h	b	h	a	h	h	a	h	a	h	h	h
dixie_LG06_marker_1174670	6	10.793	h	h	h	a	h	b	h	h	a	h	a	h	b	h	h	a	h	h	h	h	b	a	a	b	h	h	b	h	h	h	b	b	a	h	a	h	b	h	a	h	h	a	h	a	h	h	h
dixie_LG06_marker_1146696	6	10.793	h	h	h	a	h	b	h	h	a	h	a	h	b	h	h	a	h	h	h	h	b	a	a	b	h	h	b	h	h	h	b	b	a	h	a	h	b	h	a	h	h	a	h	a	h	h	h
dixie_LG06_marker_1232447	6	10.793	h	h	h	a	h	b	h	h	a	h	a	h	b	h	h	a	h	h	h	h	b	a	a	b	h	h	b	h	h	h	b	b	a	h	a	h	b	h	a	h	h	a	h	a	h	h	h
dixie_LG06_marker_1356963	6	10.793	h	h	h	a	h	b	h	h	a	h	a	h	b	h	h	a	h	h	h	h	b	a	a	b	h	h	b	h	h	h	b	b	a	h	a	h	b	h	a	h	h	a	h	a	h	h	h
dixie_LG06_marker_1232603	6	11.97	h	h	h	a	h	b	h	h	a	h	a	h	b	b	h	a	h	h	h	h	b	a	a	b	h	h	b	h	h	h	b	b	a	h	a	h	b	h	a	h	h	a	h	a	h	h	h
dixie_LG06_marker_1649828	6	13.146	h	h	h	a	h	b	h	h	a	h	a	h	b	b	h	a	h	h	h	h	b	a	a	b	h	h	b	h	h	h	b	b	a	h	a	h	b	h	a	h	h	a	h	a	h	h	h
dixie_LG06_marker_1585599	6	13.146	h	h	h	a	h	b	h	h	a	h	a	h	b	b	h	a	h	h	h	h	b	a	a	b	h	h	b	h	h	h	b	b	a	h	a	h	b	h	a	h	h	a	h	a	h	h	h
dixie_LG06_marker_1605405	6	13.146	h	h	h	a	h	b	h	h	a	h	a	h	b	b	h	a	h	h	h	h	b	a	a	b	h	h	b	h	h	h	b	b	a	h	a	h	b	h	a	h	h	a	h	a	h	h	h
dixie_LG06_marker_1585547	6	13.146	h	h	h	a	h	b	h	h	a	h	a	h	b	b	h	a	h	h	h	h	b	a	a	b	h	h	b	h	h	h	b	b	a	h	a	h	b	h	a	h	h	a	h	a	h	h	h
dixie_LG06_marker_1662199	6	13.146	h	h	h	a	h	b	h	h	a	h	a	h	b	b	h	a	h	h	h	h	b	a	a	b	h	h	b	h	h	h	b	b	a	h	a	h	b	h	a	h	h	a	h	a	h	h	h
dixie_LG06_marker_1645720	6	14.322	h	h	h	a	h	h	h	h	a	h	a	h	b	b	h	a	h	h	h	h	b	a	a	b	h	h	b	h	h	h	b	b	a	h	a	h	b	h	a	h	h	a	h	a	h	h	h
dixie_LG06_marker_1716183	6	21.838	h	h	h	a	h	h	h	h	a	h	a	h	b	b	h	a	h	h	h	h	b	a	a	b	h	h	h	h	a	h	b	b	a	h	a	h	b	a	a	a	h	a	h	a	h	h	h
dixie_LG06_marker_1716249	6	23.013	h	h	h	a	h	h	h	h	a	h	a	h	b	b	h	a	h	h	h	h	b	a	a	b	h	h	h	h	a	h	b	b	a	h	a	h	b	a	h	a	h	a	h	a	h	h	h
dixie_LG06_marker_2380320	6	25.395	h	h	h	a	h	h	h	h	a	h	a	h	b	b	h	a	h	h	h	h	b	a	a	b	h	h	h	h	a	h	b	b	a	h	a	h	b	a	h	a	h	a	h	a	h	h	h
dixie_LG06_marker_2474836	6	25.395	h	h	h	a	h	h	h	h	a	h	a	h	b	b	h	a	h	h	h	h	b	a	a	b	h	h	h	h	a	h	b	b	a	h	a	h	b	a	h	a	h	a	h	a	h	h	h
dixie_LG06_marker_2465093	6	26.571	h	h	h	a	h	b	h	h	a	h	a	h	b	b	h	a	h	h	h	h	b	a	a	b	h	h	h	h	a	h	b	b	a	h	a	h	b	a	h	a	h	a	h	a	h	h	h
dixie_LG06_marker_2493941	6	27.748	b	h	h	a	h	b	h	h	a	h	a	h	b	b	h	a	h	h	h	h	b	a	a	b	h	h	h	h	a	h	b	b	a	h	a	h	b	a	h	a	h	a	h	a	h	h	h
dixie_LG06_marker_2242148	6	27.748	b	h	h	a	h	b	h	h	a	h	a	h	b	b	h	a	h	h	h	h	b	a	a	b	h	h	h	h	a	h	b	b	a	h	a	h	b	a	h	a	h	a	h	a	h	h	h
dixie_LG06_marker_2465010	6	27.748	b	h	h	a	h	b	h	h	a	h	a	h	b	b	h	a	h	h	h	h	b	a	a	b	h	h	h	h	a	h	b	b	a	h	a	h	b	a	h	a	h	a	h	a	h	h	h
dixie_LG06_marker_2493916	6	27.748	b	h	h	a	h	b	h	h	a	h	a	h	b	b	h	a	h	h	h	h	b	a	a	b	h	h	h	h	a	h	b	b	a	h	a	h	b	a	h	a	h	a	h	a	h	h	h
dixie_LG06_marker_2242138	6	27.748	b	h	h	a	h	b	h	h	a	h	a	h	b	b	h	a	h	h	h	h	b	a	a	b	h	h	h	h	a	h	b	b	a	h	a	h	b	a	h	a	h	a	h	a	h	h	h
dixie_LG06_marker_2584902	6	30.129	h	h	h	a	h	b	h	h	a	h	a	h	b	b	h	a	h	h	h	h	b	a	a	b	h	h	h	h	a	h	b	b	a	h	a	h	b	a	h	a	h	a	h	a	h	h	h
dixie_LG06_marker_2584946	6	30.129	h	h	h	a	h	b	h	h	a	h	a	h	b	b	h	a	h	h	h	h	b	a	a	b	h	h	h	h	a	h	b	b	a	h	a	h	b	a	h	a	h	a	h	a	h	h	h
dixie_LG06_marker_2672815	6	36.31	h	h	h	a	h	b	b	h	a	h	a	h	b	b	h	a	h	b	h	b	b	a	a	b	h	h	h	h	a	h	b	b	a	h	h	h	b	a	h	a	h	a	h	a	h	h	h
dixie_LG06_marker_3078120	6	41.192	h	h	h	a	h	b	b	h	a	h	a	h	b	b	h	a	h	b	h	b	b	a	a	b	h	h	h	h	a	h	b	b	a	h	h	h	b	a	h	a	a	a	h	a	h	h	h
dixie_LG06_marker_3267510	6	41.192	h	h	h	a	h	b	b	h	a	h	a	h	b	b	h	a	h	b	h	b	b	a	a	b	h	h	h	h	a	h	b	b	a	h	h	h	b	a	h	a	a	a	h	a	h	h	h
dixie_LG06_marker_2992174	6	41.192	h	h	h	a	h	b	b	h	a	h	a	h	b	b	h	a	h	b	h	b	b	a	a	b	h	h	h	h	a	h	b	b	a	h	h	h	b	a	h	a	a	a	h	a	h	h	h
dixie_LG06_marker_3190320	6	41.192	h	h	h	a	h	b	b	h	a	h	a	h	b	b	h	a	h	b	h	b	b	a	a	b	h	h	h	h	a	h	b	b	a	h	h	h	b	a	h	a	a	a	h	a	h	h	h
dixie_LG06_marker_3251569	6	41.192	h	h	h	a	h	b	b	h	a	h	a	h	b	b	h	a	h	b	h	b	b	a	a	b	h	h	h	h	a	h	b	b	a	h	h	h	b	a	h	a	a	a	h	a	h	h	h
dixie_LG06_marker_2992148	6	41.192	h	h	h	a	h	b	b	h	a	h	a	h	b	b	h	a	h	b	h	b	b	a	a	b	h	h	h	h	a	h	b	b	a	h	h	h	b	a	h	a	a	a	h	a	h	h	h
dixie_LG06_marker_3251543	6	41.192	h	h	h	a	h	b	b	h	a	h	a	h	b	b	h	a	h	b	h	b	b	a	a	b	h	h	h	h	a	h	b	b	a	h	h	h	b	a	h	a	a	a	h	a	h	h	h
dixie_LG06_marker_3276621	6	41.192	h	h	h	a	h	b	b	h	a	h	a	h	b	b	h	a	h	b	h	b	b	a	a	b	h	h	h	h	a	h	b	b	a	h	h	h	b	a	h	a	a	a	h	a	h	h	h
dixie_LG06_marker_3190339	6	41.192	h	h	h	a	h	b	b	h	a	h	a	h	b	b	h	a	h	b	h	b	b	a	a	b	h	h	h	h	a	h	b	b	a	h	h	h	b	a	h	a	a	a	h	a	h	h	h
dixie_LG06_marker_3271409	6	41.192	h	h	h	a	h	b	b	h	a	h	a	h	b	b	h	a	h	b	h	b	b	a	a	b	h	h	h	h	a	h	b	b	a	h	h	h	b	a	h	a	a	a	h	a	h	h	h
dixie_LG06_marker_3267541	6	41.192	h	h	h	a	h	b	b	h	a	h	a	h	b	b	h	a	h	b	h	b	b	a	a	b	h	h	h	h	a	h	b	b	a	h	h	h	b	a	h	a	a	a	h	a	h	h	h
dixie_LG06_marker_3078100	6	41.192	h	h	h	a	h	b	b	h	a	h	a	h	b	b	h	a	h	b	h	b	b	a	a	b	h	h	h	h	a	h	b	b	a	h	h	h	b	a	h	a	a	a	h	a	h	h	h
dixie_LG06_marker_2980887	6	41.192	h	h	h	a	h	b	b	h	a	h	a	h	b	b	h	a	h	b	h	b	b	a	a	b	h	h	h	h	a	h	b	b	a	h	h	h	b	a	h	a	a	a	h	a	h	h	h
dixie_LG06_marker_3271345	6	41.192	h	h	h	a	h	b	b	h	a	h	a	h	b	b	h	a	h	b	h	b	b	a	a	b	h	h	h	h	a	h	b	b	a	h	h	h	b	a	h	a	a	a	h	a	h	h	h
dixie_LG06_marker_3259108	6	41.192	h	h	h	a	h	b	b	h	a	h	a	h	b	b	h	a	h	b	h	b	b	a	a	b	h	h	h	h	a	h	b	b	a	h	h	h	b	a	h	a	a	a	h	a	h	h	h
dixie_LG06_marker_3412412	6	43.573	h	h	h	a	h	b	b	h	a	h	a	h	b	b	h	a	h	b	h	b	b	h	h	b	h	h	h	h	a	h	b	b	a	h	h	h	b	a	h	a	a	a	h	a	h	h	h
dixie_LG06_marker_3417166	6	43.573	h	h	h	a	h	b	b	h	a	h	a	h	b	b	h	a	h	b	h	b	b	h	h	b	h	h	h	h	a	h	b	b	a	h	h	h	b	a	h	a	a	a	h	a	h	h	h
dixie_LG06_marker_3659197	6	44.75	h	h	h	a	h	b	b	h	a	h	a	h	b	b	h	a	h	b	h	b	b	h	h	b	h	h	h	h	a	h	b	b	a	h	h	h	b	a	h	a	a	a	h	a	h	h	h
dixie_LG06_marker_3668311	6	44.75	h	h	h	a	h	b	b	h	a	h	a	h	b	b	h	a	h	b	h	b	b	h	h	b	h	h	h	h	a	h	b	b	a	h	h	h	b	a	h	a	a	a	h	a	h	h	h
dixie_LG06_marker_3659200	6	44.75	h	h	h	a	h	b	b	h	a	h	a	h	b	b	h	a	h	b	h	b	b	h	h	b	h	h	h	h	a	h	b	b	a	h	h	h	b	a	h	a	a	a	h	a	h	h	h
dixie_LG06_marker_4286714	6	49.632	h	h	h	a	h	b	b	b	a	h	a	h	b	b	h	a	h	b	h	b	b	h	h	b	h	h	h	b	a	h	b	b	a	h	h	h	b	a	h	a	a	a	h	a	h	h	h
dixie_LG06_marker_4286716	6	49.632	h	h	h	a	h	b	b	b	a	h	a	h	b	b	h	a	h	b	h	b	b	h	h	b	h	h	h	b	a	h	b	b	a	h	h	h	b	a	h	a	a	a	h	a	h	h	h
dixie_LG06_marker_4166767	6	50.808	h	h	h	a	h	b	b	b	a	h	a	h	h	b	h	a	h	b	h	b	b	h	h	b	h	h	h	b	a	h	b	b	a	h	h	h	b	a	h	a	a	a	h	a	h	h	h
dixie_LG06_marker_4166713	6	51.985	h	h	h	a	h	b	b	h	a	h	a	h	h	b	h	a	h	b	h	b	b	h	h	b	h	h	h	b	a	h	b	b	a	h	h	h	b	a	h	a	a	a	h	a	h	h	h
dixie_LG06_marker_4126534	6	51.985	h	h	h	a	h	b	b	h	a	h	a	h	h	b	h	a	h	b	h	b	b	h	h	b	h	h	h	b	a	h	b	b	a	h	h	h	b	a	h	a	a	a	h	a	h	h	h
dixie_LG06_marker_4061835	6	51.985	h	h	h	a	h	b	b	h	a	h	a	h	h	b	h	a	h	b	h	b	b	h	h	b	h	h	h	b	a	h	b	b	a	h	h	h	b	a	h	a	a	a	h	a	h	h	h
dixie_LG06_marker_4239485	6	51.985	h	h	h	a	h	b	b	h	a	h	a	h	h	b	h	a	h	b	h	b	b	h	h	b	h	h	h	b	a	h	b	b	a	h	h	h	b	a	h	a	a	a	h	a	h	h	h
dixie_LG06_marker_4260759	6	51.985	h	h	h	a	h	b	b	h	a	h	a	h	h	b	h	a	h	b	h	b	b	h	h	b	h	h	h	b	a	h	b	b	a	h	h	h	b	a	h	a	a	a	h	a	h	h	h
dixie_LG06_marker_4239494	6	51.985	h	h	h	a	h	b	b	h	a	h	a	h	h	b	h	a	h	b	h	b	b	h	h	b	h	h	h	b	a	h	b	b	a	h	h	h	b	a	h	a	a	a	h	a	h	h	h
dixie_LG06_marker_4217118	6	51.985	h	h	h	a	h	b	b	h	a	h	a	h	h	b	h	a	h	b	h	b	b	h	h	b	h	h	h	b	a	h	b	b	a	h	h	h	b	a	h	a	a	a	h	a	h	h	h
dixie_LG06_marker_4409883	6	53.161	h	h	h	a	h	b	b	h	a	h	a	h	h	b	h	a	h	b	h	b	b	h	h	b	h	h	h	b	a	h	b	b	a	h	h	h	b	a	h	a	a	a	h	a	h	h	h
dixie_LG06_marker_4584370	6	55.543	h	h	h	a	h	b	b	h	a	h	a	h	h	b	h	a	h	b	h	b	b	h	h	b	h	h	h	b	a	h	b	b	a	h	h	h	b	a	h	a	a	a	h	a	h	h	h
dixie_LG06_marker_4584330	6	55.543	h	h	h	a	h	b	b	h	a	h	a	h	h	b	h	a	h	b	h	b	b	h	h	b	h	h	h	b	a	h	b	b	a	h	h	h	b	a	h	a	a	a	h	a	h	h	h
dixie_LG06_marker_4584387	6	55.543	h	h	h	a	h	b	b	h	a	h	a	h	h	b	h	a	h	b	h	b	b	h	h	b	h	h	h	b	a	h	b	b	a	h	h	h	b	a	h	a	a	a	h	a	h	h	h
dixie_LG06_marker_5020192	6	56.719	h	h	h	a	h	b	b	h	a	h	a	h	h	b	h	a	h	b	h	b	b	h	h	b	h	h	h	b	a	h	b	b	a	h	h	h	b	a	h	a	a	a	h	a	h	h	h
dixie_LG06_marker_4634856	6	56.719	h	h	h	a	h	b	b	h	a	h	a	h	h	b	h	a	h	b	h	b	b	h	h	b	h	h	h	b	a	h	b	b	a	h	h	h	b	a	h	a	a	a	h	a	h	h	h
dixie_LG06_marker_4987806	6	56.719	h	h	h	a	h	b	b	h	a	h	a	h	h	b	h	a	h	b	h	b	b	h	h	b	h	h	h	b	a	h	b	b	a	h	h	h	b	a	h	a	a	a	h	a	h	h	h
dixie_LG06_marker_5020216	6	56.719	h	h	h	a	h	b	b	h	a	h	a	h	h	b	h	a	h	b	h	b	b	h	h	b	h	h	h	b	a	h	b	b	a	h	h	h	b	a	h	a	a	a	h	a	h	h	h
dixie_LG06_marker_5461592	6	57.896	h	h	h	a	h	b	b	h	a	h	a	h	h	b	h	a	h	b	h	b	b	h	h	b	h	h	h	b	a	h	b	b	a	h	h	h	b	a	h	a	a	a	h	a	h	h	h
dixie_LG06_marker_5358432	6	57.896	h	h	h	a	h	b	b	h	a	h	a	h	h	b	h	a	h	b	h	b	b	h	h	b	h	h	h	b	a	h	b	b	a	h	h	h	b	a	h	a	a	a	h	a	h	h	h
dixie_LG06_marker_5358450	6	57.896	h	h	h	a	h	b	b	h	a	h	a	h	h	b	h	a	h	b	h	b	b	h	h	b	h	h	h	b	a	h	b	b	a	h	h	h	b	a	h	a	a	a	h	a	h	h	h
dixie_LG06_marker_5207731	6	57.896	h	h	h	a	h	b	b	h	a	h	a	h	h	b	h	a	h	b	h	b	b	h	h	b	h	h	h	b	a	h	b	b	a	h	h	h	b	a	h	a	a	a	h	a	h	h	h
dixie_LG06_marker_5302844	6	57.896	h	h	h	a	h	b	b	h	a	h	a	h	h	b	h	a	h	b	h	b	b	h	h	b	h	h	h	b	a	h	b	b	a	h	h	h	b	a	h	a	a	a	h	a	h	h	h
dixie_LG06_marker_5357250	6	57.896	h	h	h	a	h	b	b	h	a	h	a	h	h	b	h	a	h	b	h	b	b	h	h	b	h	h	h	b	a	h	b	b	a	h	h	h	b	a	h	a	a	a	h	a	h	h	h
dixie_LG06_marker_5361240	6	57.896	h	h	h	a	h	b	b	h	a	h	a	h	h	b	h	a	h	b	h	b	b	h	h	b	h	h	h	b	a	h	b	b	a	h	h	h	b	a	h	a	a	a	h	a	h	h	h
dixie_LG06_marker_5302792	6	57.896	h	h	h	a	h	b	b	h	a	h	a	h	h	b	h	a	h	b	h	b	b	h	h	b	h	h	h	b	a	h	b	b	a	h	h	h	b	a	h	a	a	a	h	a	h	h	h
dixie_LG06_marker_5369209	6	60.277	h	h	h	a	h	b	b	h	a	h	a	h	h	b	h	a	h	b	h	b	b	a	h	b	h	h	h	b	a	h	b	b	a	h	h	h	b	a	h	a	a	a	h	a	h	h	h
dixie_LG06_marker_5369194	6	60.277	h	h	h	a	h	b	b	h	a	h	a	h	h	b	h	a	h	b	h	b	b	a	h	b	h	h	h	b	a	h	b	b	a	h	h	h	b	a	h	a	a	a	h	a	h	h	h
dixie_LG06_marker_5369246	6	60.277	h	h	h	a	h	b	b	h	a	h	a	h	h	b	h	a	h	b	h	b	b	a	h	b	h	h	h	b	a	h	b	b	a	h	h	h	b	a	h	a	a	a	h	a	h	h	h
dixie_LG06_marker_5369228	6	60.277	h	h	h	a	h	b	b	h	a	h	a	h	h	b	h	a	h	b	h	b	b	a	h	b	h	h	h	b	a	h	b	b	a	h	h	h	b	a	h	a	a	a	h	a	h	h	h
dixie_LG06_marker_5369181	6	60.277	h	h	h	a	h	b	b	h	a	h	a	h	h	b	h	a	h	b	h	b	b	a	h	b	h	h	h	b	a	h	b	b	a	h	h	h	b	a	h	a	a	a	h	a	h	h	h
dixie_LG06_marker_5743000	6	63.893	h	h	h	a	h	b	b	h	a	h	a	a	h	b	h	a	h	b	h	b	b	h	h	b	h	h	h	b	a	h	b	b	a	h	h	h	b	a	h	a	a	a	h	a	h	h	h
dixie_LG06_marker_5742948	6	63.893	h	h	h	a	h	b	b	h	a	h	a	a	h	b	h	a	h	b	h	b	b	h	h	b	h	h	h	b	a	h	b	b	a	h	h	h	b	a	h	a	a	a	h	a	h	h	h
dixie_LG06_marker_5762215	6	65.07	h	h	h	a	h	b	b	h	a	h	a	a	h	b	h	a	h	b	h	b	b	h	h	b	h	h	h	b	a	h	b	b	a	h	h	h	b	a	h	a	a	a	h	a	h	h	h
dixie_LG06_marker_5767154	6	65.07	h	h	h	a	h	b	b	h	a	h	a	a	h	b	h	a	h	b	h	b	b	h	h	b	h	h	h	b	a	h	b	b	a	h	h	h	b	a	h	a	a	a	h	a	h	h	h
dixie_LG06_marker_5818622	6	65.07	h	h	h	a	h	b	b	h	a	h	a	a	h	b	h	a	h	b	h	b	b	h	h	b	h	h	h	b	a	h	b	b	a	h	h	h	b	a	h	a	a	a	h	a	h	h	h
dixie_LG06_marker_5835731	6	66.246	h	h	h	a	h	b	b	h	a	h	a	a	h	b	h	a	h	b	h	b	b	h	h	b	h	h	h	b	a	h	b	b	a	h	h	h	b	a	h	a	a	a	h	a	h	h	h
dixie_LG06_marker_5931316	6	66.246	h	h	h	a	h	b	b	h	a	h	a	a	h	b	h	a	h	b	h	b	b	h	h	b	h	h	h	b	a	h	b	b	a	h	h	h	b	a	h	a	a	a	h	a	h	h	h
dixie_LG06_marker_6260391	6	69.862	b	h	h	h	h	b	b	h	a	h	a	a	h	b	h	a	h	b	h	b	b	h	h	b	h	h	h	b	a	h	b	b	a	h	h	h	b	a	h	a	a	a	h	a	h	h	h
dixie_LG06_marker_6393361	6	69.862	b	h	h	h	h	b	b	h	a	h	a	a	h	b	h	a	h	b	h	b	b	h	h	b	h	h	h	b	a	h	b	b	a	h	h	h	b	a	h	a	a	a	h	a	h	h	h
dixie_LG06_marker_6247747	6	69.862	b	h	h	h	h	b	b	h	a	h	a	a	h	b	h	a	h	b	h	b	b	h	h	b	h	h	h	b	a	h	b	b	a	h	h	h	b	a	h	a	a	a	h	a	h	h	h
dixie_LG06_marker_6247715	6	69.862	b	h	h	h	h	b	b	h	a	h	a	a	h	b	h	a	h	b	h	b	b	h	h	b	h	h	h	b	a	h	b	b	a	h	h	h	b	a	h	a	a	a	h	a	h	h	h
dixie_LG06_marker_6162424	6	71.039	b	h	h	h	h	b	b	h	a	h	a	a	b	b	h	a	h	b	h	b	b	h	h	b	h	h	h	b	a	h	b	b	a	h	h	h	b	a	h	a	a	a	h	a	h	h	h
dixie_LG06_marker_6162412	6	71.039	b	h	h	h	h	b	b	h	a	h	a	a	b	b	h	a	h	b	h	b	b	h	h	b	h	h	h	b	a	h	b	b	a	h	h	h	b	a	h	a	a	a	h	a	h	h	h
dixie_LG06_marker_6162415	6	71.039	b	h	h	h	h	b	b	h	a	h	a	a	b	b	h	a	h	b	h	b	b	h	h	b	h	h	h	b	a	h	b	b	a	h	h	h	b	a	h	a	a	a	h	a	h	h	h
dixie_LG06_marker_6312897	6	72.215	b	h	h	h	h	b	b	h	a	h	a	a	b	b	h	a	h	b	h	b	b	h	h	b	h	h	h	b	a	h	b	h	a	h	h	h	b	a	h	a	a	a	h	a	h	h	h
dixie_LG06_marker_6288235	6	73.392	b	h	h	h	h	b	b	h	a	h	a	a	h	b	h	a	h	b	h	b	b	h	h	b	h	h	h	b	a	h	b	h	a	h	h	h	b	a	h	a	a	a	h	a	h	h	h
dixie_LG06_marker_6390728	6	73.392	b	h	h	h	h	b	b	h	a	h	a	a	h	b	h	a	h	b	h	b	b	h	h	b	h	h	h	b	a	h	b	h	a	h	h	h	b	a	h	a	a	a	h	a	h	h	h
dixie_LG06_marker_6231384	6	74.568	b	h	h	h	h	b	b	h	a	h	a	a	h	b	h	a	h	b	h	b	b	h	h	b	h	h	h	b	a	h	b	h	a	b	h	h	b	a	h	a	a	a	h	a	h	h	h
dixie_LG06_marker_6329327	6	74.568	b	h	h	h	h	b	b	h	a	h	a	a	h	b	h	a	h	b	h	b	b	h	h	b	h	h	h	b	a	h	b	h	a	b	h	h	b	a	h	a	a	a	h	a	h	h	h
dixie_LG06_marker_6533789	6	75.745	b	h	h	h	h	b	b	h	a	h	a	a	h	b	h	a	h	b	h	b	b	h	h	b	h	h	h	b	a	h	b	h	a	b	h	h	b	a	h	a	a	h	h	a	h	h	h
dixie_LG06_marker_6533739	6	75.745	b	h	h	h	h	b	b	h	a	h	a	a	h	b	h	a	h	b	h	b	b	h	h	b	h	h	h	b	a	h	b	h	a	b	h	h	b	a	h	a	a	h	h	a	h	h	h
dixie_LG06_marker_6626155	6	75.745	b	h	h	h	h	b	b	h	a	h	a	a	h	b	h	a	h	b	h	b	b	h	h	b	h	h	h	b	a	h	b	h	a	b	h	h	b	a	h	a	a	h	h	a	h	h	h
dixie_LG06_marker_6533758	6	75.745	b	h	h	h	h	b	b	h	a	h	a	a	h	b	h	a	h	b	h	b	b	h	h	b	h	h	h	b	a	h	b	h	a	b	h	h	b	a	h	a	a	h	h	a	h	h	h
dixie_LG06_marker_6626051	6	75.745	b	h	h	h	h	b	b	h	a	h	a	a	h	b	h	a	h	b	h	b	b	h	h	b	h	h	h	b	a	h	b	h	a	b	h	h	b	a	h	a	a	h	h	a	h	h	h
dixie_LG06_marker_6533790	6	75.745	b	h	h	h	h	b	b	h	a	h	a	a	h	b	h	a	h	b	h	b	b	h	h	b	h	h	h	b	a	h	b	h	a	b	h	h	b	a	h	a	a	h	h	a	h	h	h
dixie_LG06_marker_6819845	6	76.921	b	h	h	h	h	b	b	h	a	h	a	a	h	b	h	a	h	b	h	b	b	h	h	b	h	h	h	b	a	h	h	h	a	b	h	h	b	a	h	a	a	h	h	a	h	h	h
dixie_LG06_marker_7677269	6	84.436	b	h	h	h	b	b	b	h	a	h	a	a	h	h	h	h	h	b	h	b	b	h	h	b	h	h	h	b	a	h	h	b	a	b	h	h	b	a	h	a	a	h	h	a	h	h	h
dixie_LG06_marker_7646459	6	84.436	b	h	h	h	b	b	b	h	a	h	a	a	h	h	h	h	h	b	h	b	b	h	h	b	h	h	h	b	a	h	h	b	a	b	h	h	b	a	h	a	a	h	h	a	h	h	h
dixie_LG06_marker_7578453	6	84.436	b	h	h	h	b	b	b	h	a	h	a	a	h	h	h	h	h	b	h	b	b	h	h	b	h	h	h	b	a	h	h	b	a	b	h	h	b	a	h	a	a	h	h	a	h	h	h
dixie_LG06_marker_7534360	6	84.436	b	h	h	h	b	b	b	h	a	h	a	a	h	h	h	h	h	b	h	b	b	h	h	b	h	h	h	b	a	h	h	b	a	b	h	h	b	a	h	a	a	h	h	a	h	h	h
dixie_LG06_marker_7646448	6	84.436	b	h	h	h	b	b	b	h	a	h	a	a	h	h	h	h	h	b	h	b	b	h	h	b	h	h	h	b	a	h	h	b	a	b	h	h	b	a	h	a	a	h	h	a	h	h	h
dixie_LG06_marker_7806236	6	85.612	b	h	h	h	b	b	b	h	a	h	a	a	h	h	h	h	h	b	h	b	b	h	h	b	h	h	h	b	a	h	h	b	a	b	h	h	b	a	h	a	a	h	h	a	h	h	h
dixie_LG06_marker_7806128	6	85.612	b	h	h	h	b	b	b	h	a	h	a	a	h	h	h	h	h	b	h	b	b	h	h	b	h	h	h	b	a	h	h	b	a	b	h	h	b	a	h	a	a	h	h	a	h	h	h
dixie_LG06_marker_7806253	6	85.612	b	h	h	h	b	b	b	h	a	h	a	a	h	h	h	h	h	b	h	b	b	h	h	b	h	h	h	b	a	h	h	b	a	b	h	h	b	a	h	a	a	h	h	a	h	h	h
dixie_LG06_marker_7979920	6	89.228	b	h	h	h	b	b	b	h	a	h	a	h	h	h	h	h	h	b	h	b	b	h	h	b	h	h	h	b	a	h	h	b	a	b	h	h	b	a	h	a	a	h	h	a	h	h	h
dixie_LG06_marker_7979876	6	89.228	b	h	h	h	b	b	b	h	a	h	a	h	h	h	h	h	h	b	h	b	b	h	h	b	h	h	h	b	a	h	h	b	a	b	h	h	b	a	h	a	a	h	h	a	h	h	h
dixie_LG06_marker_7993623	6	89.228	b	h	h	h	b	b	b	h	a	h	a	h	h	h	h	h	h	b	h	b	b	h	h	b	h	h	h	b	a	h	h	b	a	b	h	h	b	a	h	a	a	h	h	a	h	h	h
dixie_LG06_marker_8267036	6	91.61	b	h	h	h	b	b	b	h	a	h	a	h	h	h	h	h	h	b	h	b	b	h	h	b	h	h	h	b	a	h	h	b	a	b	h	h	b	a	h	a	a	h	h	a	h	h	h
dixie_LG06_marker_8307535	6	93.991	b	h	h	h	b	b	b	h	a	h	a	h	h	h	h	h	h	b	h	b	b	h	h	b	h	h	h	b	a	h	h	b	a	b	h	h	b	a	h	a	a	h	h	a	h	h	h
dixie_LG06_marker_8307477	6	93.991	b	h	h	h	b	b	b	h	a	h	a	h	h	h	h	h	h	b	h	b	b	h	h	b	h	h	h	b	a	h	h	b	a	b	h	h	b	a	h	a	a	h	h	a	h	h	h
dixie_LG06_marker_8307551	6	93.991	b	h	h	h	b	b	b	h	a	h	a	h	h	h	h	h	h	b	h	b	b	h	h	b	h	h	h	b	a	h	h	b	a	b	h	h	b	a	h	a	a	h	h	a	h	h	h
dixie_LG06_marker_8307561	6	93.991	b	h	h	h	b	b	b	h	a	h	a	h	h	h	h	h	h	b	h	b	b	h	h	b	h	h	h	b	a	h	h	b	a	b	h	h	b	a	h	a	a	h	h	a	h	h	h
dixie_LG06_marker_8448591	6	96.373	b	h	h	h	b	b	b	h	a	h	a	h	h	h	h	h	h	b	h	b	b	h	h	b	h	h	h	b	a	h	h	b	a	b	h	h	b	a	h	a	a	h	h	a	h	h	h
dixie_LG06_marker_8778501	6	96.373	b	h	h	h	b	b	b	h	a	h	a	h	h	h	h	h	h	b	h	b	b	h	h	b	h	h	h	b	a	h	h	b	a	b	h	h	b	a	h	a	a	h	h	a	h	h	h
dixie_LG06_marker_8448644	6	96.373	b	h	h	h	b	b	b	h	a	h	a	h	h	h	h	h	h	b	h	b	b	h	h	b	h	h	h	b	a	h	h	b	a	b	h	h	b	a	h	a	a	h	h	a	h	h	h
dixie_LG06_marker_9244370	6	98.754	b	h	h	h	b	b	b	h	a	h	a	h	h	h	a	h	h	b	h	b	h	h	h	b	h	h	h	b	a	h	h	b	a	b	h	h	b	a	h	a	a	h	h	a	h	h	h
dixie_LG06_marker_9189528	6	98.754	b	h	h	h	b	b	b	h	a	h	a	h	h	h	a	h	h	b	h	b	h	h	h	b	h	h	h	b	a	h	h	b	a	b	h	h	b	a	h	a	a	h	h	a	h	h	h
dixie_LG06_marker_9189534	6	98.754	b	h	h	h	b	b	b	h	a	h	a	h	h	h	a	h	h	b	h	b	h	h	h	b	h	h	h	b	a	h	h	b	a	b	h	h	b	a	h	a	a	h	h	a	h	h	h
dixie_LG06_marker_9504066	6	99.93	b	h	h	h	h	b	b	h	a	h	a	h	h	h	a	h	h	b	h	b	h	h	h	b	h	h	h	b	a	h	h	b	a	b	h	h	b	a	h	a	a	h	h	a	h	h	h
dixie_LG06_marker_9598298	6	99.93	b	h	h	h	h	b	b	h	a	h	a	h	h	h	a	h	h	b	h	b	h	h	h	b	h	h	h	b	a	h	h	b	a	b	h	h	b	a	h	a	a	h	h	a	h	h	h
dixie_LG06_marker_9760089	6	101.107	b	h	h	h	b	b	b	h	a	h	a	h	h	h	a	h	h	b	h	b	h	h	h	b	h	h	h	b	a	h	h	b	a	b	h	h	b	a	h	a	a	h	h	a	h	h	h
dixie_LG06_marker_10036698	6	104.723	b	h	h	h	b	b	b	h	a	h	a	h	h	h	a	h	h	b	h	b	h	h	h	b	h	h	h	b	a	h	h	b	a	b	h	h	b	h	h	h	a	h	h	a	h	h	h
dixie_LG06_marker_10036705	6	104.723	b	h	h	h	b	b	b	h	a	h	a	h	h	h	a	h	h	b	h	b	h	h	h	b	h	h	h	b	a	h	h	b	a	b	h	h	b	h	h	h	a	h	h	a	h	h	h
dixie_LG06_marker_10314198	6	105.899	b	h	h	h	b	b	b	h	a	h	a	h	h	h	h	h	h	b	h	b	h	h	h	b	h	h	h	b	a	h	h	b	a	b	h	h	b	h	h	h	a	h	h	a	h	h	h
dixie_LG06_marker_10314199	6	105.899	b	h	h	h	b	b	b	h	a	h	a	h	h	h	h	h	h	b	h	b	h	h	h	b	h	h	h	b	a	h	h	b	a	b	h	h	b	h	h	h	a	h	h	a	h	h	h
dixie_LG06_marker_10612456	6	107.076	b	h	h	h	b	b	b	h	a	h	a	h	h	b	h	h	h	b	h	b	h	h	h	b	h	h	h	b	a	h	h	b	a	b	h	h	b	h	h	h	a	h	h	a	h	h	h
dixie_LG06_marker_10715800	6	107.076	b	h	h	h	b	b	b	h	a	h	a	h	h	b	h	h	h	b	h	b	h	h	h	b	h	h	h	b	a	h	h	b	a	b	h	h	b	h	h	h	a	h	h	a	h	h	h
dixie_LG06_marker_10612582	6	109.457	b	h	h	a	b	b	b	h	a	h	a	h	h	b	h	h	h	b	h	b	h	h	h	b	h	h	h	b	a	h	h	b	a	b	h	h	b	h	h	h	a	h	h	a	h	h	h
dixie_LG06_marker_10612594	6	109.457	b	h	h	a	b	b	b	h	a	h	a	h	h	b	h	h	h	b	h	b	h	h	h	b	h	h	h	b	a	h	h	b	a	b	h	h	b	h	h	h	a	h	h	a	h	h	h
dixie_LG06_marker_10612612	6	109.457	b	h	h	a	b	b	b	h	a	h	a	h	h	b	h	h	h	b	h	b	h	h	h	b	h	h	h	b	a	h	h	b	a	b	h	h	b	h	h	h	a	h	h	a	h	h	h
dixie_LG06_marker_12418179	6	113.074	b	h	h	a	b	b	b	h	a	h	a	h	h	b	h	h	h	b	h	b	h	h	h	b	h	h	h	b	a	h	h	b	a	h	h	h	b	h	h	h	a	h	h	a	h	h	h
dixie_LG06_marker_11412462	6	114.25	b	h	h	a	b	b	b	h	a	h	a	h	h	b	h	h	h	b	h	b	h	h	h	b	h	h	b	b	a	h	h	b	a	h	h	h	b	h	h	h	a	h	h	a	h	h	h
dixie_LG06_marker_11412461	6	114.25	b	h	h	a	b	b	b	h	a	h	a	h	h	b	h	h	h	b	h	b	h	h	h	b	h	h	b	b	a	h	h	b	a	h	h	h	b	h	h	h	a	h	h	a	h	h	h
dixie_LG06_marker_11561680	6	115.426	b	h	h	h	b	b	b	h	a	h	a	h	h	b	h	h	h	b	h	b	h	h	h	b	h	h	b	b	a	h	h	b	a	h	h	h	b	h	h	h	a	h	h	a	h	h	h
dixie_LG06_marker_11211716	6	115.426	b	h	h	h	b	b	b	h	a	h	a	h	h	b	h	h	h	b	h	b	h	h	h	b	h	h	b	b	a	h	h	b	a	h	h	h	b	h	h	h	a	h	h	a	h	h	h
dixie_LG06_marker_11171008	6	115.426	b	h	h	h	b	b	b	h	a	h	a	h	h	b	h	h	h	b	h	b	h	h	h	b	h	h	b	b	a	h	h	b	a	h	h	h	b	h	h	h	a	h	h	a	h	h	h
dixie_LG06_marker_11211715	6	115.426	b	h	h	h	b	b	b	h	a	h	a	h	h	b	h	h	h	b	h	b	h	h	h	b	h	h	b	b	a	h	h	b	a	h	h	h	b	h	h	h	a	h	h	a	h	h	h
dixie_LG06_marker_11561682	6	115.426	b	h	h	h	b	b	b	h	a	h	a	h	h	b	h	h	h	b	h	b	h	h	h	b	h	h	b	b	a	h	h	b	a	h	h	h	b	h	h	h	a	h	h	a	h	h	h
dixie_LG06_marker_11211674	6	115.426	b	h	h	h	b	b	b	h	a	h	a	h	h	b	h	h	h	b	h	b	h	h	h	b	h	h	b	b	a	h	h	b	a	h	h	h	b	h	h	h	a	h	h	a	h	h	h
dixie_LG06_marker_12433715	6	116.603	b	h	h	h	b	b	b	h	a	b	a	h	h	b	h	h	h	b	h	b	h	h	h	b	h	h	b	b	a	h	h	b	a	h	h	h	b	h	h	h	a	h	h	a	h	h	h
dixie_LG06_marker_11999216	6	116.603	b	h	h	h	b	b	b	h	a	b	a	h	h	b	h	h	h	b	h	b	h	h	h	b	h	h	b	b	a	h	h	b	a	h	h	h	b	h	h	h	a	h	h	a	h	h	h
dixie_LG06_marker_12334861	6	116.603	b	h	h	h	b	b	b	h	a	b	a	h	h	b	h	h	h	b	h	b	h	h	h	b	h	h	b	b	a	h	h	b	a	h	h	h	b	h	h	h	a	h	h	a	h	h	h
dixie_LG06_marker_12247117	6	116.603	b	h	h	h	b	b	b	h	a	b	a	h	h	b	h	h	h	b	h	b	h	h	h	b	h	h	b	b	a	h	h	b	a	h	h	h	b	h	h	h	a	h	h	a	h	h	h
dixie_LG06_marker_12536383	6	116.603	b	h	h	h	b	b	b	h	a	b	a	h	h	b	h	h	h	b	h	b	h	h	h	b	h	h	b	b	a	h	h	b	a	h	h	h	b	h	h	h	a	h	h	a	h	h	h
dixie_LG06_marker_12536369	6	116.603	b	h	h	h	b	b	b	h	a	b	a	h	h	b	h	h	h	b	h	b	h	h	h	b	h	h	b	b	a	h	h	b	a	h	h	h	b	h	h	h	a	h	h	a	h	h	h
dixie_LG06_marker_12334815	6	116.603	b	h	h	h	b	b	b	h	a	b	a	h	h	b	h	h	h	b	h	b	h	h	h	b	h	h	b	b	a	h	h	b	a	h	h	h	b	h	h	h	a	h	h	a	h	h	h
dixie_LG06_marker_12536382	6	116.603	b	h	h	h	b	b	b	h	a	b	a	h	h	b	h	h	h	b	h	b	h	h	h	b	h	h	b	b	a	h	h	b	a	h	h	h	b	h	h	h	a	h	h	a	h	h	h
dixie_LG06_marker_12433717	6	116.603	b	h	h	h	b	b	b	h	a	b	a	h	h	b	h	h	h	b	h	b	h	h	h	b	h	h	b	b	a	h	h	b	a	h	h	h	b	h	h	h	a	h	h	a	h	h	h
dixie_LG06_marker_12334890	6	116.603	b	h	h	h	b	b	b	h	a	b	a	h	h	b	h	h	h	b	h	b	h	h	h	b	h	h	b	b	a	h	h	b	a	h	h	h	b	h	h	h	a	h	h	a	h	h	h
dixie_LG06_marker_12334836	6	116.603	b	h	h	h	b	b	b	h	a	b	a	h	h	b	h	h	h	b	h	b	h	h	h	b	h	h	b	b	a	h	h	b	a	h	h	h	b	h	h	h	a	h	h	a	h	h	h
dixie_LG06_marker_12433633	6	116.603	b	h	h	h	b	b	b	h	a	b	a	h	h	b	h	h	h	b	h	b	h	h	h	b	h	h	b	b	a	h	h	b	a	h	h	h	b	h	h	h	a	h	h	a	h	h	h
dixie_LG06_marker_11995273	6	116.603	b	h	h	h	b	b	b	h	a	b	a	h	h	b	h	h	h	b	h	b	h	h	h	b	h	h	b	b	a	h	h	b	a	h	h	h	b	h	h	h	a	h	h	a	h	h	h
dixie_LG06_marker_12472663	6	116.603	b	h	h	h	b	b	b	h	a	b	a	h	h	b	h	h	h	b	h	b	h	h	h	b	h	h	b	b	a	h	h	b	a	h	h	h	b	h	h	h	a	h	h	a	h	h	h
dixie_LG06_marker_11995243	6	116.603	b	h	h	h	b	b	b	h	a	b	a	h	h	b	h	h	h	b	h	b	h	h	h	b	h	h	b	b	a	h	h	b	a	h	h	h	b	h	h	h	a	h	h	a	h	h	h
dixie_LG06_marker_12766476	6	117.779	b	h	h	h	b	b	b	h	a	b	a	h	h	b	h	h	h	b	h	b	h	h	h	b	h	h	b	b	a	h	h	b	a	h	h	h	b	h	h	h	a	h	h	a	h	h	h
dixie_LG06_marker_12903724	6	117.779	b	h	h	h	b	b	b	h	a	b	a	h	h	b	h	h	h	b	h	b	h	h	h	b	h	h	b	b	a	h	h	b	a	h	h	h	b	h	h	h	a	h	h	a	h	h	h
dixie_LG06_marker_12776378	6	117.779	b	h	h	h	b	b	b	h	a	b	a	h	h	b	h	h	h	b	h	b	h	h	h	b	h	h	b	b	a	h	h	b	a	h	h	h	b	h	h	h	a	h	h	a	h	h	h
dixie_LG06_marker_13120996	6	118.956	b	h	h	h	b	b	b	h	a	b	a	h	h	b	h	h	h	b	h	b	h	h	h	b	h	h	b	b	a	h	h	b	a	h	h	h	b	h	h	h	a	h	h	a	h	h	h
dixie_LG06_marker_13393595	6	118.956	b	h	h	h	b	b	b	h	a	b	a	h	h	b	h	h	h	b	h	b	h	h	h	b	h	h	b	b	a	h	h	b	a	h	h	h	b	h	h	h	a	h	h	a	h	h	h
dixie_LG06_marker_13393591	6	118.956	b	h	h	h	b	b	b	h	a	b	a	h	h	b	h	h	h	b	h	b	h	h	h	b	h	h	b	b	a	h	h	b	a	h	h	h	b	h	h	h	a	h	h	a	h	h	h
dixie_LG06_marker_13121051	6	118.956	b	h	h	h	b	b	b	h	a	b	a	h	h	b	h	h	h	b	h	b	h	h	h	b	h	h	b	b	a	h	h	b	a	h	h	h	b	h	h	h	a	h	h	a	h	h	h
dixie_LG06_marker_13393684	6	118.956	b	h	h	h	b	b	b	h	a	b	a	h	h	b	h	h	h	b	h	b	h	h	h	b	h	h	b	b	a	h	h	b	a	h	h	h	b	h	h	h	a	h	h	a	h	h	h
dixie_LG06_marker_13504600	6	121.337	b	h	h	h	b	b	b	h	a	b	a	h	h	b	h	h	h	b	h	b	h	h	h	b	a	h	b	b	a	h	h	b	a	h	h	h	b	h	h	h	a	h	h	a	h	h	h
dixie_LG06_marker_13549729	6	121.337	b	h	h	h	b	b	b	h	a	b	a	h	h	b	h	h	h	b	h	b	h	h	h	b	a	h	b	b	a	h	h	b	a	h	h	h	b	h	h	h	a	h	h	a	h	h	h
dixie_LG06_marker_14059016	6	124.954	b	h	h	h	b	b	b	h	a	b	a	h	h	b	h	h	h	b	h	b	h	h	h	b	a	h	b	b	a	h	h	b	a	h	h	h	b	h	h	h	a	h	h	a	h	h	h
dixie_LG06_marker_14021984	6	126.13	b	h	h	h	b	b	b	h	a	b	a	h	h	b	h	h	h	b	h	b	h	h	h	b	a	h	b	b	a	h	h	b	a	h	h	h	b	h	h	h	a	h	h	a	h	h	h
dixie_LG06_marker_13958743	6	126.13	b	h	h	h	b	b	b	h	a	b	a	h	h	b	h	h	h	b	h	b	h	h	h	b	a	h	b	b	a	h	h	b	a	h	h	h	b	h	h	h	a	h	h	a	h	h	h
dixie_LG06_marker_14021928	6	126.13	b	h	h	h	b	b	b	h	a	b	a	h	h	b	h	h	h	b	h	b	h	h	h	b	a	h	b	b	a	h	h	b	a	h	h	h	b	h	h	h	a	h	h	a	h	h	h
dixie_LG06_marker_14037817	6	126.13	b	h	h	h	b	b	b	h	a	b	a	h	h	b	h	h	h	b	h	b	h	h	h	b	a	h	b	b	a	h	h	b	a	h	h	h	b	h	h	h	a	h	h	a	h	h	h
dixie_LG06_marker_14303169	6	127.306	b	h	h	h	b	b	b	h	a	b	a	h	h	b	h	h	h	b	h	b	h	h	h	b	a	h	b	b	a	h	h	b	a	h	h	h	b	h	h	h	a	h	h	a	h	h	h
dixie_LG06_marker_14573216	6	133.487	b	h	h	h	b	b	h	h	a	b	h	h	h	b	h	h	h	b	h	b	b	h	h	b	a	h	b	b	a	h	h	b	a	h	h	h	b	h	h	h	a	h	h	a	a	h	h
dixie_LG06_marker_14573241	6	133.487	b	h	h	h	b	b	h	h	a	b	h	h	h	b	h	h	h	b	h	b	b	h	h	b	a	h	b	b	a	h	h	b	a	h	h	h	b	h	h	h	a	h	h	a	a	h	h
dixie_LG06_marker_14615409	6	134.664	b	h	h	h	b	b	h	h	a	b	h	h	h	b	h	h	h	b	h	b	b	h	h	b	a	h	b	b	a	h	h	b	a	h	h	h	b	h	h	h	a	h	h	a	a	h	h
dixie_LG06_marker_14615411	6	134.664	b	h	h	h	b	b	h	h	a	b	h	h	h	b	h	h	h	b	h	b	b	h	h	b	a	h	b	b	a	h	h	b	a	h	h	h	b	h	h	h	a	h	h	a	a	h	h
dixie_LG06_marker_14636201	6	135.84	b	h	h	h	b	b	h	h	a	b	h	h	h	b	h	h	h	b	h	b	h	h	h	b	a	h	b	b	a	h	h	b	a	h	h	h	b	h	h	h	a	h	h	a	a	h	h
dixie_LG06_marker_14636222	6	135.84	b	h	h	h	b	b	h	h	a	b	h	h	h	b	h	h	h	b	h	b	h	h	h	b	a	h	b	b	a	h	h	b	a	h	h	h	b	h	h	h	a	h	h	a	a	h	h
dixie_LG06_marker_14772105	6	135.84	b	h	h	h	b	b	h	h	a	b	h	h	h	b	h	h	h	b	h	b	h	h	h	b	a	h	b	b	a	h	h	b	a	h	h	h	b	h	h	h	a	h	h	a	a	h	h
dixie_LG06_marker_15004956	6	137.017	b	h	h	h	b	b	h	h	a	b	h	h	h	b	h	h	h	b	h	b	h	h	h	b	a	h	b	b	a	h	h	b	a	h	h	h	b	h	h	h	a	h	h	a	a	h	h
dixie_LG06_marker_15004930	6	137.017	b	h	h	h	b	b	h	h	a	b	h	h	h	b	h	h	h	b	h	b	h	h	h	b	a	h	b	b	a	h	h	b	a	h	h	h	b	h	h	h	a	h	h	a	a	h	h
dixie_LG06_marker_15095130	6	137.017	b	h	h	h	b	b	h	h	a	b	h	h	h	b	h	h	h	b	h	b	h	h	h	b	a	h	b	b	a	h	h	b	a	h	h	h	b	h	h	h	a	h	h	a	a	h	h
dixie_LG06_marker_15236912	6	141.899	b	h	h	h	b	b	h	h	a	b	h	h	h	b	h	h	h	b	a	b	h	h	h	b	a	h	b	b	a	h	h	b	a	h	h	b	b	h	h	h	a	h	h	a	a	h	h
dixie_LG06_marker_15236875	6	141.899	b	h	h	h	b	b	h	h	a	b	h	h	h	b	h	h	h	b	a	b	h	h	h	b	a	h	b	b	a	h	h	b	a	h	h	b	b	h	h	h	a	h	h	a	a	h	h
dixie_LG06_marker_15236880	6	141.899	b	h	h	h	b	b	h	h	a	b	h	h	h	b	h	h	h	b	a	b	h	h	h	b	a	h	b	b	a	h	h	b	a	h	h	b	b	h	h	h	a	h	h	a	a	h	h
dixie_LG06_marker_15236867	6	141.899	b	h	h	h	b	b	h	h	a	b	h	h	h	b	h	h	h	b	a	b	h	h	h	b	a	h	b	b	a	h	h	b	a	h	h	b	b	h	h	h	a	h	h	a	a	h	h
dixie_LG06_marker_15236901	6	141.899	b	h	h	h	b	b	h	h	a	b	h	h	h	b	h	h	h	b	a	b	h	h	h	b	a	h	b	b	a	h	h	b	a	h	h	b	b	h	h	h	a	h	h	a	a	h	h
dixie_LG06_marker_15236906	6	141.899	b	h	h	h	b	b	h	h	a	b	h	h	h	b	h	h	h	b	a	b	h	h	h	b	a	h	b	b	a	h	h	b	a	h	h	b	b	h	h	h	a	h	h	a	a	h	h
dixie_LG06_marker_15657487	6	144.28	b	h	h	h	b	b	h	h	a	b	h	h	h	b	h	h	h	b	a	b	h	h	h	b	a	h	b	b	a	h	h	b	a	h	h	b	b	h	h	h	a	h	h	a	a	h	h
dixie_LG06_marker_15620748	6	144.28	b	h	h	h	b	b	h	h	a	b	h	h	h	b	h	h	h	b	a	b	h	h	h	b	a	h	b	b	a	h	h	b	a	h	h	b	b	h	h	h	a	h	h	a	a	h	h
dixie_LG06_marker_15767358	6	146.662	b	h	h	h	b	b	h	h	a	b	h	h	h	b	h	h	h	b	a	b	h	h	h	b	a	h	b	b	a	h	h	b	a	h	h	b	b	h	h	h	a	h	h	a	a	h	h
dixie_LG06_marker_15767307	6	146.662	b	h	h	h	b	b	h	h	a	b	h	h	h	b	h	h	h	b	a	b	h	h	h	b	a	h	b	b	a	h	h	b	a	h	h	b	b	h	h	h	a	h	h	a	a	h	h
dixie_LG06_marker_15767285	6	146.662	b	h	h	h	b	b	h	h	a	b	h	h	h	b	h	h	h	b	a	b	h	h	h	b	a	h	b	b	a	h	h	b	a	h	h	b	b	h	h	h	a	h	h	a	a	h	h
dixie_LG06_marker_15972839	6	149.043	b	h	h	h	b	b	h	h	a	b	h	h	h	b	h	h	h	b	a	b	h	h	h	b	a	h	b	b	a	h	h	b	a	h	h	b	b	h	h	h	a	h	h	a	a	h	h
dixie_LG06_marker_16264660	6	155.224	b	h	h	h	b	b	h	h	a	b	h	h	h	b	h	a	h	b	a	b	h	h	h	b	h	h	b	b	a	h	h	b	a	h	h	b	b	h	b	h	a	h	h	a	h	h	h
dixie_LG06_marker_16941324	6	155.224	b	h	h	h	b	b	h	h	a	b	h	h	h	b	h	a	h	b	a	b	h	h	h	b	h	h	b	b	a	h	h	b	a	h	h	b	b	h	b	h	a	h	h	a	h	h	h
dixie_LG06_marker_16941300	6	155.224	b	h	h	h	b	b	h	h	a	b	h	h	h	b	h	a	h	b	a	b	h	h	h	b	h	h	b	b	a	h	h	b	a	h	h	b	b	h	b	h	a	h	h	a	h	h	h
dixie_LG06_marker_17229687	6	157.605	b	h	h	h	b	b	h	h	a	b	h	h	h	b	h	a	h	b	a	b	h	h	h	b	h	h	b	b	a	h	h	b	a	h	h	b	b	h	b	h	a	h	h	a	h	h	h
dixie_LG06_marker_17604011	6	158.782	b	h	h	h	b	b	h	h	a	b	h	h	h	b	h	a	h	b	a	b	h	h	h	b	h	h	b	b	h	h	h	b	a	h	h	b	b	h	b	h	a	h	h	a	h	h	h
dixie_LG06_marker_17519880	6	159.948	b	h	h	h	b	b	h	h	a	b	h	h	h	b	h	a	h	b	a	b	h	h	h	b	h	h	b	b	h	h	h	b	a	h	h	b	b	h	b	h	a	h	h	a	h	h	h
dixie_LG07_marker_478189	7	0	h	b	b	b	h	h	h	h	h	h	h	b	a	h	h	b	b	h	b	h	a	b	b	b	a	h	h	a	h	h	h	b	a	a	b	b	a	h	a	h	h	b	h	h	h	h	h
dixie_LG07_marker_478210	7	0	h	b	b	b	h	h	h	h	h	h	h	b	a	h	h	b	b	h	b	h	a	b	b	b	a	h	h	a	h	h	h	b	a	a	b	b	a	h	a	h	h	b	h	h	h	h	h
dixie_LG07_marker_478175	7	0	h	b	b	b	h	h	h	h	h	h	h	b	a	h	h	b	b	h	b	h	a	b	b	b	a	h	h	a	h	h	h	b	a	a	b	b	a	h	a	h	h	b	h	h	h	h	h
dixie_LG07_marker_266167	7	4.882	h	b	b	b	h	h	a	h	h	h	h	b	a	h	h	b	b	h	b	h	a	b	b	b	a	h	h	a	h	h	h	b	a	a	b	b	h	h	a	h	h	b	h	h	h	h	h
dixie_LG07_marker_27276	7	6.058	h	b	b	b	h	h	a	h	h	h	h	b	a	h	h	b	b	h	b	h	a	b	b	b	a	h	h	a	h	h	h	b	a	h	b	b	h	h	a	h	h	b	h	h	h	h	h
dixie_LG07_marker_214280	7	7.235	h	b	b	b	h	h	a	h	h	h	h	b	a	h	h	b	b	h	b	h	a	b	b	b	a	h	h	a	h	h	h	b	a	h	b	b	h	h	a	h	h	b	h	h	h	h	h
dixie_LG07_marker_541472	7	9.617	h	b	b	b	h	h	h	h	h	h	h	b	a	h	h	b	b	h	b	h	a	b	b	b	a	h	h	a	h	h	h	b	a	h	b	b	h	h	a	h	h	b	h	h	h	h	h
dixie_LG07_marker_478119	7	10.793	h	b	h	b	h	h	h	h	h	h	h	b	a	h	h	b	b	h	b	h	a	b	b	b	a	h	h	a	h	h	h	b	a	h	b	b	h	h	a	h	h	b	h	h	h	h	h
dixie_LG07_marker_478121	7	10.793	h	b	h	b	h	h	h	h	h	h	h	b	a	h	h	b	b	h	b	h	a	b	b	b	a	h	h	a	h	h	h	b	a	h	b	b	h	h	a	h	h	b	h	h	h	h	h
dixie_LG07_marker_2837436	7	35.952	h	h	h	b	h	h	h	h	h	h	b	b	h	h	h	h	b	h	b	h	a	b	b	b	a	h	h	h	h	h	a	b	h	h	b	h	h	h	h	h	a	b	h	h	h	h	h
dixie_LG07_marker_3219948	7	40.831	h	h	h	b	h	h	h	h	h	h	b	b	h	h	h	h	b	h	b	h	a	b	b	b	a	h	h	h	h	h	a	h	h	h	b	h	h	h	h	h	a	b	b	h	h	h	h
dixie_LG07_marker_3219960	7	40.831	h	h	h	b	h	h	h	h	h	h	b	b	h	h	h	h	b	h	b	h	a	b	b	b	a	h	h	h	h	h	a	h	h	h	b	h	h	h	h	h	a	b	b	h	h	h	h
dixie_LG07_marker_3501895	7	43.211	h	h	h	b	h	h	h	h	h	h	b	b	h	h	h	h	b	h	b	h	a	b	b	b	a	h	h	h	h	h	a	h	h	h	b	h	h	h	h	h	a	b	b	h	h	h	h
dixie_LG07_marker_4413738	7	59.574	a	a	a	b	h	h	h	h	h	h	h	b	h	h	h	h	b	h	b	h	a	h	b	b	a	h	h	h	h	h	a	h	h	h	b	h	h	h	h	h	a	b	b	h	h	h	h
dixie_LG07_marker_4413727	7	59.574	a	a	a	b	h	h	h	h	h	h	h	b	h	h	h	h	b	h	b	h	a	h	b	b	a	h	h	h	h	h	a	h	h	h	b	h	h	h	h	h	a	b	b	h	h	h	h
dixie_LG07_marker_3863293	7	61.955	a	a	a	b	h	a	h	h	h	h	h	b	h	h	h	h	b	h	b	h	h	h	b	b	a	h	h	h	h	h	a	h	h	h	b	h	h	h	h	h	a	b	b	h	h	h	h
dixie_LG07_marker_4947041	7	72.248	a	a	a	b	h	a	h	h	h	h	h	b	a	h	h	h	b	h	b	h	h	h	h	b	h	h	h	h	h	h	a	h	h	h	b	h	a	h	h	h	a	b	b	a	h	h	a
dixie_LG07_marker_4947092	7	72.248	a	a	a	b	h	a	h	h	h	h	h	b	a	h	h	h	b	h	b	h	h	h	h	b	h	h	h	h	h	h	a	h	h	h	b	h	a	h	h	h	a	b	b	a	h	h	a
dixie_LG07_marker_4947038	7	72.248	a	a	a	b	h	a	h	h	h	h	h	b	a	h	h	h	b	h	b	h	h	h	h	b	h	h	h	h	h	h	a	h	h	h	b	h	a	h	h	h	a	b	b	a	h	h	a
dixie_LG07_marker_4947125	7	72.248	a	a	a	b	h	a	h	h	h	h	h	b	a	h	h	h	b	h	b	h	h	h	h	b	h	h	h	h	h	h	a	h	h	h	b	h	a	h	h	h	a	b	b	a	h	h	a
dixie_LG07_marker_4947072	7	72.248	a	a	a	b	h	a	h	h	h	h	h	b	a	h	h	h	b	h	b	h	h	h	h	b	h	h	h	h	h	h	a	h	h	h	b	h	a	h	h	h	a	b	b	a	h	h	a
dixie_LG07_marker_6363901	7	87.023	a	a	a	b	a	a	h	h	h	h	h	b	h	h	h	h	b	h	b	h	h	h	h	b	h	h	h	h	h	a	a	h	h	h	b	h	a	h	h	h	h	b	b	a	h	h	h
dixie_LG07_marker_6363863	7	88.198	a	a	a	b	a	a	h	h	h	h	h	b	h	h	h	h	b	h	b	h	h	h	h	b	h	h	h	h	h	a	a	h	h	h	b	h	a	h	h	h	h	b	b	a	h	h	h
dixie_LG07_marker_6183336	7	93.08	h	a	a	b	a	a	h	h	h	h	h	b	h	h	h	h	h	h	b	h	h	h	h	b	h	h	h	h	h	h	a	h	h	a	b	h	a	h	h	h	h	b	b	a	h	h	h
dixie_LG07_marker_6150463	7	93.08	h	a	a	b	a	a	h	h	h	h	h	b	h	h	h	h	h	h	b	h	h	h	h	b	h	h	h	h	h	h	a	h	h	a	b	h	a	h	h	h	h	b	b	a	h	h	h
dixie_LG07_marker_6473237	7	94.257	h	a	a	b	a	a	h	h	h	h	h	b	h	h	h	h	h	h	b	h	h	h	h	b	h	h	h	h	h	h	a	h	h	a	b	h	a	h	h	h	h	b	b	a	h	h	h
dixie_LG07_marker_6677754	7	97.873	h	a	a	b	a	a	h	h	h	h	h	b	h	h	h	h	h	h	b	h	b	h	h	b	h	h	h	h	h	h	a	h	h	a	b	h	a	h	h	h	h	b	b	a	h	h	h
dixie_LG07_marker_7422176	7	97.873	h	a	a	b	a	a	h	h	h	h	h	b	h	h	h	h	h	h	b	h	b	h	h	b	h	h	h	h	h	h	a	h	h	a	b	h	a	h	h	h	h	b	b	a	h	h	h
dixie_LG07_marker_7077074	7	100.254	h	a	a	b	a	a	h	h	h	h	h	b	h	h	h	h	h	h	b	a	b	h	h	b	h	h	h	h	h	h	a	h	h	a	b	h	a	h	h	h	h	b	b	a	h	h	h
dixie_LG07_marker_7077157	7	100.254	h	a	a	b	a	a	h	h	h	h	h	b	h	h	h	h	h	h	b	a	b	h	h	b	h	h	h	h	h	h	a	h	h	a	b	h	a	h	h	h	h	b	b	a	h	h	h
dixie_LG07_marker_7249905	7	102.636	h	a	a	b	h	a	h	h	h	h	h	b	h	h	h	h	h	h	b	h	b	h	h	b	h	h	h	h	h	h	a	h	h	a	b	h	a	h	h	h	h	b	b	a	h	h	h
dixie_LG07_marker_8108469	7	106.252	h	a	a	b	h	a	h	h	h	h	h	b	h	h	h	h	h	h	b	h	b	h	h	b	h	h	h	h	b	h	a	h	h	a	b	h	a	h	h	h	h	b	h	a	h	h	h
dixie_LG07_marker_9221667	7	107.428	h	a	a	b	h	a	h	h	h	b	h	b	h	h	h	h	h	h	b	h	b	h	h	b	h	h	h	h	b	h	a	h	h	a	b	h	a	h	h	h	h	b	h	a	h	h	h
dixie_LG07_marker_8367383	7	108.605	a	a	a	b	h	a	h	h	h	b	h	b	h	h	h	h	h	h	b	h	b	h	h	b	h	h	h	h	b	h	a	h	h	a	b	h	a	h	h	h	h	b	h	a	h	h	h
dixie_LG07_marker_9936399	7	112.221	a	a	a	b	h	a	h	h	h	b	h	b	h	h	h	h	h	h	b	h	b	h	h	b	h	h	h	h	b	h	a	h	h	a	b	h	h	h	h	h	h	b	h	a	h	b	h
dixie_LG07_marker_10331297	7	115.837	a	a	a	b	h	a	h	h	a	b	h	b	h	h	h	h	h	h	b	h	b	h	h	b	h	h	h	h	b	h	a	h	h	a	b	h	h	a	h	a	h	b	h	a	h	b	h
dixie_LG07_marker_10331348	7	115.837	a	a	a	b	h	a	h	h	a	b	h	b	h	h	h	h	h	h	b	h	b	h	h	b	h	h	h	h	b	h	a	h	h	a	b	h	h	a	h	a	h	b	h	a	h	b	h
dixie_LG07_marker_10329037	7	118.218	a	a	a	b	h	a	h	b	h	b	h	b	h	h	h	h	h	h	b	h	b	h	h	b	h	h	h	h	b	h	a	h	h	a	b	h	h	a	h	a	h	b	h	a	h	b	h
dixie_LG07_marker_10753702	7	118.218	a	a	a	b	h	a	h	b	h	b	h	b	h	h	h	h	h	h	b	h	b	h	h	b	h	h	h	h	b	h	a	h	h	a	b	h	h	a	h	a	h	b	h	a	h	b	h
dixie_LG07_marker_10329044	7	118.218	a	a	a	b	h	a	h	b	h	b	h	b	h	h	h	h	h	h	b	h	b	h	h	b	h	h	h	h	b	h	a	h	h	a	b	h	h	a	h	a	h	b	h	a	h	b	h
dixie_LG07_marker_10329024	7	118.218	a	a	a	b	h	a	h	b	h	b	h	b	h	h	h	h	h	h	b	h	b	h	h	b	h	h	h	h	b	h	a	h	h	a	b	h	h	a	h	a	h	b	h	a	h	b	h
dixie_LG07_marker_11564362	7	119.395	a	a	a	b	h	a	h	b	h	b	h	b	h	h	h	h	h	h	b	h	b	h	h	b	h	h	h	h	b	h	a	h	h	a	b	h	h	a	h	a	h	b	h	a	h	b	h
dixie_LG07_marker_11564282	7	119.395	a	a	a	b	h	a	h	b	h	b	h	b	h	h	h	h	h	h	b	h	b	h	h	b	h	h	h	h	b	h	a	h	h	a	b	h	h	a	h	a	h	b	h	a	h	b	h
dixie_LG07_marker_11708434	7	121.776	a	a	a	b	h	a	h	b	h	b	h	b	h	h	h	h	h	b	b	h	b	h	h	b	h	h	h	h	b	h	a	h	h	a	b	h	h	a	h	a	h	b	h	a	h	b	h
dixie_LG07_marker_11708379	7	121.776	a	a	a	b	h	a	h	b	h	b	h	b	h	h	h	h	h	b	b	h	b	h	h	b	h	h	h	h	b	h	a	h	h	a	b	h	h	a	h	a	h	b	h	a	h	b	h
dixie_LG07_marker_12043106	7	125.392	a	a	a	b	h	a	h	b	h	b	h	b	h	h	h	h	h	h	b	h	b	h	h	b	h	h	h	h	b	h	a	h	b	a	b	h	h	a	h	a	h	b	h	a	h	b	h
dixie_LG07_marker_12043085	7	125.392	a	a	a	b	h	a	h	b	h	b	h	b	h	h	h	h	h	h	b	h	b	h	h	b	h	h	h	h	b	h	a	h	b	a	b	h	h	a	h	a	h	b	h	a	h	b	h
dixie_LG07_marker_12043077	7	125.392	a	a	a	b	h	a	h	b	h	b	h	b	h	h	h	h	h	h	b	h	b	h	h	b	h	h	h	h	b	h	a	h	b	a	b	h	h	a	h	a	h	b	h	a	h	b	h
dixie_LG07_marker_12361268	7	129.008	a	a	a	b	h	a	h	b	h	b	h	b	h	h	h	h	h	h	b	h	b	h	h	b	h	h	h	h	b	h	a	h	b	a	b	h	h	a	h	a	h	b	h	a	h	b	h
dixie_LG07_marker_12428109	7	129.008	a	a	a	b	h	a	h	b	h	b	h	b	h	h	h	h	h	h	b	h	b	h	h	b	h	h	h	h	b	h	a	h	b	a	b	h	h	a	h	a	h	b	h	a	h	b	h
dixie_LG07_marker_12361231	7	129.008	a	a	a	b	h	a	h	b	h	b	h	b	h	h	h	h	h	h	b	h	b	h	h	b	h	h	h	h	b	h	a	h	b	a	b	h	h	a	h	a	h	b	h	a	h	b	h
dixie_LG07_marker_12591016	7	131.39	h	a	a	b	h	a	h	b	h	b	h	b	a	h	h	h	h	h	b	h	b	h	h	b	h	h	h	h	b	h	a	h	b	a	b	h	h	a	h	a	h	b	h	a	h	b	h
dixie_LG07_marker_12591037	7	131.39	h	a	a	b	h	a	h	b	h	b	h	b	a	h	h	h	h	h	b	h	b	h	h	b	h	h	h	h	b	h	a	h	b	a	b	h	h	a	h	a	h	b	h	a	h	b	h
dixie_LG07_marker_12636994	7	132.566	h	a	a	b	h	a	h	b	h	b	h	b	a	h	h	h	h	h	b	h	b	h	h	b	h	h	h	h	b	h	a	h	b	a	b	h	h	a	h	a	h	b	h	a	h	b	h
dixie_LG07_marker_12636617	7	132.566	h	a	a	b	h	a	h	b	h	b	h	b	a	h	h	h	h	h	b	h	b	h	h	b	h	h	h	h	b	h	a	h	b	a	b	h	h	a	h	a	h	b	h	a	h	b	h
dixie_LG07_marker_12656034	7	133.743	h	a	a	b	h	a	h	b	h	b	h	b	a	h	h	h	h	h	b	h	b	h	h	b	h	h	h	h	b	h	a	h	b	a	b	h	h	a	h	a	h	b	h	a	h	b	h
dixie_LG07_marker_12656035	7	133.743	h	a	a	b	h	a	h	b	h	b	h	b	a	h	h	h	h	h	b	h	b	h	h	b	h	h	h	h	b	h	a	h	b	a	b	h	h	a	h	a	h	b	h	a	h	b	h
dixie_LG07_marker_12656056	7	133.743	h	a	a	b	h	a	h	b	h	b	h	b	a	h	h	h	h	h	b	h	b	h	h	b	h	h	h	h	b	h	a	h	b	a	b	h	h	a	h	a	h	b	h	a	h	b	h
dixie_LG07_marker_13587685	7	136.124	h	a	a	b	h	a	h	b	h	b	h	b	a	h	h	h	h	h	b	h	b	h	h	b	h	h	h	a	b	h	a	h	b	a	b	h	h	a	h	a	h	b	h	a	h	b	h
dixie_LG07_marker_13587625	7	136.124	h	a	a	b	h	a	h	b	h	b	h	b	a	h	h	h	h	h	b	h	b	h	h	b	h	h	h	a	b	h	a	h	b	a	b	h	h	a	h	a	h	b	h	a	h	b	h
dixie_LG07_marker_13947457	7	137.301	h	a	a	b	h	a	h	h	h	b	h	b	a	h	h	h	h	h	b	h	b	h	h	b	h	h	h	a	b	h	a	h	b	a	b	h	h	a	h	a	h	b	h	a	h	b	h
dixie_LG07_marker_13811950	7	139.682	h	a	a	b	h	a	h	h	h	b	h	b	a	h	h	h	h	h	b	h	b	h	h	b	h	b	h	a	b	h	a	a	b	a	b	h	h	a	h	a	h	b	h	a	h	b	h
dixie_LG07_marker_13811888	7	139.682	h	a	a	b	h	a	h	h	h	b	h	b	a	h	h	h	h	h	b	h	b	h	h	b	h	b	h	a	b	h	a	a	b	a	b	h	h	a	h	a	h	b	h	a	h	b	h
dixie_LG07_marker_13811912	7	139.682	h	a	a	b	h	a	h	h	h	b	h	b	a	h	h	h	h	h	b	h	b	h	h	b	h	b	h	a	b	h	a	a	b	a	b	h	h	a	h	a	h	b	h	a	h	b	h
dixie_LG07_marker_13811868	7	139.682	h	a	a	b	h	a	h	h	h	b	h	b	a	h	h	h	h	h	b	h	b	h	h	b	h	b	h	a	b	h	a	a	b	a	b	h	h	a	h	a	h	b	h	a	h	b	h
dixie_LG07_marker_13811871	7	139.682	h	a	a	b	h	a	h	h	h	b	h	b	a	h	h	h	h	h	b	h	b	h	h	b	h	b	h	a	b	h	a	a	b	a	b	h	h	a	h	a	h	b	h	a	h	b	h
dixie_LG07_marker_12908382	7	139.682	h	a	a	b	h	a	h	h	h	b	h	b	a	h	h	h	h	h	b	h	b	h	h	b	h	b	h	a	b	h	a	a	b	a	b	h	h	a	h	a	h	b	h	a	h	b	h
dixie_LG07_marker_13811924	7	139.682	h	a	a	b	h	a	h	h	h	b	h	b	a	h	h	h	h	h	b	h	b	h	h	b	h	b	h	a	b	h	a	a	b	a	b	h	h	a	h	a	h	b	h	a	h	b	h
dixie_LG07_marker_14208236	7	143.298	h	a	a	b	h	a	h	h	h	b	h	b	a	h	h	h	h	h	b	h	b	h	h	b	h	b	h	a	b	h	a	a	b	a	b	h	a	h	h	h	h	b	h	a	h	b	h
dixie_LG07_marker_14208237	7	143.298	h	a	a	b	h	a	h	h	h	b	h	b	a	h	h	h	h	h	b	h	b	h	h	b	h	b	h	a	b	h	a	a	b	a	b	h	a	h	h	h	h	b	h	a	h	b	h
dixie_LG07_marker_14208225	7	143.298	h	a	a	b	h	a	h	h	h	b	h	b	a	h	h	h	h	h	b	h	b	h	h	b	h	b	h	a	b	h	a	a	b	a	b	h	a	h	h	h	h	b	h	a	h	b	h
dixie_LG07_marker_14208262	7	143.298	h	a	a	b	h	a	h	h	h	b	h	b	a	h	h	h	h	h	b	h	b	h	h	b	h	b	h	a	b	h	a	a	b	a	b	h	a	h	h	h	h	b	h	a	h	b	h
dixie_LG07_marker_14333001	7	145.679	h	a	a	b	h	a	h	h	h	b	h	b	a	h	h	h	h	h	b	h	b	h	h	b	h	b	h	a	b	h	a	h	b	a	b	h	h	h	h	h	h	b	h	a	h	b	h
dixie_LG07_marker_14603908	7	145.679	h	a	a	b	h	a	h	h	h	b	h	b	a	h	h	h	h	h	b	h	b	h	h	b	h	b	h	a	b	h	a	h	b	a	b	h	h	h	h	h	h	b	h	a	h	b	h
dixie_LG07_marker_14333050	7	145.679	h	a	a	b	h	a	h	h	h	b	h	b	a	h	h	h	h	h	b	h	b	h	h	b	h	b	h	a	b	h	a	h	b	a	b	h	h	h	h	h	h	b	h	a	h	b	h
dixie_LG07_marker_14578851	7	145.679	h	a	a	b	h	a	h	h	h	b	h	b	a	h	h	h	h	h	b	h	b	h	h	b	h	b	h	a	b	h	a	h	b	a	b	h	h	h	h	h	h	b	h	a	h	b	h
dixie_LG07_marker_14614818	7	145.679	h	a	a	b	h	a	h	h	h	b	h	b	a	h	h	h	h	h	b	h	b	h	h	b	h	b	h	a	b	h	a	h	b	a	b	h	h	h	h	h	h	b	h	a	h	b	h
dixie_LG07_marker_14724632	7	146.856	h	a	a	b	h	h	h	h	h	b	h	b	a	h	h	h	h	h	b	h	b	h	h	b	h	b	h	a	b	h	a	h	b	a	b	h	h	h	h	h	h	b	h	a	h	b	h
dixie_LG07_marker_14614842	7	146.856	h	a	a	b	h	h	h	h	h	b	h	b	a	h	h	h	h	h	b	h	b	h	h	b	h	b	h	a	b	h	a	h	b	a	b	h	h	h	h	h	h	b	h	a	h	b	h
dixie_LG07_marker_14724582	7	146.856	h	a	a	b	h	h	h	h	h	b	h	b	a	h	h	h	h	h	b	h	b	h	h	b	h	b	h	a	b	h	a	h	b	a	b	h	h	h	h	h	h	b	h	a	h	b	h
dixie_LG07_marker_15106706	7	148.033	h	a	a	b	h	h	h	h	h	b	h	b	a	h	h	h	h	h	b	h	b	h	h	b	h	b	h	a	b	h	a	h	b	a	b	h	h	h	h	h	h	b	h	a	h	b	h
dixie_LG07_marker_15106730	7	148.033	h	a	a	b	h	h	h	h	h	b	h	b	a	h	h	h	h	h	b	h	b	h	h	b	h	b	h	a	b	h	a	h	b	a	b	h	h	h	h	h	h	b	h	a	h	b	h
dixie_LG07_marker_15146454	7	149.209	h	a	a	b	h	a	h	h	h	b	h	b	a	h	h	h	h	h	b	h	b	h	h	b	h	b	h	a	b	h	a	h	b	a	b	h	h	h	h	h	h	b	h	a	h	b	h
dixie_LG07_marker_15092837	7	149.209	h	a	a	b	h	a	h	h	h	b	h	b	a	h	h	h	h	h	b	h	b	h	h	b	h	b	h	a	b	h	a	h	b	a	b	h	h	h	h	h	h	b	h	a	h	b	h
dixie_LG07_marker_15915521	7	155.39	h	a	a	b	h	a	h	h	h	h	h	b	a	b	h	h	h	h	h	h	b	h	h	b	h	b	h	a	b	h	a	h	b	a	b	h	h	h	h	h	h	b	h	a	h	b	h
dixie_LG07_marker_15710624	7	155.39	h	a	a	b	h	a	h	h	h	h	h	b	a	b	h	h	h	h	h	h	b	h	h	b	h	b	h	a	b	h	a	h	b	a	b	h	h	h	h	h	h	b	h	a	h	b	h
dixie_LG07_marker_15710603	7	155.39	h	a	a	b	h	a	h	h	h	h	h	b	a	b	h	h	h	h	h	h	b	h	h	b	h	b	h	a	b	h	a	h	b	a	b	h	h	h	h	h	h	b	h	a	h	b	h
dixie_LG07_marker_15710614	7	155.39	h	a	a	b	h	a	h	h	h	h	h	b	a	b	h	h	h	h	h	h	b	h	h	b	h	b	h	a	b	h	a	h	b	a	b	h	h	h	h	h	h	b	h	a	h	b	h
dixie_LG07_marker_15915550	7	155.39	h	a	a	b	h	a	h	h	h	h	h	b	a	b	h	h	h	h	h	h	b	h	h	b	h	b	h	a	b	h	a	h	b	a	b	h	h	h	h	h	h	b	h	a	h	b	h
dixie_LG07_marker_15813705	7	158.996	h	a	a	h	h	a	h	h	h	h	h	b	a	b	h	h	b	h	h	h	b	h	h	b	h	b	b	a	b	h	a	h	b	a	b	h	h	h	h	h	h	b	h	a	h	b	h
dixie_LG08_marker_392720	8	0	a	a	a	a	h	h	a	h	a	h	a	h	a	h	b	a	b	h	h	h	a	h	h	b	a	h	b	h	h	h	a	b	b	h	h	h	b	h	h	h	b	b	h	a	h	b	h
dixie_LG08_marker_392681	8	0	a	a	a	a	h	h	a	h	a	h	a	h	a	h	b	a	b	h	h	h	a	h	h	b	a	h	b	h	h	h	a	b	b	h	h	h	b	h	h	h	b	b	h	a	h	b	h
dixie_LG08_marker_523422	8	1.177	a	a	a	a	h	h	a	h	a	h	a	h	a	h	b	a	b	h	b	h	a	h	h	b	a	h	b	h	h	h	a	b	b	h	h	h	b	h	h	h	b	b	h	a	h	b	h
dixie_LG08_marker_430083	8	1.177	a	a	a	a	h	h	a	h	a	h	a	h	a	h	b	a	b	h	b	h	a	h	h	b	a	h	b	h	h	h	a	b	b	h	h	h	b	h	h	h	b	b	h	a	h	b	h
dixie_LG08_marker_509302	8	1.177	a	a	a	a	h	h	a	h	a	h	a	h	a	h	b	a	b	h	b	h	a	h	h	b	a	h	b	h	h	h	a	b	b	h	h	h	b	h	h	h	b	b	h	a	h	b	h
dixie_LG08_marker_509304	8	1.177	a	a	a	a	h	h	a	h	a	h	a	h	a	h	b	a	b	h	b	h	a	h	h	b	a	h	b	h	h	h	a	b	b	h	h	h	b	h	h	h	b	b	h	a	h	b	h
dixie_LG08_marker_697673	8	3.558	a	a	a	a	h	h	a	h	a	h	a	h	a	h	b	a	b	h	b	h	a	h	h	b	a	h	b	h	h	h	a	b	b	h	h	h	b	h	h	h	b	b	h	a	h	b	h
dixie_LG08_marker_731365	8	3.558	a	a	a	a	h	h	a	h	a	h	a	h	a	h	b	a	b	h	b	h	a	h	h	b	a	h	b	h	h	h	a	b	b	h	h	h	b	h	h	h	b	b	h	a	h	b	h
dixie_LG08_marker_1047721	8	7.174	a	a	a	a	h	h	a	h	a	h	a	h	a	h	b	a	b	h	b	h	h	h	h	b	a	h	b	h	h	h	a	h	b	h	h	h	b	h	h	h	b	b	h	a	h	b	h
dixie_LG08_marker_999312	8	7.174	a	a	a	a	h	h	a	h	a	h	a	h	a	h	b	a	b	h	b	h	h	h	h	b	a	h	b	h	h	h	a	h	b	h	h	h	b	h	h	h	b	b	h	a	h	b	h
dixie_LG08_marker_1791374	8	12.056	a	a	a	a	h	h	a	h	a	h	a	h	a	h	h	h	b	h	b	h	h	h	h	b	a	h	b	h	h	h	a	h	b	h	h	h	b	h	h	h	b	b	h	a	a	b	h
dixie_LG08_marker_1591673	8	12.056	a	a	a	a	h	h	a	h	a	h	a	h	a	h	h	h	b	h	b	h	h	h	h	b	a	h	b	h	h	h	a	h	b	h	h	h	b	h	h	h	b	b	h	a	a	b	h
dixie_LG08_marker_2379637	8	14.437	a	a	a	a	h	h	a	h	a	h	a	h	a	h	h	h	b	h	b	h	h	h	h	b	a	h	b	h	h	h	a	h	b	h	h	h	b	h	h	h	b	b	h	a	a	h	h
dixie_LG08_marker_2402903	8	14.437	a	a	a	a	h	h	a	h	a	h	a	h	a	h	h	h	b	h	b	h	h	h	h	b	a	h	b	h	h	h	a	h	b	h	h	h	b	h	h	h	b	b	h	a	a	h	h
dixie_LG08_marker_2379661	8	14.437	a	a	a	a	h	h	a	h	a	h	a	h	a	h	h	h	b	h	b	h	h	h	h	b	a	h	b	h	h	h	a	h	b	h	h	h	b	h	h	h	b	b	h	a	a	h	h
dixie_LG08_marker_2514835	8	15.614	a	a	a	a	h	h	a	h	a	h	a	a	a	h	h	h	b	h	b	h	h	h	h	b	a	h	b	h	h	h	a	h	b	h	h	h	b	h	h	h	b	b	h	a	a	h	h
dixie_LG08_marker_2514799	8	15.614	a	a	a	a	h	h	a	h	a	h	a	a	a	h	h	h	b	h	b	h	h	h	h	b	a	h	b	h	h	h	a	h	b	h	h	h	b	h	h	h	b	b	h	a	a	h	h
dixie_LG08_marker_2514805	8	15.614	a	a	a	a	h	h	a	h	a	h	a	a	a	h	h	h	b	h	b	h	h	h	h	b	a	h	b	h	h	h	a	h	b	h	h	h	b	h	h	h	b	b	h	a	a	h	h
dixie_LG08_marker_2602382	8	17.995	a	a	a	a	h	h	a	h	a	h	a	a	a	h	h	h	b	h	b	h	h	h	h	b	a	h	b	h	h	h	a	h	b	h	h	h	b	h	h	h	b	h	h	a	a	h	h
dixie_LG08_marker_3760874	8	19.172	a	a	a	a	h	h	a	h	a	h	a	a	a	h	h	h	b	h	b	h	h	h	h	b	a	h	b	h	h	h	a	h	b	h	h	h	b	h	h	h	b	h	h	a	a	h	h
dixie_LG08_marker_3760950	8	19.172	a	a	a	a	h	h	a	h	a	h	a	a	a	h	h	h	b	h	b	h	h	h	h	b	a	h	b	h	h	h	a	h	b	h	h	h	b	h	h	h	b	h	h	a	a	h	h
dixie_LG08_marker_3813001	8	19.172	a	a	a	a	h	h	a	h	a	h	a	a	a	h	h	h	b	h	b	h	h	h	h	b	a	h	b	h	h	h	a	h	b	h	h	h	b	h	h	h	b	h	h	a	a	h	h
dixie_LG08_marker_4696563	8	21.553	a	a	a	a	h	h	a	h	a	h	a	a	a	h	h	h	b	h	b	h	h	h	h	b	a	h	b	h	h	h	a	h	b	h	b	h	b	h	h	h	b	h	h	a	a	h	h
dixie_LG08_marker_4619085	8	21.553	a	a	a	a	h	h	a	h	a	h	a	a	a	h	h	h	b	h	b	h	h	h	h	b	a	h	b	h	h	h	a	h	b	h	b	h	b	h	h	h	b	h	h	a	a	h	h
dixie_LG08_marker_5179601	8	21.553	a	a	a	a	h	h	a	h	a	h	a	a	a	h	h	h	b	h	b	h	h	h	h	b	a	h	b	h	h	h	a	h	b	h	b	h	b	h	h	h	b	h	h	a	a	h	h
dixie_LG08_marker_4696517	8	21.553	a	a	a	a	h	h	a	h	a	h	a	a	a	h	h	h	b	h	b	h	h	h	h	b	a	h	b	h	h	h	a	h	b	h	b	h	b	h	h	h	b	h	h	a	a	h	h
dixie_LG08_marker_5179677	8	21.553	a	a	a	a	h	h	a	h	a	h	a	a	a	h	h	h	b	h	b	h	h	h	h	b	a	h	b	h	h	h	a	h	b	h	b	h	b	h	h	h	b	h	h	a	a	h	h
dixie_LG08_marker_4665555	8	22.73	a	a	a	a	h	h	a	h	a	h	a	a	a	h	h	h	b	h	b	h	h	h	h	b	a	h	b	h	h	h	a	h	b	h	b	h	b	h	h	h	b	h	h	a	a	h	h
dixie_LG08_marker_4665489	8	22.73	a	a	a	a	h	h	a	h	a	h	a	a	a	h	h	h	b	h	b	h	h	h	h	b	a	h	b	h	h	h	a	h	b	h	b	h	b	h	h	h	b	h	h	a	a	h	h
dixie_LG08_marker_4665547	8	22.73	a	a	a	a	h	h	a	h	a	h	a	a	a	h	h	h	b	h	b	h	h	h	h	b	a	h	b	h	h	h	a	h	b	h	b	h	b	h	h	h	b	h	h	a	a	h	h
dixie_LG08_marker_6079577	8	23.906	a	a	a	a	h	h	a	h	a	h	a	a	a	h	h	h	b	h	b	h	h	h	h	b	a	h	b	h	h	h	a	h	b	h	b	h	b	h	h	h	h	h	h	a	a	h	h
dixie_LG08_marker_6079573	8	23.906	a	a	a	a	h	h	a	h	a	h	a	a	a	h	h	h	b	h	b	h	h	h	h	b	a	h	b	h	h	h	a	h	b	h	b	h	b	h	h	h	h	h	h	a	a	h	h
dixie_LG08_marker_5343416	8	26.288	a	a	a	a	h	h	a	h	a	h	a	a	a	h	h	h	b	h	b	h	h	h	h	b	a	h	h	h	h	h	a	h	b	h	b	h	b	h	h	h	h	h	h	a	a	h	h
dixie_LG08_marker_5343435	8	26.288	a	a	a	a	h	h	a	h	a	h	a	a	a	h	h	h	b	h	b	h	h	h	h	b	a	h	h	h	h	h	a	h	b	h	b	h	b	h	h	h	h	h	h	a	a	h	h
dixie_LG08_marker_5343406	8	26.288	a	a	a	a	h	h	a	h	a	h	a	a	a	h	h	h	b	h	b	h	h	h	h	b	a	h	h	h	h	h	a	h	b	h	b	h	b	h	h	h	h	h	h	a	a	h	h
dixie_LG08_marker_6814382	8	33.802	h	a	a	a	h	b	a	h	a	h	a	a	a	b	h	h	b	h	b	h	h	h	h	b	a	h	a	h	h	h	a	h	b	h	b	b	b	h	h	h	h	h	h	a	a	h	h
dixie_LG08_marker_6978045	8	33.802	h	a	a	a	h	b	a	h	a	h	a	a	a	b	h	h	b	h	b	h	h	h	h	b	a	h	a	h	h	h	a	h	b	h	b	b	b	h	h	h	h	h	h	a	a	h	h
dixie_LG08_marker_6814394	8	33.802	h	a	a	a	h	b	a	h	a	h	a	a	a	b	h	h	b	h	b	h	h	h	h	b	a	h	a	h	h	h	a	h	b	h	b	b	b	h	h	h	h	h	h	a	a	h	h
dixie_LG08_marker_6814359	8	33.802	h	a	a	a	h	b	a	h	a	h	a	a	a	b	h	h	b	h	b	h	h	h	h	b	a	h	a	h	h	h	a	h	b	h	b	b	b	h	h	h	h	h	h	a	a	h	h
dixie_LG08_marker_7004214	8	34.978	h	a	a	a	h	b	a	h	a	h	a	a	a	b	h	h	b	h	b	h	h	h	h	b	a	h	a	h	h	h	a	h	b	h	b	b	b	h	b	h	h	h	h	a	a	h	h
dixie_LG08_marker_6978035	8	34.978	h	a	a	a	h	b	a	h	a	h	a	a	a	b	h	h	b	h	b	h	h	h	h	b	a	h	a	h	h	h	a	h	b	h	b	b	b	h	b	h	h	h	h	a	a	h	h
dixie_LG08_marker_7400261	8	38.594	h	a	a	a	h	h	a	a	a	h	a	a	a	b	h	h	b	h	b	h	h	h	h	b	a	h	a	h	h	h	a	h	b	h	b	b	b	h	b	h	h	h	h	a	h	h	h
dixie_LG08_marker_7400180	8	38.594	h	a	a	a	h	h	a	a	a	h	a	a	a	b	h	h	b	h	b	h	h	h	h	b	a	h	a	h	h	h	a	h	b	h	b	b	b	h	b	h	h	h	h	a	h	h	h
dixie_LG08_marker_7400192	8	38.594	h	a	a	a	h	h	a	a	a	h	a	a	a	b	h	h	b	h	b	h	h	h	h	b	a	h	a	h	h	h	a	h	b	h	b	b	b	h	b	h	h	h	h	a	h	h	h
dixie_LG08_marker_7715514	8	40.976	h	a	a	a	h	h	a	a	h	h	a	a	a	b	h	h	b	h	b	h	h	h	h	b	a	h	a	h	h	h	a	h	b	h	b	b	h	h	b	h	h	h	h	a	h	h	h
dixie_LG08_marker_7715486	8	40.976	h	a	a	a	h	h	a	a	h	h	a	a	a	b	h	h	b	h	b	h	h	h	h	b	a	h	a	h	h	h	a	h	b	h	b	b	h	h	b	h	h	h	h	a	h	h	h
dixie_LG08_marker_7603719	8	40.976	h	a	a	a	h	h	a	a	h	h	a	a	a	b	h	h	b	h	b	h	h	h	h	b	a	h	a	h	h	h	a	h	b	h	b	b	h	h	b	h	h	h	h	a	h	h	h
dixie_LG08_marker_7715519	8	40.976	h	a	a	a	h	h	a	a	h	h	a	a	a	b	h	h	b	h	b	h	h	h	h	b	a	h	a	h	h	h	a	h	b	h	b	b	h	h	b	h	h	h	h	a	h	h	h
dixie_LG08_marker_7715434	8	40.976	h	a	a	a	h	h	a	a	h	h	a	a	a	b	h	h	b	h	b	h	h	h	h	b	a	h	a	h	h	h	a	h	b	h	b	b	h	h	b	h	h	h	h	a	h	h	h
dixie_LG08_marker_7704180	8	42.152	h	a	a	a	h	h	a	a	h	h	a	a	a	b	h	h	b	h	b	h	h	a	h	b	a	h	a	h	h	h	a	h	b	h	b	b	h	h	b	h	h	h	h	a	h	h	h
dixie_LG08_marker_7704161	8	42.152	h	a	a	a	h	h	a	a	h	h	a	a	a	b	h	h	b	h	b	h	h	a	h	b	a	h	a	h	h	h	a	h	b	h	b	b	h	h	b	h	h	h	h	a	h	h	h
dixie_LG08_marker_7704145	8	42.152	h	a	a	a	h	h	a	a	h	h	a	a	a	b	h	h	b	h	b	h	h	a	h	b	a	h	a	h	h	h	a	h	b	h	b	b	h	h	b	h	h	h	h	a	h	h	h
dixie_LG08_marker_7704102	8	42.152	h	a	a	a	h	h	a	a	h	h	a	a	a	b	h	h	b	h	b	h	h	a	h	b	a	h	a	h	h	h	a	h	b	h	b	b	h	h	b	h	h	h	h	a	h	h	h
dixie_LG08_marker_7757152	8	44.534	h	a	a	a	h	h	a	a	h	h	a	a	a	b	h	h	b	h	b	h	h	h	h	b	a	h	a	h	h	h	a	h	b	h	b	b	h	h	b	h	h	h	h	a	h	h	h
dixie_LG08_marker_7826008	8	45.71	h	a	a	a	h	h	a	a	h	h	a	a	a	b	h	h	b	h	b	h	h	h	h	b	a	h	a	h	h	h	a	h	b	h	b	b	h	h	b	h	b	h	h	a	h	h	h
dixie_LG08_marker_7783881	8	45.71	h	a	a	a	h	h	a	a	h	h	a	a	a	b	h	h	b	h	b	h	h	h	h	b	a	h	a	h	h	h	a	h	b	h	b	b	h	h	b	h	b	h	h	a	h	h	h
dixie_LG08_marker_8189130	8	48.092	h	a	a	a	h	h	a	a	h	h	a	a	h	b	h	h	b	h	b	h	h	h	h	b	a	h	a	h	h	h	a	h	b	h	b	b	h	h	b	h	b	h	h	a	h	h	h
dixie_LG08_marker_8181361	8	48.092	h	a	a	a	h	h	a	a	h	h	a	a	h	b	h	h	b	h	b	h	h	h	h	b	a	h	a	h	h	h	a	h	b	h	b	b	h	h	b	h	b	h	h	a	h	h	h
dixie_LG08_marker_9351482	8	51.708	h	a	a	a	h	b	a	a	h	h	a	a	h	b	h	h	b	h	b	h	h	h	h	b	a	h	a	h	h	h	a	h	b	h	b	b	h	h	b	h	b	h	h	a	h	h	a
dixie_LG08_marker_9132106	8	52.884	h	a	a	a	h	b	a	h	h	h	a	a	h	b	h	h	b	h	b	h	h	h	h	b	a	h	a	h	h	h	a	h	b	h	b	b	h	h	b	h	b	h	h	a	h	h	a
dixie_LG08_marker_9132102	8	52.884	h	a	a	a	h	b	a	h	h	h	a	a	h	b	h	h	b	h	b	h	h	h	h	b	a	h	a	h	h	h	a	h	b	h	b	b	h	h	b	h	b	h	h	a	h	h	a
dixie_LG08_marker_8990404	8	54.061	h	a	a	h	h	b	a	h	h	h	a	a	h	b	h	h	b	h	b	h	h	h	h	b	a	h	a	h	h	h	a	h	b	h	b	b	h	h	b	h	b	h	h	a	h	h	a
dixie_LG08_marker_9844890	8	54.061	h	a	a	h	h	b	a	h	h	h	a	a	h	b	h	h	b	h	b	h	h	h	h	b	a	h	a	h	h	h	a	h	b	h	b	b	h	h	b	h	b	h	h	a	h	h	a
dixie_LG08_marker_9427326	8	54.061	h	a	a	h	h	b	a	h	h	h	a	a	h	b	h	h	b	h	b	h	h	h	h	b	a	h	a	h	h	h	a	h	b	h	b	b	h	h	b	h	b	h	h	a	h	h	a
dixie_LG08_marker_9291380	8	55.237	h	a	a	h	h	h	a	h	h	h	a	a	h	b	h	h	b	h	b	h	h	h	h	b	a	h	a	h	h	h	a	h	b	h	b	b	h	h	b	h	b	h	h	a	h	h	a
dixie_LG08_marker_9461457	8	55.237	h	a	a	h	h	h	a	h	h	h	a	a	h	b	h	h	b	h	b	h	h	h	h	b	a	h	a	h	h	h	a	h	b	h	b	b	h	h	b	h	b	h	h	a	h	h	a
dixie_LG08_marker_9610864	8	55.237	h	a	a	h	h	h	a	h	h	h	a	a	h	b	h	h	b	h	b	h	h	h	h	b	a	h	a	h	h	h	a	h	b	h	b	b	h	h	b	h	b	h	h	a	h	h	a
dixie_LG08_marker_9610913	8	55.237	h	a	a	h	h	h	a	h	h	h	a	a	h	b	h	h	b	h	b	h	h	h	h	b	a	h	a	h	h	h	a	h	b	h	b	b	h	h	b	h	b	h	h	a	h	h	a
dixie_LG08_marker_9610875	8	55.237	h	a	a	h	h	h	a	h	h	h	a	a	h	b	h	h	b	h	b	h	h	h	h	b	a	h	a	h	h	h	a	h	b	h	b	b	h	h	b	h	b	h	h	a	h	h	a
dixie_LG08_marker_8984623	8	55.237	h	a	a	h	h	h	a	h	h	h	a	a	h	b	h	h	b	h	b	h	h	h	h	b	a	h	a	h	h	h	a	h	b	h	b	b	h	h	b	h	b	h	h	a	h	h	a
dixie_LG08_marker_9283688	8	55.237	h	a	a	h	h	h	a	h	h	h	a	a	h	b	h	h	b	h	b	h	h	h	h	b	a	h	a	h	h	h	a	h	b	h	b	b	h	h	b	h	b	h	h	a	h	h	a
dixie_LG08_marker_10000768	8	56.414	h	a	a	h	h	h	a	h	h	h	a	a	h	b	h	h	b	h	b	h	h	h	h	b	a	h	a	h	h	h	a	h	b	h	b	b	h	h	b	h	b	h	h	a	h	h	a
dixie_LG08_marker_10124296	8	56.414	h	a	a	h	h	h	a	h	h	h	a	a	h	b	h	h	b	h	b	h	h	h	h	b	a	h	a	h	h	h	a	h	b	h	b	b	h	h	b	h	b	h	h	a	h	h	a
dixie_LG08_marker_10137754	8	58.795	h	a	a	h	h	h	a	h	h	h	a	a	h	b	h	h	b	h	b	h	h	h	h	b	a	h	a	h	h	h	a	h	b	h	b	b	h	b	b	b	b	h	h	a	h	h	a
dixie_LG08_marker_10248226	8	58.795	h	a	a	h	h	h	a	h	h	h	a	a	h	b	h	h	b	h	b	h	h	h	h	b	a	h	a	h	h	h	a	h	b	h	b	b	h	b	b	b	b	h	h	a	h	h	a
dixie_LG08_marker_10662972	8	59.972	h	a	a	h	h	h	a	h	h	h	a	a	h	b	h	h	b	h	b	h	h	h	h	b	a	h	a	h	h	h	a	h	b	h	b	b	h	b	b	b	b	h	h	a	h	h	a
dixie_LG08_marker_10663010	8	59.972	h	a	a	h	h	h	a	h	h	h	a	a	h	b	h	h	b	h	b	h	h	h	h	b	a	h	a	h	h	h	a	h	b	h	b	b	h	b	b	b	b	h	h	a	h	h	a
dixie_LG08_marker_10610295	8	59.972	h	a	a	h	h	h	a	h	h	h	a	a	h	b	h	h	b	h	b	h	h	h	h	b	a	h	a	h	h	h	a	h	b	h	b	b	h	b	b	b	b	h	h	a	h	h	a
dixie_LG08_marker_10662944	8	59.972	h	a	a	h	h	h	a	h	h	h	a	a	h	b	h	h	b	h	b	h	h	h	h	b	a	h	a	h	h	h	a	h	b	h	b	b	h	b	b	b	b	h	h	a	h	h	a
dixie_LG08_marker_10662964	8	59.972	h	a	a	h	h	h	a	h	h	h	a	a	h	b	h	h	b	h	b	h	h	h	h	b	a	h	a	h	h	h	a	h	b	h	b	b	h	b	b	b	b	h	h	a	h	h	a
dixie_LG08_marker_10783115	8	59.972	h	a	a	h	h	h	a	h	h	h	a	a	h	b	h	h	b	h	b	h	h	h	h	b	a	h	a	h	h	h	a	h	b	h	b	b	h	b	b	b	b	h	h	a	h	h	a
dixie_LG08_marker_10659105	8	59.972	h	a	a	h	h	h	a	h	h	h	a	a	h	b	h	h	b	h	b	h	h	h	h	b	a	h	a	h	h	h	a	h	b	h	b	b	h	b	b	b	b	h	h	a	h	h	a
dixie_LG08_marker_11046685	8	62.353	h	a	a	b	h	h	a	h	h	h	a	a	h	b	h	h	b	h	b	h	h	h	h	b	a	h	a	h	h	h	a	h	b	h	b	b	h	b	b	b	b	h	h	a	b	h	a
dixie_LG08_marker_11053291	8	63.53	h	a	a	b	h	h	a	h	h	h	a	a	h	b	h	h	b	h	b	h	h	h	h	b	a	h	a	h	h	h	a	a	b	h	b	b	h	b	b	b	b	h	h	a	b	h	a
dixie_LG08_marker_11269460	8	63.53	h	a	a	b	h	h	a	h	h	h	a	a	h	b	h	h	b	h	b	h	h	h	h	b	a	h	a	h	h	h	a	a	b	h	b	b	h	b	b	b	b	h	h	a	b	h	a
dixie_LG08_marker_11506954	8	64.706	h	a	a	b	h	h	a	h	h	h	a	a	h	b	h	h	b	h	b	h	h	h	h	b	a	h	a	h	h	h	a	a	b	h	b	b	h	b	b	b	b	h	h	a	b	h	a
dixie_LG08_marker_11506977	8	64.706	h	a	a	b	h	h	a	h	h	h	a	a	h	b	h	h	b	h	b	h	h	h	h	b	a	h	a	h	h	h	a	a	b	h	b	b	h	b	b	b	b	h	h	a	b	h	a
dixie_LG08_marker_11506987	8	64.706	h	a	a	b	h	h	a	h	h	h	a	a	h	b	h	h	b	h	b	h	h	h	h	b	a	h	a	h	h	h	a	a	b	h	b	b	h	b	b	b	b	h	h	a	b	h	a
dixie_LG08_marker_11531656	8	64.706	h	a	a	b	h	h	a	h	h	h	a	a	h	b	h	h	b	h	b	h	h	h	h	b	a	h	a	h	h	h	a	a	b	h	b	b	h	b	b	b	b	h	h	a	b	h	a
dixie_LG08_marker_11651849	8	65.883	b	a	a	b	h	h	a	h	h	h	a	a	h	b	h	h	b	h	b	h	h	h	h	b	a	h	a	h	h	h	a	a	b	h	b	b	h	b	b	b	b	h	h	a	b	h	a
dixie_LG08_marker_11269462	8	65.883	b	a	a	b	h	h	a	h	h	h	a	a	h	b	h	h	b	h	b	h	h	h	h	b	a	h	a	h	h	h	a	a	b	h	b	b	h	b	b	b	b	h	h	a	b	h	a
dixie_LG08_marker_12003131	8	68.264	b	a	a	b	h	h	a	h	h	h	a	a	h	b	h	h	b	h	b	h	h	h	h	b	a	h	a	h	h	h	a	a	b	h	b	b	h	h	b	h	b	h	h	a	b	h	a
dixie_LG08_marker_11780967	8	68.264	b	a	a	b	h	h	a	h	h	h	a	a	h	b	h	h	b	h	b	h	h	h	h	b	a	h	a	h	h	h	a	a	b	h	b	b	h	h	b	h	b	h	h	a	b	h	a
dixie_LG08_marker_12109251	8	71.88	b	a	a	b	h	h	a	h	h	h	a	a	h	b	h	h	b	h	b	h	h	h	h	b	a	h	a	h	h	h	a	a	b	h	b	b	h	h	b	h	b	h	h	a	b	b	a
dixie_LG08_marker_12109314	8	71.88	b	a	a	b	h	h	a	h	h	h	a	a	h	b	h	h	b	h	b	h	h	h	h	b	a	h	a	h	h	h	a	a	b	h	b	b	h	h	b	h	b	h	h	a	b	b	a
dixie_LG08_marker_12133096	8	71.88	b	a	a	b	h	h	a	h	h	h	a	a	h	b	h	h	b	h	b	h	h	h	h	b	a	h	a	h	h	h	a	a	b	h	b	b	h	h	b	h	b	h	h	a	b	b	a
dixie_LG08_marker_12104332	8	71.88	b	a	a	b	h	h	a	h	h	h	a	a	h	b	h	h	b	h	b	h	h	h	h	b	a	h	a	h	h	h	a	a	b	h	b	b	h	h	b	h	b	h	h	a	b	b	a
dixie_LG08_marker_12417769	8	74.261	b	a	a	b	h	h	a	h	h	h	a	a	h	b	h	h	b	h	b	h	h	h	h	b	a	h	a	h	h	h	a	a	b	h	b	b	h	h	b	h	b	h	h	a	h	b	a
dixie_LG08_marker_12524319	8	74.261	b	a	a	b	h	h	a	h	h	h	a	a	h	b	h	h	b	h	b	h	h	h	h	b	a	h	a	h	h	h	a	a	b	h	b	b	h	h	b	h	b	h	h	a	h	b	a
dixie_LG08_marker_12548659	8	74.261	b	a	a	b	h	h	a	h	h	h	a	a	h	b	h	h	b	h	b	h	h	h	h	b	a	h	a	h	h	h	a	a	b	h	b	b	h	h	b	h	b	h	h	a	h	b	a
dixie_LG08_marker_12548673	8	74.261	b	a	a	b	h	h	a	h	h	h	a	a	h	b	h	h	b	h	b	h	h	h	h	b	a	h	a	h	h	h	a	a	b	h	b	b	h	h	b	h	b	h	h	a	h	b	a
dixie_LG08_marker_12581479	8	75.438	b	a	a	b	h	h	a	h	h	h	a	a	h	b	h	h	b	h	h	h	h	h	h	b	a	h	a	h	h	h	a	a	b	h	b	b	h	h	b	h	b	h	h	a	h	b	a
dixie_LG08_marker_12577278	8	75.438	b	a	a	b	h	h	a	h	h	h	a	a	h	b	h	h	b	h	h	h	h	h	h	b	a	h	a	h	h	h	a	a	b	h	b	b	h	h	b	h	b	h	h	a	h	b	a
dixie_LG08_marker_12581487	8	75.438	b	a	a	b	h	h	a	h	h	h	a	a	h	b	h	h	b	h	h	h	h	h	h	b	a	h	a	h	h	h	a	a	b	h	b	b	h	h	b	h	b	h	h	a	h	b	a
dixie_LG08_marker_12801416	8	76.614	b	a	a	b	h	h	a	h	h	h	a	a	h	b	h	h	b	h	h	h	h	h	h	b	a	h	a	h	h	h	a	a	b	h	b	b	h	h	b	h	b	a	h	a	h	b	a
dixie_LG08_marker_12801413	8	76.614	b	a	a	b	h	h	a	h	h	h	a	a	h	b	h	h	b	h	h	h	h	h	h	b	a	h	a	h	h	h	a	a	b	h	b	b	h	h	b	h	b	a	h	a	h	b	a
dixie_LG08_marker_13472807	8	77.791	b	a	a	b	h	h	a	h	h	h	a	a	h	b	h	h	b	h	h	h	h	h	h	b	a	h	a	h	h	h	a	a	b	h	b	b	h	h	b	h	b	a	h	a	h	b	a
dixie_LG08_marker_13508952	8	77.791	b	a	a	b	h	h	a	h	h	h	a	a	h	b	h	h	b	h	h	h	h	h	h	b	a	a	a	h	h	h	a	a	b	h	b	b	h	h	b	h	b	a	h	a	h	b	a
dixie_LG08_marker_13830963	8	80.172	b	a	a	b	h	h	a	h	h	h	h	a	h	b	h	h	b	h	h	h	h	h	h	b	a	a	a	h	h	h	a	a	b	h	b	b	h	h	b	h	b	a	h	a	h	b	a
dixie_LG08_marker_13651446	8	80.172	b	a	a	b	h	h	a	h	h	h	h	a	h	b	h	h	b	h	h	h	h	h	h	b	a	a	a	h	h	h	a	a	b	h	b	b	h	h	b	h	b	a	h	a	h	b	a
dixie_LG08_marker_13651471	8	80.172	b	a	a	b	h	h	a	h	h	h	h	a	h	b	h	h	b	h	h	h	h	h	h	b	a	a	a	h	h	h	a	a	b	h	b	b	h	h	b	h	b	a	h	a	h	b	a
dixie_LG08_marker_13592638	8	80.172	b	a	a	b	h	h	a	h	h	h	h	a	h	b	h	h	b	h	h	h	h	h	h	b	a	a	a	h	h	h	a	a	b	h	b	b	h	h	b	h	b	a	h	a	h	b	a
dixie_LG08_marker_13651463	8	80.172	b	a	a	b	h	h	a	h	h	h	h	a	h	b	h	h	b	h	h	h	h	h	h	b	a	a	a	h	h	h	a	a	b	h	b	b	h	h	b	h	b	a	h	a	h	b	a
dixie_LG08_marker_13651490	8	80.172	b	a	a	b	h	h	a	h	h	h	h	a	h	b	h	h	b	h	h	h	h	h	h	b	a	a	a	h	h	h	a	a	b	h	b	b	h	h	b	h	b	a	h	a	h	b	a
dixie_LG08_marker_13644424	8	80.172	b	a	a	b	h	h	a	h	h	h	h	a	h	b	h	h	b	h	h	h	h	h	h	b	a	a	a	h	h	h	a	a	b	h	b	b	h	h	b	h	b	a	h	a	h	b	a
dixie_LG08_marker_13651459	8	80.172	b	a	a	b	h	h	a	h	h	h	h	a	h	b	h	h	b	h	h	h	h	h	h	b	a	a	a	h	h	h	a	a	b	h	b	b	h	h	b	h	b	a	h	a	h	b	a
dixie_LG08_marker_13651508	8	80.172	b	a	a	b	h	h	a	h	h	h	h	a	h	b	h	h	b	h	h	h	h	h	h	b	a	a	a	h	h	h	a	a	b	h	b	b	h	h	b	h	b	a	h	a	h	b	a
dixie_LG08_marker_13856785	8	81.349	b	a	a	b	h	h	a	h	h	h	h	a	h	b	h	h	b	h	h	h	h	h	h	b	a	a	a	h	h	h	a	a	b	h	b	b	h	h	b	h	b	a	h	a	h	b	a
dixie_LG08_marker_14200807	8	81.349	b	a	a	b	h	h	a	h	h	h	h	a	h	b	h	h	b	h	h	h	h	h	h	b	a	a	a	h	h	h	a	a	b	h	b	b	h	h	b	h	b	a	h	a	h	b	a
dixie_LG08_marker_13731273	8	81.349	b	a	a	b	h	h	a	h	h	h	h	a	h	b	h	h	b	h	h	h	h	h	h	b	a	a	a	h	h	h	a	a	b	h	b	b	h	h	b	h	b	a	h	a	h	b	a
dixie_LG08_marker_14112133	8	81.349	b	a	a	b	h	h	a	h	h	h	h	a	h	b	h	h	b	h	h	h	h	h	h	b	a	a	a	h	h	h	a	a	b	h	b	b	h	h	b	h	b	a	h	a	h	b	a
dixie_LG08_marker_13856806	8	81.349	b	a	a	b	h	h	a	h	h	h	h	a	h	b	h	h	b	h	h	h	h	h	h	b	a	a	a	h	h	h	a	a	b	h	b	b	h	h	b	h	b	a	h	a	h	b	a
dixie_LG08_marker_13856787	8	81.349	b	a	a	b	h	h	a	h	h	h	h	a	h	b	h	h	b	h	h	h	h	h	h	b	a	a	a	h	h	h	a	a	b	h	b	b	h	h	b	h	b	a	h	a	h	b	a
dixie_LG08_marker_13672218	8	81.349	b	a	a	b	h	h	a	h	h	h	h	a	h	b	h	h	b	h	h	h	h	h	h	b	a	a	a	h	h	h	a	a	b	h	b	b	h	h	b	h	b	a	h	a	h	b	a
dixie_LG08_marker_14112117	8	81.349	b	a	a	b	h	h	a	h	h	h	h	a	h	b	h	h	b	h	h	h	h	h	h	b	a	a	a	h	h	h	a	a	b	h	b	b	h	h	b	h	b	a	h	a	h	b	a
dixie_LG08_marker_14357916	8	82.525	b	a	a	b	a	h	a	h	h	h	h	a	h	b	h	h	b	h	h	h	h	h	h	b	a	a	a	h	h	h	a	a	b	h	b	b	h	h	b	h	b	a	h	a	h	b	a
dixie_LG08_marker_14357888	8	82.525	b	a	a	b	a	h	a	h	h	h	h	a	h	b	h	h	b	h	h	h	h	h	h	b	a	a	a	h	h	h	a	a	b	h	b	b	h	h	b	h	b	a	h	a	h	b	a
dixie_LG08_marker_14361054	8	82.525	b	a	a	b	a	h	a	h	h	h	h	a	h	b	h	h	b	h	h	h	h	h	h	b	a	a	a	h	h	h	a	a	b	h	b	b	h	h	b	h	b	a	h	a	h	b	a
dixie_LG08_marker_14334763	8	82.525	b	a	a	b	a	h	a	h	h	h	h	a	h	b	h	h	b	h	h	h	h	h	h	b	a	a	a	h	h	h	a	a	b	h	b	b	h	h	b	h	b	a	h	a	h	b	a
dixie_LG08_marker_14657570	8	83.702	b	a	a	b	a	h	a	h	h	h	h	a	h	b	h	h	b	h	h	h	h	h	h	b	a	a	a	h	h	h	a	a	b	h	b	b	h	h	b	h	b	a	a	a	h	b	a
dixie_LG08_marker_14511129	8	83.702	b	a	a	b	a	h	a	h	h	h	h	a	h	b	h	h	b	h	h	h	h	h	h	b	a	a	a	h	h	h	a	a	b	h	b	b	h	h	b	h	b	a	a	a	h	b	a
dixie_LG08_marker_14685707	8	83.702	b	a	a	b	a	h	a	h	h	h	h	a	h	b	h	h	b	h	h	h	h	h	h	b	a	a	a	h	h	h	a	a	b	h	b	b	h	h	b	h	b	a	a	a	h	b	a
dixie_LG08_marker_14557381	8	83.702	b	a	a	b	a	h	a	h	h	h	h	a	h	b	h	h	b	h	h	h	h	h	h	b	a	a	a	h	h	h	a	a	b	h	b	b	h	h	b	h	b	a	a	a	h	b	a
dixie_LG08_marker_14753325	8	86.083	b	a	a	b	a	h	a	h	h	a	h	a	h	b	h	h	b	h	h	h	h	h	h	b	a	a	a	h	h	h	a	a	b	h	b	b	h	h	b	h	b	a	a	a	h	b	a
dixie_LG08_marker_15193985	8	92.265	b	a	a	b	a	h	a	h	h	a	h	a	h	b	h	h	h	h	h	h	h	h	h	b	a	a	a	h	h	h	a	h	b	h	b	b	h	h	b	h	b	a	a	a	h	b	a
dixie_LG08_marker_15537725	8	93.441	b	a	a	b	a	h	a	h	h	a	h	a	h	b	h	a	h	h	h	h	h	h	h	b	a	a	a	h	h	h	a	h	b	h	b	b	h	h	b	h	b	a	a	a	h	b	a
dixie_LG08_marker_15657329	8	93.441	b	a	a	b	a	h	a	h	h	a	h	a	h	b	h	a	h	h	h	h	h	h	h	b	a	a	a	h	h	h	a	h	b	h	b	b	h	h	b	h	b	a	a	a	h	b	a
dixie_LG08_marker_15698297	8	94.617	b	a	a	b	a	h	a	h	h	a	h	a	h	b	h	a	h	h	h	h	h	h	h	b	a	a	a	h	h	h	a	h	b	h	b	b	h	h	b	h	b	a	a	a	h	b	a
dixie_LG08_marker_15829758	8	95.794	b	a	a	b	a	h	a	h	h	h	h	a	h	b	h	a	h	h	h	h	h	h	h	b	a	a	a	h	h	h	a	h	b	h	b	b	h	h	b	h	b	a	a	a	h	b	a
dixie_LG08_marker_15829774	8	95.794	b	a	a	b	a	h	a	h	h	h	h	a	h	b	h	a	h	h	h	h	h	h	h	b	a	a	a	h	h	h	a	h	b	h	b	b	h	h	b	h	b	a	a	a	h	b	a
dixie_LG08_marker_15816248	8	96.97	b	a	a	b	a	h	a	h	h	h	h	a	h	b	h	a	h	h	h	h	h	h	h	b	a	a	a	h	h	h	a	h	b	h	b	b	h	h	b	h	b	a	a	a	h	b	a
dixie_LG08_marker_15808494	8	96.97	b	a	a	b	a	h	a	h	h	h	h	a	h	b	h	a	h	h	h	h	h	h	h	b	a	a	a	h	h	h	a	h	b	h	b	b	h	h	b	h	b	a	a	a	h	b	a
dixie_LG08_marker_15847579	8	96.97	b	a	a	b	a	h	a	h	h	h	h	a	h	b	h	a	h	h	h	h	h	h	h	b	a	a	a	h	h	h	a	h	b	h	b	b	h	h	b	h	b	a	a	a	h	b	a
dixie_LG08_marker_15812396	8	96.97	b	a	a	b	a	h	a	h	h	h	h	a	h	b	h	a	h	h	h	h	h	h	h	b	a	h	a	h	h	h	a	h	b	h	b	b	h	h	b	h	b	a	a	a	h	b	a
dixie_LG08_marker_16134295	8	99.352	b	a	a	b	a	h	a	h	h	h	h	a	h	b	h	a	h	h	h	h	h	h	h	b	a	h	a	h	h	h	a	h	b	h	b	b	h	h	b	h	b	a	a	a	h	h	a
dixie_LG08_marker_16241167	8	100.528	b	a	a	b	a	h	a	h	h	h	h	a	h	b	h	a	h	h	h	h	h	h	h	b	a	b	a	h	h	h	a	h	b	h	b	b	h	h	b	h	b	a	a	a	h	h	a
dixie_LG08_marker_16223117	8	102.91	b	a	a	b	a	h	a	h	h	h	h	a	h	b	h	a	h	h	h	h	h	h	h	b	a	b	a	h	h	h	a	h	b	h	b	b	h	h	b	h	b	a	a	a	h	h	a
dixie_LG08_marker_16191267	8	102.91	b	a	a	b	a	h	a	h	h	h	h	a	h	b	h	a	h	h	h	h	h	h	h	b	a	b	a	h	h	h	a	h	b	h	b	b	h	h	b	h	b	a	a	a	h	h	a
dixie_LG08_marker_16191303	8	102.91	b	a	a	b	a	h	a	h	h	h	h	a	h	b	h	a	h	h	h	h	h	h	h	b	a	b	a	h	h	h	a	h	b	h	b	b	h	h	b	h	b	a	a	a	h	h	a
dixie_LG08_marker_17104974	8	107.792	h	a	a	b	a	h	a	h	a	h	h	a	h	b	h	a	h	h	h	h	h	h	h	b	a	b	a	h	h	h	a	h	h	h	b	b	h	h	b	h	b	a	a	a	h	h	a
dixie_LG08_marker_17039679	8	107.792	h	a	a	b	a	h	a	h	a	h	h	a	h	b	h	a	h	h	h	h	h	h	h	b	a	b	a	h	h	h	a	h	h	h	b	b	h	h	b	h	b	a	a	a	h	h	a
dixie_LG08_marker_16794720	8	108.968	h	a	a	b	a	h	a	h	a	h	h	a	h	b	h	a	h	h	h	h	h	h	h	b	a	b	a	h	h	h	a	h	h	h	b	b	h	h	b	h	b	a	a	a	h	h	a
dixie_LG08_marker_17109879	8	108.968	h	a	a	b	a	h	a	h	a	h	h	a	h	b	h	a	h	h	h	h	h	h	h	b	a	b	a	h	h	h	a	h	h	h	b	b	h	h	b	h	b	a	a	a	h	h	a
dixie_LG08_marker_16806201	8	108.968	h	a	a	b	a	h	a	h	a	h	h	a	h	b	h	a	h	h	h	h	h	h	h	b	a	b	a	h	h	h	a	h	h	h	b	b	h	h	b	h	b	a	a	a	h	h	a
dixie_LG08_marker_16534916	8	108.968	h	a	a	b	a	h	a	h	a	h	h	a	h	b	h	a	h	h	h	h	h	h	h	b	a	b	a	h	h	h	a	h	h	h	b	b	h	h	b	h	b	a	a	a	h	h	a
dixie_LG08_marker_17169375	8	110.145	h	a	h	b	a	h	a	h	a	h	h	a	h	b	h	a	h	h	h	h	h	h	h	b	a	b	a	h	h	h	a	h	h	h	b	b	h	h	b	h	b	a	a	a	h	h	a
dixie_LG08_marker_16905775	8	110.145	h	a	h	b	a	h	a	h	a	h	h	a	h	b	h	a	h	h	h	h	h	h	h	b	a	b	a	h	h	h	a	h	h	h	b	b	h	h	b	h	b	a	a	a	h	h	a
dixie_LG08_marker_17169379	8	110.145	h	a	h	b	a	h	a	h	a	h	h	a	h	b	h	a	h	h	h	h	h	h	h	b	a	b	a	h	h	h	a	h	h	h	b	b	h	h	b	h	b	a	a	a	h	h	a
dixie_LG08_marker_17366016	8	111.321	h	a	h	b	a	h	a	h	a	h	h	a	h	b	h	a	h	h	h	h	h	h	h	b	a	b	a	h	h	h	a	h	h	h	b	b	h	h	b	h	b	a	a	a	h	h	a
dixie_LG08_marker_16694725	8	112.498	h	a	h	b	a	h	a	h	a	h	h	a	h	b	h	a	h	h	h	h	h	h	h	b	a	b	a	b	h	h	a	h	h	h	b	b	h	h	b	h	b	a	a	a	h	h	a
dixie_LG08_marker_16694738	8	112.498	h	a	h	b	a	h	a	h	a	h	h	a	h	b	h	a	h	h	h	h	h	h	h	b	a	b	a	b	h	h	a	h	h	h	b	b	h	h	b	h	b	a	a	a	h	h	a
dixie_LG08_marker_16694776	8	112.498	h	a	h	b	a	h	a	h	a	h	h	a	h	b	h	a	h	h	h	h	h	h	h	b	a	b	a	b	h	h	a	h	h	h	b	b	h	h	b	h	b	a	a	a	h	h	a
dixie_LG08_marker_18139208	8	114.879	h	a	h	b	a	h	a	h	a	h	h	a	h	b	h	a	h	h	h	h	h	h	h	b	a	b	a	h	h	h	a	h	h	h	b	b	h	h	b	h	b	a	a	a	h	h	a
dixie_LG08_marker_18278914	8	114.879	h	a	h	b	a	h	a	h	a	h	h	a	h	b	h	a	h	h	h	h	h	h	h	b	a	b	a	h	h	h	a	h	h	h	b	b	h	h	b	h	b	a	a	a	h	h	a
dixie_LG08_marker_17899359	8	114.879	h	a	h	b	a	h	a	h	a	h	h	a	h	b	h	a	h	h	h	h	h	h	h	b	a	b	a	h	h	h	a	h	h	h	b	b	h	h	b	h	b	a	a	a	h	h	a
dixie_LG08_marker_17899366	8	114.879	h	a	h	b	a	h	a	h	a	h	h	a	h	b	h	a	h	h	h	h	h	h	h	b	a	b	a	h	h	h	a	h	h	h	b	b	h	h	b	h	b	a	a	a	h	h	a
dixie_LG08_marker_18117990	8	114.879	h	a	h	b	a	h	a	h	a	h	h	a	h	b	h	a	h	h	h	h	h	h	h	b	a	b	a	h	h	h	a	h	h	h	b	b	h	h	b	h	b	a	a	a	h	h	a
dixie_LG08_marker_17899368	8	114.879	h	a	h	b	a	h	a	h	a	h	h	a	h	b	h	a	h	h	h	h	h	h	h	b	a	b	a	h	h	h	a	h	h	h	b	b	h	h	b	h	b	a	a	a	h	h	a
dixie_LG08_marker_18013775	8	116.056	h	a	a	b	a	h	a	h	a	h	h	a	h	b	h	a	h	h	h	h	h	h	h	b	a	b	a	h	h	h	a	h	h	h	b	b	h	h	b	h	b	a	a	a	h	h	a
dixie_LG08_marker_18047820	8	118.437	h	a	a	b	a	h	a	h	a	h	h	a	a	b	h	a	h	h	h	h	h	h	h	b	a	b	a	h	h	h	a	h	h	h	b	b	h	h	b	h	b	a	a	a	h	h	a
dixie_LG08_marker_18047782	8	118.437	h	a	a	b	a	h	a	h	a	h	h	a	a	b	h	a	h	h	h	h	h	h	h	b	a	b	a	h	h	h	a	h	h	h	b	b	h	h	b	h	b	a	a	a	h	h	a
dixie_LG08_marker_18047778	8	118.437	h	a	a	b	a	h	a	h	a	h	h	a	a	b	h	a	h	h	h	h	h	h	h	b	a	b	a	h	h	h	a	h	h	h	b	b	h	h	b	h	b	a	a	a	h	h	a
dixie_LG08_marker_18047745	8	118.437	h	a	a	b	a	h	a	h	a	h	h	a	a	b	h	a	h	h	h	h	h	h	h	b	a	b	a	h	h	h	a	h	h	h	b	b	h	h	b	h	b	a	a	a	h	h	a
dixie_LG08_marker_18013763	8	120.819	h	a	a	b	a	h	a	h	a	h	h	a	h	b	h	a	h	h	h	h	h	h	h	b	a	b	a	h	h	h	a	h	h	h	b	b	h	h	b	h	b	a	a	a	h	h	a
dixie_LG08_marker_17446897	8	121.995	h	a	a	b	a	h	a	h	a	h	h	a	h	b	h	a	h	h	h	h	h	h	h	b	a	b	a	h	h	h	a	h	h	h	b	b	h	h	b	h	b	a	a	a	h	h	a
dixie_LG08_marker_17446866	8	121.995	h	a	a	b	a	h	a	h	a	h	h	a	h	b	h	a	h	h	h	h	h	h	h	b	a	b	a	h	h	h	a	h	h	h	b	b	h	h	b	h	b	a	a	a	h	h	a
dixie_LG08_marker_17446845	8	121.995	h	a	a	b	a	h	a	h	a	h	h	a	h	b	h	a	h	h	h	h	h	h	h	b	a	b	a	h	h	h	a	h	h	h	b	b	h	h	b	h	b	a	a	a	h	h	a
dixie_LG08_marker_17755896	8	121.995	h	a	a	b	a	h	a	h	a	h	h	a	h	b	h	a	h	h	h	h	h	h	h	b	a	b	a	h	h	h	a	h	h	h	b	b	h	h	b	h	b	a	a	a	h	h	a
dixie_LG08_marker_18538502	8	124.377	h	a	a	b	a	h	a	h	a	h	h	a	h	b	h	h	h	h	h	h	h	h	h	b	a	b	a	h	h	h	a	h	h	h	h	b	h	h	b	h	b	a	a	a	h	h	a
dixie_LG08_marker_18422491	8	125.553	h	a	a	b	a	h	a	h	a	h	h	a	h	b	h	h	h	h	h	h	h	h	h	b	a	b	a	h	h	h	a	h	h	h	h	b	h	h	b	h	b	a	a	a	h	h	a
dixie_LG08_marker_18565681	8	125.553	h	a	a	b	a	h	a	h	a	h	h	a	h	b	h	h	h	h	h	h	h	h	h	b	a	b	a	h	h	h	a	h	h	h	h	b	h	h	b	h	b	a	a	a	h	h	a
dixie_LG08_marker_19112770	8	127.934	h	a	a	b	a	h	h	h	a	h	h	a	h	b	b	h	h	h	h	h	h	h	h	b	a	b	a	h	h	h	a	h	h	h	h	b	h	h	b	h	b	a	a	a	h	h	a
dixie_LG08_marker_18838533	8	129.111	h	a	a	b	a	h	h	h	a	h	h	a	h	b	b	h	h	h	h	h	h	h	h	b	a	b	a	h	h	h	a	h	h	h	h	b	h	h	b	h	b	a	a	a	h	h	a
dixie_LG08_marker_18838507	8	129.111	h	a	a	b	a	h	h	h	a	h	h	a	h	b	b	h	h	h	h	h	h	h	h	b	a	b	a	h	h	h	a	h	h	h	h	b	h	h	b	h	b	a	a	a	h	h	a
dixie_LG08_marker_19550830	8	130.287	h	a	a	b	a	h	h	h	a	h	h	a	h	b	b	h	h	h	h	h	h	h	h	b	a	b	a	h	h	h	h	h	h	h	h	b	h	h	b	h	b	a	a	a	h	h	a
dixie_LG08_marker_19739335	8	130.287	h	a	a	b	a	h	h	h	a	h	h	a	h	b	b	h	h	h	h	h	h	h	h	b	a	b	a	h	h	h	h	h	h	h	h	b	h	h	b	h	b	a	a	a	h	h	a
dixie_LG08_marker_19550827	8	130.287	h	a	a	b	a	h	h	h	a	h	h	a	h	b	b	h	h	h	h	h	h	h	h	b	a	b	a	h	h	h	h	h	h	h	h	b	h	h	b	h	b	a	a	a	h	h	a
dixie_LG08_marker_19691568	8	130.287	h	a	a	b	a	h	h	h	a	h	h	a	h	b	b	h	h	h	h	h	h	h	h	b	a	b	a	h	h	h	h	h	h	h	h	b	h	h	b	h	b	a	a	a	h	h	a
dixie_LG08_marker_19691625	8	130.287	h	a	a	b	a	h	h	h	a	h	h	a	h	b	b	h	h	h	h	h	h	h	h	b	a	b	a	h	h	h	h	h	h	h	h	b	h	h	b	h	b	a	a	a	h	h	a
dixie_LG08_marker_19742365	8	130.287	h	a	a	b	a	h	h	h	a	h	h	a	h	b	b	h	h	h	h	h	h	h	h	b	a	b	a	h	h	h	h	h	h	h	h	b	h	h	b	h	b	a	a	a	h	h	a
dixie_LG08_marker_19806766	8	130.287	h	a	a	b	a	h	h	h	a	h	h	a	h	b	b	h	h	h	h	h	h	h	h	b	a	b	a	h	h	h	h	h	h	h	h	b	h	h	b	h	b	a	a	a	h	h	a
dixie_LG08_marker_19568037	8	130.287	h	a	a	b	a	h	h	h	a	h	h	a	h	b	b	h	h	h	h	h	h	h	h	b	a	b	a	h	h	h	h	h	h	h	h	b	h	h	b	h	b	a	a	a	h	h	a
dixie_LG08_marker_19739334	8	130.287	h	a	a	b	a	h	h	h	a	h	h	a	h	b	b	h	h	h	h	h	h	h	h	b	a	b	a	h	h	h	h	h	h	h	h	b	h	h	b	h	b	a	a	a	h	h	a
dixie_LG08_marker_19857770	8	131.464	h	a	a	b	a	h	h	b	a	h	h	a	h	b	b	h	h	h	h	h	h	h	h	b	a	b	a	h	h	h	h	h	h	h	h	b	h	h	b	h	b	a	a	a	h	h	a
dixie_LG08_marker_19857706	8	131.464	h	a	a	b	a	h	h	b	a	h	h	a	h	b	b	h	h	h	h	h	h	h	h	b	a	b	a	h	h	h	h	h	h	h	h	b	h	h	b	h	b	a	a	a	h	h	a
dixie_LG08_marker_19560151	8	131.464	h	a	a	b	a	h	h	b	a	h	h	a	h	b	b	h	h	h	h	h	h	h	h	b	a	b	a	h	h	h	h	h	h	h	h	b	h	h	b	h	b	a	a	a	h	h	a
dixie_LG08_marker_19270063	8	132.64	h	a	a	b	a	h	h	b	a	h	h	a	h	b	b	h	h	h	h	h	h	h	h	b	a	b	a	h	h	h	a	h	h	h	h	b	h	h	b	h	b	a	a	a	h	h	a
dixie_LG08_marker_19351084	8	132.64	h	a	a	b	a	h	h	b	a	h	h	a	h	b	b	h	h	h	h	h	h	h	h	b	a	b	a	h	h	h	a	h	h	h	h	b	h	h	b	h	b	a	a	a	h	h	a
dixie_LG08_marker_19536709	8	133.817	h	a	h	b	a	h	h	b	a	h	h	a	h	b	b	h	h	h	h	h	h	h	h	b	a	b	a	h	h	h	a	h	h	h	h	b	h	h	b	h	b	a	a	a	h	h	a
dixie_LG08_marker_19334334	8	133.817	h	a	h	b	a	h	h	b	a	h	h	a	h	b	b	h	h	h	h	h	h	h	h	b	a	b	a	h	h	h	a	h	h	h	h	b	h	h	b	h	b	a	a	a	h	h	a
dixie_LG08_marker_18944760	8	133.817	h	a	h	b	a	h	h	b	a	h	h	a	h	b	b	h	h	h	h	h	h	h	h	b	a	b	a	h	h	h	a	h	h	h	h	b	h	h	b	h	b	a	a	a	h	h	a
dixie_LG08_marker_19030555	8	134.993	h	a	h	b	a	h	h	b	a	h	h	a	h	b	b	h	h	h	h	h	h	h	h	b	a	b	a	h	h	h	a	h	h	b	h	b	h	h	b	h	b	a	a	a	h	h	a
dixie_LG08_marker_19334253	8	134.993	h	a	h	b	a	h	h	b	a	h	h	a	h	b	b	h	h	h	h	h	h	h	h	b	a	b	a	h	h	h	a	h	h	b	h	b	h	h	b	h	b	a	a	a	h	h	a
dixie_LG08_marker_19305108	8	136.17	b	a	h	b	a	h	h	b	a	h	h	a	h	b	b	h	h	h	h	h	h	h	h	b	a	b	a	h	h	h	a	h	h	b	h	b	h	h	b	h	b	a	a	a	h	h	a
dixie_LG08_marker_19345629	8	136.17	b	a	h	b	a	h	h	b	a	h	h	a	h	b	b	h	h	h	h	h	h	h	h	b	a	b	a	h	h	h	a	h	h	b	h	b	h	h	b	h	b	a	a	a	h	h	a
dixie_LG08_marker_19345637	8	136.17	b	a	h	b	a	h	h	b	a	h	h	a	h	b	b	h	h	h	h	h	h	h	h	b	a	b	a	h	h	h	a	h	h	b	h	b	h	h	b	h	b	a	a	a	h	h	a
dixie_LG08_marker_19345612	8	136.17	b	a	h	b	a	h	h	b	a	h	h	a	h	b	b	h	h	h	h	h	h	h	h	b	a	b	a	h	h	h	a	h	h	b	h	b	h	h	b	h	b	a	a	a	h	h	a
dixie_LG08_marker_18803232	8	141.052	b	a	h	b	a	h	h	b	a	h	h	a	h	b	h	h	h	h	h	h	h	h	h	b	a	b	a	h	h	h	a	a	h	b	h	b	b	h	b	h	b	a	a	a	h	h	a
dixie_LG08_marker_18803170	8	142.228	b	a	h	b	a	h	h	b	a	h	h	a	h	b	h	h	h	h	h	h	h	h	h	b	a	b	a	h	h	h	a	a	h	h	h	b	b	h	b	h	b	a	a	a	h	h	a
dixie_LG08_marker_18803159	8	142.228	b	a	h	b	a	h	h	b	a	h	h	a	h	b	h	h	h	h	h	h	h	h	h	b	a	b	a	h	h	h	a	a	h	h	h	b	b	h	b	h	b	a	a	a	h	h	a
dixie_LG08_marker_18803146	8	142.228	b	a	h	b	a	h	h	b	a	h	h	a	h	b	h	h	h	h	h	h	h	h	h	b	a	b	a	h	h	h	a	a	h	h	h	b	b	h	b	h	b	a	a	a	h	h	a
dixie_LG08_marker_18803152	8	142.228	b	a	h	b	a	h	h	b	a	h	h	a	h	b	h	h	h	h	h	h	h	h	h	b	a	b	a	h	h	h	a	a	h	h	h	b	b	h	b	h	b	a	a	a	h	h	a
dixie_LG09_marker_168281	9	0	b	h	a	b	h	b	b	h	h	a	h	h	a	h	h	h	h	h	b	h	b	b	b	b	h	a	h	h	h	h	h	b	a	b	b	h	h	b	h	b	h	b	h	h	a	h	h
dixie_LG09_marker_168229	9	0	b	h	a	b	h	b	b	h	h	a	h	h	a	h	h	h	h	h	b	h	b	b	b	b	h	a	h	h	h	h	h	b	a	b	b	h	h	b	h	b	h	b	h	h	a	h	h
dixie_LG09_marker_168216	9	0	b	h	a	b	h	b	b	h	h	a	h	h	a	h	h	h	h	h	b	h	b	b	b	b	h	a	h	h	h	h	h	b	a	b	b	h	h	b	h	b	h	b	h	h	a	h	h
dixie_LG09_marker_558567	9	6.181	b	h	h	h	a	b	b	h	h	a	h	h	h	h	h	h	h	h	b	h	b	b	b	b	h	a	h	h	h	h	h	b	a	b	b	h	h	b	h	b	h	b	h	h	a	h	h
dixie_LG09_marker_558587	9	6.181	b	h	h	h	a	b	b	h	h	a	h	h	h	h	h	h	h	h	b	h	b	b	b	b	h	a	h	h	h	h	h	b	a	b	b	h	h	b	h	b	h	b	h	h	a	h	h
dixie_LG09_marker_369737	9	7.357	b	h	h	h	a	b	b	h	h	a	h	h	h	h	h	h	h	h	b	h	b	b	b	b	h	a	h	h	h	h	h	b	a	b	b	h	h	b	h	b	h	b	h	h	a	h	h
dixie_LG09_marker_423312	9	8.534	h	h	h	h	a	b	b	h	h	a	h	h	h	h	h	h	h	h	b	h	b	b	b	b	h	a	h	h	h	h	h	b	a	b	b	h	h	b	h	b	h	b	h	h	a	h	h
dixie_LG09_marker_369826	9	8.534	h	h	h	h	a	b	b	h	h	a	h	h	h	h	h	h	h	h	b	h	b	b	b	b	h	a	h	h	h	h	h	b	a	b	b	h	h	b	h	b	h	b	h	h	a	h	h
dixie_LG09_marker_532406	9	8.534	h	h	h	h	a	b	b	h	h	a	h	h	h	h	h	h	h	h	b	h	b	b	b	b	h	a	h	h	h	h	h	b	a	b	b	h	h	b	h	b	h	b	h	h	a	h	h
dixie_LG09_marker_682702	9	9.71	h	h	h	h	a	b	b	h	h	a	h	h	h	h	h	h	h	h	b	h	b	b	b	b	h	a	h	h	h	h	h	b	a	b	h	h	h	b	h	b	h	b	h	h	a	h	h
dixie_LG09_marker_820434	9	13.326	h	h	h	h	a	b	b	h	h	a	h	h	h	h	h	h	a	h	b	h	h	b	b	b	h	a	h	h	h	h	h	b	a	b	h	h	h	b	h	b	h	b	h	h	a	h	h
dixie_LG09_marker_820474	9	13.326	h	h	h	h	a	b	b	h	h	a	h	h	h	h	h	h	a	h	b	h	h	b	b	b	h	a	h	h	h	h	h	b	a	b	h	h	h	b	h	b	h	b	h	h	a	h	h
dixie_LG09_marker_820431	9	13.326	h	h	h	h	a	b	b	h	h	a	h	h	h	h	h	h	a	h	b	h	h	b	b	b	h	a	h	h	h	h	h	b	a	b	h	h	h	b	h	b	h	b	h	h	a	h	h
dixie_LG09_marker_943106	9	15.708	h	h	h	h	a	b	b	h	h	a	h	h	h	h	h	h	a	h	b	h	h	b	b	b	h	a	h	h	h	h	h	b	h	b	h	h	h	b	h	b	h	b	h	h	a	h	h
dixie_LG09_marker_1198117	9	19.324	h	a	a	h	a	b	b	h	h	a	h	h	h	h	h	h	a	h	b	h	h	b	b	b	h	a	h	h	h	h	h	b	h	b	h	h	h	b	h	b	h	b	h	h	a	h	h
dixie_LG09_marker_1306271	9	19.324	h	a	a	h	a	b	b	h	h	a	h	h	h	h	h	h	a	h	b	h	h	b	b	b	h	a	h	h	h	h	h	b	h	b	h	h	h	b	h	b	h	b	h	h	a	h	h
dixie_LG09_marker_1244202	9	19.324	h	a	a	h	a	b	b	h	h	a	h	h	h	h	h	h	a	h	b	h	h	b	b	b	h	a	h	h	h	h	h	b	h	b	h	h	h	b	h	b	h	b	h	h	a	h	h
dixie_LG09_marker_1254961	9	19.324	h	a	a	h	a	b	b	h	h	a	h	h	h	h	h	h	a	h	b	h	h	b	b	b	h	a	h	h	h	h	h	b	h	b	h	h	h	b	h	b	h	b	h	h	a	h	h
dixie_LG09_marker_1244203	9	19.324	h	a	a	h	a	b	b	h	h	a	h	h	h	h	h	h	a	h	b	h	h	b	b	b	h	a	h	h	h	h	h	b	h	b	h	h	h	b	h	b	h	b	h	h	a	h	h
dixie_LG09_marker_1198141	9	19.324	h	a	a	h	a	b	b	h	h	a	h	h	h	h	h	h	a	h	b	h	h	b	b	b	h	a	h	h	h	h	h	b	h	b	h	h	h	b	h	b	h	b	h	h	a	h	h
dixie_LG09_marker_1198110	9	19.324	h	a	a	h	a	b	b	h	h	a	h	h	h	h	h	h	a	h	b	h	h	b	b	b	h	a	h	h	h	h	h	b	h	b	h	h	h	b	h	b	h	b	h	h	a	h	h
dixie_LG09_marker_1074904	9	19.324	h	a	a	h	a	b	b	h	h	a	h	h	h	h	h	h	a	h	b	h	h	b	b	b	h	a	h	h	h	h	h	b	h	b	h	h	h	b	h	b	h	b	h	h	a	h	h
dixie_LG09_marker_1254956	9	19.324	h	a	a	h	a	b	b	h	h	a	h	h	h	h	h	h	a	h	b	h	h	b	b	b	h	a	h	h	h	h	h	b	h	b	h	h	h	b	h	b	h	b	h	h	a	h	h
dixie_LG09_marker_1261217	9	19.324	h	a	a	h	a	b	b	h	h	a	h	h	h	h	h	h	a	h	b	h	h	b	b	b	h	a	h	h	h	h	h	b	h	b	h	h	h	b	h	b	h	b	h	h	a	h	h
dixie_LG09_marker_1261264	9	19.324	h	a	a	h	a	b	b	h	h	a	h	h	h	h	h	h	a	h	b	h	h	b	b	b	h	a	h	h	h	h	h	b	h	b	h	h	h	b	h	b	h	b	h	h	a	h	h
dixie_LG09_marker_1338202	9	22.94	h	a	a	h	a	b	b	h	b	a	h	h	h	h	h	h	a	h	b	h	h	b	b	b	h	a	h	h	h	h	h	b	h	b	h	h	h	h	h	h	h	b	h	h	a	h	h
dixie_LG09_marker_1425433	9	22.94	h	a	a	h	a	b	b	h	b	a	h	h	h	h	h	h	a	h	b	h	h	b	b	b	h	a	h	h	h	h	h	b	h	b	h	h	h	h	h	h	h	b	h	h	a	h	h
dixie_LG09_marker_1338219	9	22.94	h	a	a	h	a	b	b	h	b	a	h	h	h	h	h	h	a	h	b	h	h	b	b	b	h	a	h	h	h	h	h	b	h	b	h	h	h	h	h	h	h	b	h	h	a	h	h
dixie_LG09_marker_1325135	9	22.94	h	a	a	h	a	b	b	h	b	a	h	h	h	h	h	h	a	h	b	h	h	b	b	b	h	a	h	h	h	h	h	b	h	b	h	h	h	h	h	h	h	b	h	h	a	h	h
dixie_LG09_marker_1335575	9	22.94	h	a	a	h	a	b	b	h	b	a	h	h	h	h	h	h	a	h	b	h	h	b	b	b	h	a	h	h	h	h	h	b	h	b	h	h	h	h	h	h	h	b	h	h	a	h	h
dixie_LG09_marker_1371263	9	22.94	h	a	a	h	a	b	b	h	b	a	h	h	h	h	h	h	a	h	b	h	h	b	b	b	h	a	h	h	h	h	h	b	h	b	h	h	h	h	h	h	h	b	h	h	a	h	h
dixie_LG09_marker_1917253	9	25.321	h	a	a	h	a	b	b	h	b	a	h	h	h	a	h	h	a	h	b	h	h	b	b	b	b	a	h	h	h	h	h	b	h	b	h	h	h	h	h	h	h	b	h	h	a	h	h
dixie_LG09_marker_1830780	9	25.321	h	a	a	h	a	b	b	h	b	a	h	h	h	a	h	h	a	h	b	h	h	b	b	b	b	a	h	h	h	h	h	b	h	b	h	h	h	h	h	h	h	b	h	h	a	h	h
dixie_LG09_marker_1830741	9	25.321	h	a	a	h	a	b	b	h	b	a	h	h	h	a	h	h	a	h	b	h	h	b	b	b	b	a	h	h	h	h	h	b	h	b	h	h	h	h	h	h	h	b	h	h	a	h	h
dixie_LG09_marker_2566593	9	26.498	h	a	a	h	a	b	b	h	b	a	h	h	h	a	h	b	a	h	b	h	h	b	b	b	b	a	h	h	h	h	h	b	h	b	h	h	h	h	h	h	h	b	h	h	a	h	h
dixie_LG09_marker_2522772	9	27.674	h	a	a	h	a	b	b	h	b	a	h	h	h	a	h	b	a	h	b	h	h	b	b	b	b	a	h	h	h	h	h	b	h	b	h	h	h	h	h	h	h	b	h	h	a	h	h
dixie_LG09_marker_2522719	9	27.674	h	a	a	h	a	b	b	h	b	a	h	h	h	a	h	b	a	h	b	h	h	b	b	b	b	a	h	h	h	h	h	b	h	b	h	h	h	h	h	h	h	b	h	h	a	h	h
dixie_LG09_marker_1830699	9	27.674	h	a	a	h	a	b	b	h	b	a	h	h	h	a	h	b	a	h	b	h	h	b	b	b	b	a	h	h	h	h	h	b	h	b	h	h	h	h	h	h	h	b	h	h	a	h	h
dixie_LG09_marker_2567685	9	30.056	h	a	a	h	a	b	b	h	b	a	h	h	h	a	h	b	a	h	b	h	h	b	b	b	b	a	h	h	h	h	h	b	h	b	h	h	h	h	h	h	h	b	h	h	h	h	b
dixie_LG09_marker_2567707	9	30.056	h	a	a	h	a	b	b	h	b	a	h	h	h	a	h	b	a	h	b	h	h	b	b	b	b	a	h	h	h	h	h	b	h	b	h	h	h	h	h	h	h	b	h	h	h	h	b
dixie_LG09_marker_2567698	9	30.056	h	a	a	h	a	b	b	h	b	a	h	h	h	a	h	b	a	h	b	h	h	b	b	b	b	a	h	h	h	h	h	b	h	b	h	h	h	h	h	h	h	b	h	h	h	h	b
dixie_LG09_marker_2567688	9	30.056	h	a	a	h	a	b	b	h	b	a	h	h	h	a	h	b	a	h	b	h	h	b	b	b	b	a	h	h	h	h	h	b	h	b	h	h	h	h	h	h	h	b	h	h	h	h	b
dixie_LG09_marker_2763458	9	34.938	b	a	a	h	a	b	b	h	b	a	h	h	h	a	h	b	a	h	b	h	h	b	b	b	b	a	h	h	h	h	h	b	h	b	h	h	h	h	h	h	h	b	h	h	a	h	h
dixie_LG09_marker_2845009	9	36.114	b	a	a	h	a	b	b	h	b	a	h	h	h	a	h	b	a	h	b	h	h	b	b	b	b	a	h	h	h	h	h	b	h	b	h	h	h	h	h	h	h	b	h	h	a	h	h
dixie_LG09_marker_2887240	9	37.291	b	a	a	h	a	b	b	h	b	a	h	h	h	a	h	b	a	h	b	h	h	b	b	b	b	a	h	h	h	h	h	b	h	b	h	h	h	h	h	h	h	b	h	h	a	h	h
dixie_LG09_marker_2985217	9	38.467	b	a	a	h	a	b	b	h	b	a	h	h	h	a	h	b	a	h	b	h	h	b	b	b	b	a	h	h	h	h	h	b	h	b	h	h	h	h	h	h	h	b	h	h	a	h	h
dixie_LG09_marker_2985239	9	38.467	b	a	a	h	a	b	b	h	b	a	h	h	h	a	h	b	a	h	b	h	h	b	b	b	b	a	h	h	h	h	h	b	h	b	h	h	h	h	h	h	h	b	h	h	a	h	h
dixie_LG09_marker_3045678	9	39.644	b	a	a	h	a	b	b	h	b	a	h	h	h	a	h	b	a	h	b	h	h	b	b	b	b	h	h	h	h	h	h	b	h	b	h	h	h	h	h	h	h	b	h	h	a	h	h
dixie_LG09_marker_3045650	9	39.644	b	a	a	h	a	b	b	h	b	a	h	h	h	a	h	b	a	h	b	h	h	b	b	b	b	h	h	h	h	h	h	b	h	b	h	h	h	h	h	h	h	b	h	h	a	h	h
dixie_LG09_marker_2945377	9	39.644	b	a	a	h	a	b	b	h	b	a	h	h	h	a	h	b	a	h	b	h	h	b	b	b	b	h	h	h	h	h	h	b	h	b	h	h	h	h	h	h	h	b	h	h	a	h	h
dixie_LG09_marker_3151877	9	40.82	b	a	a	h	a	b	b	h	b	a	h	h	h	a	h	b	a	h	b	h	h	b	b	b	b	h	h	h	h	h	h	b	h	b	h	h	h	h	h	h	h	b	h	h	a	h	h
dixie_LG09_marker_3151946	9	40.82	b	a	a	h	a	b	b	h	b	a	h	h	h	a	h	b	a	h	b	h	h	b	b	b	b	h	h	h	h	h	h	b	h	b	h	h	h	h	h	h	h	b	h	h	a	h	h
dixie_LG09_marker_3151912	9	40.82	b	a	a	h	a	b	b	h	b	a	h	h	h	a	h	b	a	h	b	h	h	b	b	b	b	h	h	h	h	h	h	b	h	b	h	h	h	h	h	h	h	b	h	h	a	h	h
dixie_LG09_marker_3219091	9	41.997	b	a	a	h	a	b	b	h	b	a	h	h	h	a	h	b	a	h	b	h	h	b	b	b	b	h	h	h	h	h	h	b	h	b	h	h	h	h	h	h	h	b	h	h	a	h	h
dixie_LG09_marker_3219111	9	41.997	b	a	a	h	a	b	b	h	b	a	h	h	h	a	h	b	a	h	b	h	h	b	b	b	b	h	h	h	h	h	h	b	h	b	h	h	h	h	h	h	h	b	h	h	a	h	h
dixie_LG09_marker_3384435	9	46.879	b	a	a	h	a	h	b	h	b	h	h	h	h	a	h	b	a	h	b	h	h	b	b	b	b	h	h	h	a	a	h	b	h	b	h	h	h	h	h	h	h	b	h	h	a	h	h
dixie_LG09_marker_3384423	9	46.879	b	a	a	h	a	h	b	h	b	h	h	h	h	a	h	b	a	h	b	h	h	b	b	b	b	h	h	h	a	a	h	b	h	b	h	h	h	h	h	h	h	b	h	h	a	h	h
dixie_LG09_marker_3453389	9	46.879	b	a	a	h	a	h	b	h	b	h	h	h	h	a	h	b	a	h	b	h	h	b	b	b	b	h	h	h	a	a	h	b	h	b	h	h	h	h	h	h	h	b	h	h	a	h	h
dixie_LG09_marker_3314093	9	46.879	b	a	a	h	a	h	b	h	b	h	h	h	h	a	h	b	a	h	b	h	h	b	b	b	b	h	h	h	a	a	h	b	h	b	h	h	h	h	h	h	h	b	h	h	a	h	h
dixie_LG09_marker_3314132	9	48.055	b	a	a	h	a	h	b	h	b	h	h	h	h	a	h	b	a	h	b	h	h	b	b	b	b	h	h	a	a	a	h	b	h	b	h	h	h	h	h	h	h	b	h	h	a	h	h
dixie_LG09_marker_3661100	9	49.232	b	a	a	h	a	h	b	h	b	h	h	h	h	a	h	b	a	h	b	h	h	b	b	b	b	h	h	a	a	a	h	b	h	b	h	h	h	h	h	h	h	b	h	h	a	h	h
dixie_LG09_marker_3661050	9	49.232	b	a	a	h	a	h	b	h	b	h	h	h	h	a	h	b	a	h	b	h	h	b	b	b	b	h	h	a	a	a	h	b	h	b	h	h	h	h	h	h	h	b	h	h	a	h	h
dixie_LG09_marker_3666102	9	50.408	b	a	a	h	a	h	b	h	b	h	h	h	h	a	h	b	a	h	b	h	h	b	b	b	b	h	h	h	a	a	h	b	h	b	h	h	h	h	h	h	h	b	h	h	a	h	h
dixie_LG09_marker_3666062	9	50.408	b	a	a	h	a	h	b	h	b	h	h	h	h	a	h	b	a	h	b	h	h	b	b	b	b	h	h	h	a	a	h	b	h	b	h	h	h	h	h	h	h	b	h	h	a	h	h
dixie_LG09_marker_3666135	9	50.408	b	a	a	h	a	h	b	h	b	h	h	h	h	a	h	b	a	h	b	h	h	b	b	b	b	h	h	h	a	a	h	b	h	b	h	h	h	h	h	h	h	b	h	h	a	h	h
dixie_LG09_marker_4053960	9	56.589	b	a	a	h	a	h	b	h	b	h	h	h	h	a	b	b	a	h	b	h	h	b	b	b	b	h	h	h	a	a	h	b	h	b	h	h	h	a	h	a	h	h	h	h	a	h	h
dixie_LG09_marker_3979591	9	56.589	b	a	a	h	a	h	b	h	b	h	h	h	h	a	b	b	a	h	b	h	h	b	b	b	b	h	h	h	a	a	h	b	h	b	h	h	h	a	h	a	h	h	h	h	a	h	h
dixie_LG09_marker_3979589	9	56.589	b	a	a	h	a	h	b	h	b	h	h	h	h	a	b	b	a	h	b	h	h	b	b	b	b	h	h	h	a	a	h	b	h	b	h	h	h	a	h	a	h	h	h	h	a	h	h
dixie_LG09_marker_3813042	9	56.589	b	a	a	h	a	h	b	h	b	h	h	h	h	a	b	b	a	h	b	h	h	b	b	b	b	h	h	h	a	a	h	b	h	b	h	h	h	a	h	a	h	h	h	h	a	h	h
dixie_LG09_marker_4053901	9	56.589	b	a	a	h	a	h	b	h	b	h	h	h	h	a	b	b	a	h	b	h	h	b	b	b	b	h	h	h	a	a	h	b	h	b	h	h	h	a	h	a	h	h	h	h	a	h	h
dixie_LG09_marker_4024230	9	56.589	b	a	a	h	a	h	b	h	b	h	h	h	h	a	b	b	a	h	b	h	h	b	b	b	b	h	h	h	a	a	h	b	h	b	h	h	h	a	h	a	h	h	h	h	a	h	h
dixie_LG09_marker_3998483	9	56.589	b	a	a	h	a	h	b	h	b	h	h	h	h	a	b	b	a	h	b	h	h	b	b	b	b	h	h	h	a	a	h	b	h	b	h	h	h	a	h	a	h	h	h	h	a	h	h
dixie_LG09_marker_4435540	9	60.205	b	a	a	h	a	h	b	h	b	h	h	h	h	a	b	b	a	h	b	h	h	b	b	b	b	h	h	h	a	a	h	b	h	b	h	h	h	a	h	a	h	h	a	h	a	h	h
dixie_LG09_marker_4435535	9	60.205	b	a	a	h	a	h	b	h	b	h	h	h	h	a	b	b	a	h	b	h	h	b	b	b	b	h	h	h	a	a	h	b	h	b	h	h	h	a	h	a	h	h	a	h	a	h	h
dixie_LG09_marker_4435550	9	60.205	b	a	a	h	a	h	b	h	b	h	h	h	h	a	b	b	a	h	b	h	h	b	b	b	b	h	h	h	a	a	h	b	h	b	h	h	h	a	h	a	h	h	a	h	a	h	h
dixie_LG09_marker_4911924	9	63.821	b	a	a	h	a	h	b	h	b	h	h	h	h	a	b	h	a	h	b	h	h	b	b	b	b	h	h	h	a	a	h	b	h	b	h	h	h	a	h	a	h	h	a	h	a	h	h
dixie_LG09_marker_5308431	9	63.821	b	a	a	h	a	h	b	h	b	h	h	h	h	a	b	h	a	h	b	h	h	b	b	b	b	h	h	h	a	a	h	b	h	b	h	h	h	a	h	a	h	h	a	h	a	h	h
dixie_LG09_marker_4525638	9	63.821	b	a	a	h	a	h	b	h	b	h	h	h	h	a	b	h	a	h	b	h	h	b	b	b	b	h	h	h	a	a	h	b	h	b	h	h	h	a	h	a	h	h	a	h	a	h	h
dixie_LG09_marker_4547268	9	63.821	b	a	a	h	a	h	b	h	b	h	h	h	h	a	b	h	a	h	b	h	h	b	b	b	b	h	h	h	a	a	h	b	h	b	h	h	h	a	h	a	h	h	a	h	a	h	h
dixie_LG09_marker_5885565	9	68.703	b	a	a	h	a	h	b	h	b	h	h	h	h	a	b	h	a	h	b	h	h	b	b	b	b	h	h	h	h	h	h	b	h	b	h	h	h	a	h	a	h	h	a	h	a	h	h
dixie_LG09_marker_5756434	9	69.88	h	a	a	h	a	h	b	h	b	h	h	h	h	a	b	h	a	h	b	h	h	b	b	b	b	h	h	h	h	h	h	b	h	b	h	h	h	a	h	a	h	h	a	h	a	h	h
dixie_LG09_marker_5765532	9	69.88	h	a	a	h	a	h	b	h	b	h	h	h	h	a	b	h	a	h	b	h	h	b	b	b	b	h	h	h	h	h	h	b	h	b	h	h	h	a	h	a	h	h	a	h	a	h	h
dixie_LG09_marker_5942538	9	69.88	h	a	a	h	a	h	b	h	b	h	h	h	h	a	b	h	a	h	b	h	h	b	b	b	b	h	h	h	h	h	h	b	h	b	h	h	h	a	h	a	h	h	a	h	a	h	h
dixie_LG09_marker_5779229	9	69.88	h	a	a	h	a	h	b	h	b	h	h	h	h	a	b	h	a	h	b	h	h	b	b	b	b	h	h	h	h	h	h	b	h	b	h	h	h	a	h	a	h	h	a	h	a	h	h
dixie_LG09_marker_5733502	9	69.88	h	a	a	h	a	h	b	h	b	h	h	h	h	a	b	h	a	h	b	h	h	b	b	b	b	h	h	h	h	h	h	b	h	b	h	h	h	a	h	a	h	h	a	h	a	h	h
dixie_LG09_marker_5756375	9	69.88	h	a	a	h	a	h	b	h	b	h	h	h	h	a	b	h	a	h	b	h	h	b	b	b	b	h	h	h	h	h	h	b	h	b	h	h	h	a	h	a	h	h	a	h	a	h	h
dixie_LG09_marker_5689140	9	69.88	h	a	a	h	a	h	b	h	b	h	h	h	h	a	b	h	a	h	b	h	h	b	b	b	b	h	h	h	h	h	h	b	h	b	h	h	h	a	h	a	h	h	a	h	a	h	h
dixie_LG09_marker_5942504	9	69.88	h	a	a	h	a	h	b	h	b	h	h	h	h	a	b	h	a	h	b	h	h	b	b	b	b	h	h	h	h	h	h	b	h	b	h	h	h	a	h	a	h	h	a	h	a	h	h
dixie_LG09_marker_5765541	9	69.88	h	a	a	h	a	h	b	h	b	h	h	h	h	a	b	h	a	h	b	h	h	b	b	b	b	h	h	h	h	h	h	b	h	b	h	h	h	a	h	a	h	h	a	h	a	h	h
dixie_LG09_marker_5779246	9	69.88	h	a	a	h	a	h	b	h	b	h	h	h	h	a	b	h	a	h	b	h	h	b	b	b	b	h	h	h	h	h	h	b	h	b	h	h	h	a	h	a	h	h	a	h	a	h	h
dixie_LG09_marker_5765528	9	69.88	h	a	a	h	a	h	b	h	b	h	h	h	h	a	b	h	a	h	b	h	h	b	b	b	b	h	h	h	h	h	h	b	h	b	h	h	h	a	h	a	h	h	a	h	a	h	h
dixie_LG09_marker_6427227	9	72.261	h	a	a	h	a	h	b	h	b	h	h	h	h	a	b	h	a	h	b	h	h	b	b	b	b	h	h	h	h	h	h	b	h	b	h	h	h	a	h	a	h	h	a	h	a	h	h
dixie_LG09_marker_6625028	9	72.261	h	a	a	h	a	h	b	h	b	h	h	h	h	a	b	h	a	h	b	h	h	b	b	b	b	h	h	h	h	h	h	b	h	b	h	h	h	a	h	a	h	h	a	h	a	h	h
dixie_LG09_marker_6427239	9	72.261	h	a	a	h	a	h	b	h	b	h	h	h	h	a	b	h	a	h	b	h	h	b	b	b	b	h	h	h	h	h	h	b	h	b	h	h	h	a	h	a	h	h	a	h	a	h	h
dixie_LG09_marker_6427220	9	72.261	h	a	a	h	a	h	b	h	b	h	h	h	h	a	b	h	a	h	b	h	h	b	b	b	b	h	h	h	h	h	h	b	h	b	h	h	h	a	h	a	h	h	a	h	a	h	h
dixie_LG09_marker_6394863	9	72.261	h	a	a	h	a	h	b	h	b	h	h	h	h	a	b	h	a	h	b	h	h	b	b	b	b	h	h	h	h	h	h	b	h	b	h	h	h	a	h	a	h	h	a	h	a	h	h
dixie_LG09_marker_6427172	9	72.261	h	a	a	h	a	h	b	h	b	h	h	h	h	a	b	h	a	h	b	h	h	b	b	b	b	h	h	h	h	h	h	b	h	b	h	h	h	a	h	a	h	h	a	h	a	h	h
dixie_LG09_marker_6427242	9	72.261	h	a	a	h	a	h	b	h	b	h	h	h	h	a	b	h	a	h	b	h	h	b	b	b	b	h	h	h	h	h	h	b	h	b	h	h	h	a	h	a	h	h	a	h	a	h	h
dixie_LG09_marker_6568099	9	73.437	h	a	a	h	a	h	b	h	b	h	h	h	h	a	b	h	a	h	b	h	h	b	b	b	b	h	h	h	h	h	h	b	h	b	h	h	h	a	h	a	h	h	a	h	a	h	h
dixie_LG09_marker_6481244	9	73.437	h	a	a	h	a	h	b	h	b	h	h	h	h	a	b	h	a	h	b	h	h	b	b	b	b	h	h	h	h	h	h	b	h	b	h	h	h	a	h	a	h	h	a	h	a	h	h
dixie_LG09_marker_6934926	9	75.819	h	a	a	h	a	h	b	h	b	h	h	h	h	h	b	h	a	h	b	h	h	b	b	b	b	h	h	h	h	h	h	b	h	b	h	h	h	a	h	a	h	h	a	h	a	h	h
dixie_LG09_marker_6994730	9	76.995	h	a	a	h	a	h	b	h	b	h	h	h	h	h	b	h	a	h	b	h	h	b	b	b	b	h	h	h	h	h	h	b	h	b	h	b	h	a	h	a	h	h	a	h	a	h	h
dixie_LG09_marker_7274009	9	78.172	h	a	a	h	a	h	b	h	b	h	h	h	h	h	b	h	a	h	h	h	h	b	b	b	b	h	h	h	h	h	h	b	h	b	h	b	h	a	h	a	h	h	a	h	a	h	h
dixie_LG09_marker_7408879	9	78.172	h	a	a	h	a	h	b	h	b	h	h	h	h	h	b	h	a	h	h	h	h	b	b	b	b	h	h	h	h	h	h	b	h	b	h	b	h	a	h	a	h	h	a	h	a	h	h
dixie_LG09_marker_7184754	9	78.172	h	a	a	h	a	h	b	h	b	h	h	h	h	h	b	h	a	h	h	h	h	b	b	b	b	h	h	h	h	h	h	b	h	b	h	b	h	a	h	a	h	h	a	h	a	h	h
dixie_LG09_marker_7803802	9	83.054	h	a	a	h	a	h	b	h	h	h	h	h	h	h	b	h	a	h	h	h	h	b	b	b	b	h	h	h	h	h	h	b	h	b	h	b	h	a	h	a	h	h	a	h	a	h	h
dixie_LG09_marker_7977851	9	83.054	h	a	a	h	a	h	b	h	h	h	h	h	h	h	b	h	a	h	h	h	h	b	b	b	b	h	h	h	h	h	h	b	h	b	h	b	h	a	h	a	h	h	a	h	a	h	h
dixie_LG09_marker_8186135	9	83.054	h	a	a	h	a	h	b	h	h	h	h	h	h	h	b	h	a	h	h	h	h	b	b	b	b	h	h	h	h	h	h	b	h	b	h	b	h	a	h	a	h	h	a	h	a	h	h
dixie_LG09_marker_7977872	9	83.054	h	a	a	h	a	h	b	h	h	h	h	h	h	h	b	h	a	h	h	h	h	b	b	b	b	h	h	h	h	h	h	b	h	b	h	b	h	a	h	a	h	h	a	h	a	h	h
dixie_LG09_marker_7803803	9	83.054	h	a	a	h	a	h	b	h	h	h	h	h	h	h	b	h	a	h	h	h	h	b	b	b	b	h	h	h	h	h	h	b	h	b	h	b	h	a	h	a	h	h	a	h	a	h	h
dixie_LG09_marker_8332144	9	85.435	h	a	a	h	a	h	b	h	h	h	h	h	h	h	b	h	a	h	h	h	h	b	b	b	b	h	h	h	h	h	h	b	h	b	h	b	h	a	h	a	h	h	a	h	h	h	h
dixie_LG09_marker_8606444	9	87.817	h	a	a	h	a	h	b	h	h	h	h	h	h	h	b	h	a	h	h	h	h	b	b	b	b	h	h	h	h	h	h	b	h	b	h	b	h	a	h	a	h	h	a	h	h	h	h
dixie_LG09_marker_8655142	9	87.817	h	a	a	h	a	h	b	h	h	h	h	h	h	h	b	h	a	h	h	h	h	b	b	b	b	h	h	h	h	h	h	b	h	b	h	b	h	a	h	a	h	h	a	h	h	h	h
dixie_LG09_marker_8655130	9	87.817	h	a	a	h	a	h	b	h	h	h	h	h	h	h	b	h	a	h	h	h	h	b	b	b	b	h	h	h	h	h	h	b	h	b	h	b	h	a	h	a	h	h	a	h	h	h	h
dixie_LG09_marker_9530225	9	90.198	h	a	a	h	a	h	b	h	h	h	h	h	h	h	b	h	a	h	h	h	h	b	b	b	b	h	h	h	h	h	h	b	h	b	h	b	h	a	h	a	h	h	a	h	h	h	h
dixie_LG09_marker_8946870	9	90.198	h	a	a	h	a	h	b	h	h	h	h	h	h	h	b	h	a	h	h	h	h	b	b	b	b	h	h	h	h	h	h	b	h	b	h	b	h	a	h	a	h	h	a	h	h	h	h
dixie_LG09_marker_8995267	9	90.198	h	a	a	h	a	h	b	h	h	h	h	h	h	h	b	h	a	h	h	h	h	b	b	b	b	h	h	h	h	h	h	b	h	b	h	b	h	a	h	a	h	h	a	h	h	h	h
dixie_LG09_marker_8946875	9	90.198	h	a	a	h	a	h	b	h	h	h	h	h	h	h	b	h	a	h	h	h	h	b	b	b	b	h	h	h	h	h	h	b	h	b	h	b	h	a	h	a	h	h	a	h	h	h	h
dixie_LG09_marker_8886644	9	90.198	h	a	a	h	a	h	b	h	h	h	h	h	h	h	b	h	a	h	h	h	h	b	b	b	b	h	h	h	h	h	h	b	h	b	h	b	h	a	h	a	h	h	a	h	h	h	h
dixie_LG09_marker_8886638	9	90.198	h	a	a	h	a	h	b	h	h	h	h	h	h	h	b	h	a	h	h	h	h	b	b	b	b	h	h	h	h	h	h	b	h	b	h	b	h	a	h	a	h	h	a	h	h	h	h
dixie_LG09_marker_8946897	9	90.198	h	a	a	h	a	h	b	h	h	h	h	h	h	h	b	h	a	h	h	h	h	b	b	b	b	h	h	h	h	h	h	b	h	b	h	b	h	a	h	a	h	h	a	h	h	h	h
dixie_LG09_marker_8995311	9	91.374	h	a	a	h	a	a	b	h	h	h	h	h	h	h	b	h	a	h	h	h	h	b	b	b	b	h	h	h	h	h	h	b	h	b	h	b	h	a	h	a	h	h	a	h	h	h	h
dixie_LG09_marker_8816920	9	93.756	h	a	a	h	a	a	b	h	h	h	h	h	h	h	b	h	a	h	h	h	h	b	b	b	b	h	h	h	h	h	h	b	h	b	h	b	a	a	h	a	a	h	a	h	h	h	h
dixie_LG09_marker_8816909	9	93.756	h	a	a	h	a	a	b	h	h	h	h	h	h	h	b	h	a	h	h	h	h	b	b	b	b	h	h	h	h	h	h	b	h	b	h	b	a	a	h	a	a	h	a	h	h	h	h
dixie_LG09_marker_8816886	9	93.756	h	a	a	h	a	a	b	h	h	h	h	h	h	h	b	h	a	h	h	h	h	b	b	b	b	h	h	h	h	h	h	b	h	b	h	b	a	a	h	a	a	h	a	h	h	h	h
dixie_LG09_marker_9576766	9	99.937	h	a	a	h	a	a	b	h	h	h	h	h	h	h	b	h	a	a	h	h	h	b	b	b	b	h	h	h	h	h	h	b	h	b	b	b	a	a	h	a	h	h	a	h	h	a	h
dixie_LG09_marker_9576753	9	99.937	h	a	a	h	a	a	b	h	h	h	h	h	h	h	b	h	a	a	h	h	h	b	b	b	b	h	h	h	h	h	h	b	h	b	b	b	a	a	h	a	h	h	a	h	h	a	h
dixie_LG09_marker_9576762	9	99.937	h	a	a	h	a	a	b	h	h	h	h	h	h	h	b	h	a	a	h	h	h	b	b	b	b	h	h	h	h	h	h	b	h	b	b	b	a	a	h	a	h	h	a	h	h	a	h
dixie_LG09_marker_10187341	9	103.553	h	a	a	h	a	h	b	h	h	h	h	h	h	h	b	h	a	h	h	h	h	b	b	b	b	h	h	h	h	h	h	b	h	b	b	b	a	a	h	a	h	h	a	h	h	h	h
dixie_LG09_marker_10147852	9	107.169	h	a	h	h	a	h	b	h	h	h	h	h	h	h	b	h	a	h	h	h	h	b	b	b	b	h	h	h	h	h	h	b	h	b	h	b	h	a	h	a	h	h	a	h	h	h	h
dixie_LG09_marker_10147815	9	107.169	h	a	h	h	a	h	b	h	h	h	h	h	h	h	b	h	a	h	h	h	h	b	b	b	b	h	h	h	h	h	h	b	h	b	h	b	h	a	h	a	h	h	a	h	h	h	h
dixie_LG09_marker_12614821	9	112.051	h	a	h	h	a	h	h	h	h	h	h	h	h	h	b	h	a	h	h	h	h	b	b	b	b	h	b	h	h	h	h	b	h	b	h	b	h	a	h	a	h	h	a	h	h	h	h
dixie_LG09_marker_12614867	9	112.051	h	a	h	h	a	h	h	h	h	h	h	h	h	h	b	h	a	h	h	h	h	b	b	b	b	h	b	h	h	h	h	b	h	b	h	b	h	a	h	a	h	h	a	h	h	h	h
dixie_LG09_marker_12614853	9	113.227	h	a	h	h	a	a	h	h	h	h	h	h	h	h	b	h	a	h	h	h	h	b	b	b	b	h	b	h	h	h	h	b	h	b	h	b	h	a	h	a	h	h	a	h	h	h	h
dixie_LG09_marker_10777279	9	114.404	h	a	h	h	a	a	h	h	h	h	h	h	h	h	b	h	a	h	h	h	h	b	b	b	b	h	h	h	h	h	h	b	h	b	h	b	h	a	h	a	h	h	a	h	h	h	h
dixie_LG09_marker_10889330	9	115.58	h	a	a	h	a	a	h	h	h	h	h	h	h	h	b	h	a	h	h	h	h	b	b	b	b	h	h	h	h	h	h	b	h	b	h	b	h	a	h	a	h	h	a	h	h	h	h
dixie_LG09_marker_10889394	9	115.58	h	a	a	h	a	a	h	h	h	h	h	h	h	h	b	h	a	h	h	h	h	b	b	b	b	h	h	h	h	h	h	b	h	b	h	b	h	a	h	a	h	h	a	h	h	h	h
dixie_LG09_marker_13674451	9	116.757	h	a	a	h	a	a	h	h	h	h	b	h	h	h	b	h	a	h	h	h	h	b	b	b	b	h	h	h	h	h	h	b	h	b	h	b	h	a	h	a	h	h	a	h	h	h	h
dixie_LG09_marker_13523038	9	116.757	h	a	a	h	a	a	h	h	h	h	b	h	h	h	b	h	a	h	h	h	h	b	b	b	b	h	h	h	h	h	h	b	h	b	h	b	h	a	h	a	h	h	a	h	h	h	h
dixie_LG09_marker_14615733	9	117.933	h	a	a	h	a	a	h	h	h	h	b	h	h	h	b	h	a	h	h	h	h	b	b	b	b	h	h	h	h	h	h	b	h	b	h	b	h	a	h	a	h	h	a	h	h	h	h
dixie_LG09_marker_15750286	9	121.549	h	a	a	h	a	a	h	h	h	h	b	h	h	h	b	h	a	h	h	h	h	b	b	b	b	h	h	h	h	h	h	b	h	b	h	b	h	a	h	a	h	h	a	h	h	h	h
dixie_LG09_marker_15750283	9	121.549	h	a	a	h	a	a	h	h	h	h	b	h	h	h	b	h	a	h	h	h	h	b	b	b	b	h	h	h	h	h	h	b	h	b	h	b	h	a	h	a	h	h	a	h	h	h	h
dixie_LG09_marker_15750279	9	121.549	h	a	a	h	a	a	h	h	h	h	b	h	h	h	b	h	a	h	h	h	h	b	b	b	b	h	h	h	h	h	h	b	h	b	h	b	h	a	h	a	h	h	a	h	h	h	h
dixie_LG09_marker_15894051	9	122.726	h	a	a	h	a	a	h	h	h	h	b	h	h	h	b	h	a	h	h	h	h	b	b	b	b	h	h	h	h	h	h	b	h	b	h	b	h	a	h	a	h	h	a	h	h	h	h
dixie_LG09_marker_15540329	9	123.902	h	a	a	h	a	a	h	b	h	h	b	h	h	h	b	h	a	h	h	h	h	b	b	b	b	h	h	h	h	h	h	b	h	b	h	b	h	a	h	a	h	h	a	h	h	h	h
dixie_LG09_marker_15934088	9	123.902	h	a	a	h	a	a	h	b	h	h	b	h	h	h	b	h	a	h	h	h	h	b	b	b	b	h	h	h	h	h	h	b	h	b	h	b	h	a	h	a	h	h	a	h	h	h	h
dixie_LG09_marker_15894026	9	123.902	h	a	a	h	a	a	h	b	h	h	b	h	h	h	b	h	a	h	h	h	h	b	b	b	b	h	h	h	h	h	h	b	h	b	h	b	h	a	h	a	h	h	a	h	h	h	h
dixie_LG09_marker_15540272	9	125.079	h	a	a	h	a	a	h	b	h	h	b	h	h	h	b	h	a	h	h	h	h	b	b	b	b	h	h	h	h	h	h	b	h	b	h	b	h	a	h	a	h	h	a	h	h	h	h
dixie_LG09_marker_15845465	9	125.079	h	a	a	h	a	a	h	b	h	h	b	h	h	h	b	h	a	h	h	h	h	b	b	b	b	h	h	h	h	h	h	b	h	b	h	b	h	a	h	a	h	h	a	h	h	h	h
dixie_LG09_marker_15845523	9	125.079	h	a	a	h	a	a	h	b	h	h	b	h	h	h	b	h	a	h	h	h	h	b	b	b	b	h	h	h	h	h	h	b	h	b	h	b	h	a	h	a	h	h	a	h	h	h	h
dixie_LG09_marker_15845458	9	125.079	h	a	a	h	a	a	h	b	h	h	b	h	h	h	b	h	a	h	h	h	h	b	b	b	b	h	h	h	h	h	h	b	h	b	h	b	h	a	h	a	h	h	a	h	h	h	h
dixie_LG09_marker_15614691	9	125.079	h	a	a	h	a	a	h	b	h	h	b	h	h	h	b	h	a	h	h	h	h	b	b	b	b	h	h	h	h	h	h	b	h	b	h	b	h	a	h	a	h	h	a	h	h	h	h
dixie_LG09_marker_15934100	9	125.079	h	a	a	h	a	a	h	b	h	h	b	h	h	h	b	h	a	h	h	h	h	b	b	b	b	h	h	h	h	h	h	b	h	b	h	b	h	a	h	a	h	h	a	h	h	h	h
dixie_LG09_marker_14396062	9	125.079	h	a	a	h	a	a	h	b	h	h	b	h	h	h	b	h	a	h	h	h	h	b	b	b	b	h	h	h	h	h	h	b	h	b	h	b	h	a	h	a	h	h	a	h	h	h	h
dixie_LG09_marker_15722959	9	126.256	h	a	a	h	a	a	h	h	h	h	b	h	h	h	b	h	a	h	h	h	h	b	b	b	b	h	h	h	h	h	h	b	h	b	h	b	h	a	h	a	h	h	a	h	h	h	h
dixie_LG09_marker_15722982	9	126.256	h	a	a	h	a	a	h	h	h	h	b	h	h	h	b	h	a	h	h	h	h	b	b	b	b	h	h	h	h	h	h	b	h	b	h	b	h	a	h	a	h	h	a	h	h	h	h
dixie_LG09_marker_15722960	9	126.256	h	a	a	h	a	a	h	h	h	h	b	h	h	h	b	h	a	h	h	h	h	b	b	b	b	h	h	h	h	h	h	b	h	b	h	b	h	a	h	a	h	h	a	h	h	h	h
dixie_LG09_marker_14153648	9	126.256	h	a	a	h	a	a	h	h	h	h	b	h	h	h	b	h	a	h	h	h	h	b	b	b	b	h	h	h	h	h	h	b	h	b	h	b	h	a	h	a	h	h	a	h	h	h	h
dixie_LG09_marker_15144723	9	126.256	h	a	a	h	a	a	h	h	h	h	b	h	h	h	b	h	a	h	h	h	h	b	b	b	b	h	h	h	h	h	h	b	h	b	h	b	h	a	h	a	h	h	a	h	h	h	h
dixie_LG09_marker_16905329	9	129.872	h	a	a	h	a	a	h	h	h	h	b	h	a	h	b	h	a	h	h	h	h	b	b	b	b	h	h	h	h	h	h	b	h	b	h	b	h	a	h	a	h	h	a	h	h	h	h
dixie_LG09_marker_16496898	9	129.872	h	a	a	h	a	a	h	h	h	h	b	h	a	h	b	h	a	h	h	h	h	b	b	b	b	h	h	h	h	h	h	b	h	b	h	b	h	a	h	a	h	h	a	h	h	h	h
dixie_LG09_marker_17084618	9	129.872	h	a	a	h	a	a	h	h	h	h	b	h	a	h	b	h	a	h	h	h	h	b	b	b	b	h	h	h	h	h	h	b	h	b	h	b	h	a	h	a	h	h	a	h	h	h	h
dixie_LG09_marker_16905298	9	129.872	h	a	a	h	a	a	h	h	h	h	b	h	a	h	b	h	a	h	h	h	h	b	b	b	b	h	h	h	h	h	h	b	h	b	h	b	h	a	h	a	h	h	a	h	h	h	h
dixie_LG09_marker_16571282	9	129.872	h	a	a	h	a	a	h	h	h	h	b	h	a	h	b	h	a	h	h	h	h	b	b	b	b	h	h	h	h	h	h	b	h	b	h	b	h	a	h	a	h	h	a	h	h	h	h
dixie_LG09_marker_16946015	9	129.872	h	a	a	h	a	a	h	h	h	h	b	h	a	h	b	h	a	h	h	h	h	b	b	b	b	h	h	h	h	h	h	b	h	b	h	b	h	a	h	a	h	h	a	h	h	h	h
dixie_LG09_marker_16478798	9	131.048	h	a	a	h	a	a	h	b	h	h	b	h	a	h	b	h	a	h	h	h	h	b	b	b	b	h	h	h	h	h	h	b	h	b	h	b	h	a	h	a	h	h	a	h	h	h	h
dixie_LG09_marker_16999840	9	131.048	h	a	a	h	a	a	h	b	h	h	b	h	a	h	b	h	a	h	h	h	h	b	b	b	b	h	h	h	h	h	h	b	h	b	h	b	h	a	h	a	h	h	a	h	h	h	h
dixie_LG09_marker_16478807	9	131.048	h	a	a	h	a	a	h	b	h	h	b	h	a	h	b	h	a	h	h	h	h	b	b	b	b	h	h	h	h	h	h	b	h	b	h	b	h	a	h	a	h	h	a	h	h	h	h
dixie_LG09_marker_16255614	9	137.229	h	a	a	h	a	a	h	b	a	h	b	a	a	h	b	h	a	h	h	h	h	b	b	b	b	h	h	h	h	h	h	b	h	b	h	b	h	a	a	a	h	h	a	h	h	h	h
dixie_LG09_marker_16255579	9	137.229	h	a	a	h	a	a	h	b	a	h	b	a	a	h	b	h	a	h	h	h	h	b	b	b	b	h	h	h	h	h	h	b	h	b	h	b	h	a	a	a	h	h	a	h	h	h	h
dixie_LG09_marker_16255616	9	137.229	h	a	a	h	a	a	h	b	a	h	b	a	a	h	b	h	a	h	h	h	h	b	b	b	b	h	h	h	h	h	h	b	h	b	h	b	h	a	a	a	h	h	a	h	h	h	h
dixie_LG09_marker_16255626	9	137.229	h	a	a	h	a	a	h	b	a	h	b	a	a	h	b	h	a	h	h	h	h	b	b	b	b	h	h	h	h	h	h	b	h	b	h	b	h	a	a	a	h	h	a	h	h	h	h
dixie_LG09_marker_16255654	9	137.229	h	a	a	h	a	a	h	b	a	h	b	a	a	h	b	h	a	h	h	h	h	b	b	b	b	h	h	h	h	h	h	b	h	b	h	b	h	a	a	a	h	h	a	h	h	h	h
dixie_LG09_marker_15556740	9	139.6	h	a	a	h	a	a	h	b	a	h	b	a	a	h	b	h	a	h	h	h	h	b	b	b	b	h	h	h	h	h	h	b	h	b	h	b	h	a	a	a	h	h	h	h	h	h	h
dixie_LG10_marker_71697	10	0	a	h	h	h	h	h	h	h	b	h	h	a	b	a	h	a	b	a	a	a	h	b	b	b	b	b	h	b	a	h	h	b	b	b	h	h	a	h	b	h	a	h	a	h	a	b	b
dixie_LG10_marker_71724	10	0	a	h	h	h	h	h	h	h	b	h	h	a	b	a	h	a	b	a	a	a	h	b	b	b	b	b	h	b	a	h	h	b	b	b	h	h	a	h	b	h	a	h	a	h	a	b	b
dixie_LG10_marker_71757	10	1.177	a	h	h	h	h	h	h	h	b	h	h	a	b	a	h	a	h	a	a	a	h	b	b	b	b	b	h	b	a	h	h	b	b	b	h	h	a	h	b	h	a	h	a	h	a	b	b
dixie_LG10_marker_71751	10	1.177	a	h	h	h	h	h	h	h	b	h	h	a	b	a	h	a	h	a	a	a	h	b	b	b	b	b	h	b	a	h	h	b	b	b	h	h	a	h	b	h	a	h	a	h	a	b	b
dixie_LG10_marker_533454	10	2.353	a	h	h	h	h	h	h	h	b	h	h	a	h	a	h	a	h	a	a	a	h	b	b	b	b	b	h	b	a	h	h	b	b	b	h	h	a	h	b	h	a	h	a	h	a	b	b
dixie_LG10_marker_371211	10	2.353	a	h	h	h	h	h	h	h	b	h	h	a	h	a	h	a	h	a	a	a	h	b	b	b	b	b	h	b	a	h	h	b	b	b	h	h	a	h	b	h	a	h	a	h	a	b	b
dixie_LG10_marker_613994	10	2.353	a	h	h	h	h	h	h	h	b	h	h	a	h	a	h	a	h	a	a	a	h	b	b	b	b	b	h	b	a	h	h	b	b	b	h	h	a	h	b	h	a	h	a	h	a	b	b
dixie_LG10_marker_51262	10	2.353	a	h	h	h	h	h	h	h	b	h	h	a	h	a	h	a	h	a	a	a	h	b	b	b	b	b	h	b	a	h	h	b	b	b	h	h	a	h	b	h	a	h	a	h	a	b	b
dixie_LG10_marker_371240	10	3.53	a	h	h	h	h	a	h	h	b	h	h	a	h	a	h	a	h	a	a	a	h	b	b	b	b	b	h	b	a	h	h	b	b	b	h	h	a	h	b	h	a	h	a	h	a	b	b
dixie_LG10_marker_520055	10	3.53	a	h	h	h	h	a	h	h	b	h	h	a	h	a	h	a	h	a	a	a	h	b	b	b	b	b	h	b	a	h	h	b	b	b	h	h	a	h	b	h	a	h	a	h	a	b	b
dixie_LG10_marker_423678	10	3.53	a	h	h	h	h	a	h	h	b	h	h	a	h	a	h	a	h	a	a	a	h	b	b	b	b	b	h	b	a	h	h	b	b	b	h	h	a	h	b	h	a	h	a	h	a	b	b
dixie_LG10_marker_520111	10	3.53	a	h	h	h	h	a	h	h	b	h	h	a	h	a	h	a	h	a	a	a	h	b	b	b	b	b	h	b	a	h	h	b	b	b	h	h	a	h	b	h	a	h	a	h	a	b	b
dixie_LG10_marker_326172	10	3.53	a	h	h	h	h	a	h	h	b	h	h	a	h	a	h	a	h	a	a	a	h	b	b	b	b	b	h	b	a	h	h	b	b	b	h	h	a	h	b	h	a	h	a	h	a	b	b
dixie_LG10_marker_326176	10	3.53	a	h	h	h	h	a	h	h	b	h	h	a	h	a	h	a	h	a	a	a	h	b	b	b	b	b	h	b	a	h	h	b	b	b	h	h	a	h	b	h	a	h	a	h	a	b	b
dixie_LG10_marker_933689	10	7.146	a	h	h	h	h	a	h	h	b	h	h	a	h	a	h	a	h	a	a	a	h	h	h	b	b	b	h	b	a	h	h	b	b	b	h	h	a	h	b	h	a	h	a	h	a	b	b
dixie_LG10_marker_936861	10	7.146	a	h	h	h	h	a	h	h	b	h	h	a	h	a	h	a	h	a	a	a	h	h	h	b	b	b	h	b	a	h	h	b	b	b	h	h	a	h	b	h	a	h	a	h	a	b	b
dixie_LG10_marker_1813829	10	16.03	a	h	h	h	a	a	h	h	b	h	h	a	h	a	b	h	h	a	a	a	h	h	h	b	b	b	h	h	h	h	h	b	b	b	h	h	a	h	b	h	a	h	a	h	a	b	b
dixie_LG10_marker_1719647	10	16.03	a	h	h	h	a	a	h	h	b	h	h	a	h	a	b	h	h	a	a	a	h	h	h	b	b	b	h	h	h	h	h	b	b	b	h	h	a	h	b	h	a	h	a	h	a	b	b
dixie_LG10_marker_1813826	10	16.03	a	h	h	h	a	a	h	h	b	h	h	a	h	a	b	h	h	a	a	a	h	h	h	b	b	b	h	h	h	h	h	b	b	b	h	h	a	h	b	h	a	h	a	h	a	b	b
dixie_LG10_marker_1761993	10	16.03	a	h	h	h	a	a	h	h	b	h	h	a	h	a	b	h	h	a	a	a	h	h	h	b	b	b	h	h	h	h	h	b	b	b	h	h	a	h	b	h	a	h	a	h	a	b	b
dixie_LG10_marker_2247632	10	18.411	a	h	h	h	a	a	h	h	b	h	h	a	h	a	b	h	h	a	a	a	h	h	h	b	b	b	h	h	h	h	h	b	b	b	h	h	a	h	b	h	a	h	a	h	a	b	b
dixie_LG10_marker_2270095	10	18.411	a	h	h	h	a	a	h	h	b	h	h	a	h	a	b	h	h	a	a	a	h	h	h	b	b	b	h	h	h	h	h	b	b	b	h	h	a	h	b	h	a	h	a	h	a	b	b
dixie_LG10_marker_2193302	10	19.587	a	h	h	h	a	a	h	h	b	h	h	a	h	a	b	h	h	a	a	a	h	h	h	b	b	h	h	h	h	h	h	b	b	b	h	h	a	h	b	h	a	h	a	h	a	b	b
dixie_LG10_marker_2389163	10	24.47	a	h	h	h	a	a	h	h	b	h	h	a	h	a	b	h	h	a	a	a	h	h	h	b	b	h	h	h	h	h	h	h	b	b	b	h	a	h	b	h	a	b	a	h	a	b	b
dixie_LG10_marker_2389114	10	24.47	a	h	h	h	a	a	h	h	b	h	h	a	h	a	b	h	h	a	a	a	h	h	h	b	b	h	h	h	h	h	h	h	b	b	b	h	a	h	b	h	a	b	a	h	a	b	b
dixie_LG10_marker_2538144	10	28.086	a	h	h	h	a	a	h	h	b	h	h	a	b	a	b	h	h	a	a	a	h	h	h	b	b	h	h	h	h	h	h	h	b	b	h	h	a	h	b	h	a	h	a	h	a	b	b
dixie_LG10_marker_2481804	10	29.262	a	h	h	h	a	h	h	h	b	h	h	a	b	a	b	h	h	a	a	a	h	h	h	b	b	h	h	h	h	h	h	h	b	b	h	h	a	h	b	h	a	h	a	h	a	b	b
dixie_LG10_marker_2599109	10	29.262	a	h	h	h	a	h	h	h	b	h	h	a	b	a	b	h	h	a	a	a	h	h	h	b	b	h	h	h	h	h	h	h	b	b	h	h	a	h	b	h	a	h	a	h	a	b	b
dixie_LG10_marker_2534022	10	29.262	a	h	h	h	a	h	h	h	b	h	h	a	b	a	b	h	h	a	a	a	h	h	h	b	b	h	h	h	h	h	h	h	b	b	h	h	a	h	b	h	a	h	a	h	a	b	b
dixie_LG10_marker_2534040	10	29.262	a	h	h	h	a	h	h	h	b	h	h	a	b	a	b	h	h	a	a	a	h	h	h	b	b	h	h	h	h	h	h	h	b	b	h	h	a	h	b	h	a	h	a	h	a	b	b
dixie_LG10_marker_2458218	10	29.262	a	h	h	h	a	h	h	h	b	h	h	a	b	a	b	h	h	a	a	a	h	h	h	b	b	h	h	h	h	h	h	h	b	b	h	h	a	h	b	h	a	h	a	h	a	b	b
dixie_LG10_marker_2950815	10	31.643	a	h	h	h	a	h	h	h	b	h	h	a	b	h	b	h	h	a	a	a	h	h	h	b	b	h	h	h	h	h	h	h	b	b	h	h	a	h	b	h	a	h	a	h	a	b	b
dixie_LG10_marker_3164059	10	36.525	a	h	h	h	a	h	h	h	b	h	h	a	b	h	b	h	h	a	a	a	h	h	h	b	b	h	h	h	h	h	h	h	b	b	h	h	a	h	b	h	a	h	a	h	a	b	h
dixie_LG10_marker_3357739	10	36.525	a	h	h	h	a	h	h	h	b	h	h	a	b	h	b	h	h	a	a	a	h	h	h	b	b	h	h	h	h	h	h	h	b	b	h	h	a	h	b	h	a	h	a	h	a	b	h
dixie_LG10_marker_3889246	10	40.142	a	h	h	h	a	h	h	h	b	h	h	a	b	h	b	h	h	a	a	a	h	h	h	b	b	h	h	h	h	h	h	h	b	b	h	h	a	h	b	h	a	h	a	h	a	b	b
dixie_LG10_marker_4087058	10	41.318	a	h	h	h	a	h	h	h	b	h	h	a	b	h	b	h	h	a	a	a	h	h	h	b	b	h	h	h	h	h	h	h	b	b	h	h	a	h	h	h	a	h	a	h	a	b	b
dixie_LG10_marker_3976889	10	41.318	a	h	h	h	a	h	h	h	b	h	h	a	b	h	b	h	h	a	a	a	h	h	h	b	b	h	h	h	h	h	h	h	b	b	h	h	a	h	h	h	a	h	a	h	a	b	b
dixie_LG10_marker_3889380	10	41.318	a	h	h	h	a	h	h	h	b	h	h	a	b	h	b	h	h	a	a	a	h	h	h	b	b	h	h	h	h	h	h	h	b	b	h	h	a	h	h	h	a	h	a	h	a	b	b
dixie_LG10_marker_4026393	10	41.318	a	h	h	h	a	h	h	h	b	h	h	a	b	h	b	h	h	a	a	a	h	h	h	b	b	h	h	h	h	h	h	h	b	b	h	h	a	h	h	h	a	h	a	h	a	b	b
dixie_LG10_marker_4161192	10	41.318	a	h	h	h	a	h	h	h	b	h	h	a	b	h	b	h	h	a	a	a	h	h	h	b	b	h	h	h	h	h	h	h	b	b	h	h	a	h	h	h	a	h	a	h	a	b	b
dixie_LG10_marker_4548429	10	48.832	h	h	h	a	a	h	h	h	b	h	h	h	b	h	b	h	h	a	a	a	h	h	h	b	b	h	h	h	h	h	b	h	h	b	h	h	a	h	h	h	a	h	a	h	a	b	b
dixie_LG10_marker_4548499	10	48.832	h	h	h	a	a	h	h	h	b	h	h	h	b	h	b	h	h	a	a	a	h	h	h	b	b	h	h	h	h	h	b	h	h	b	h	h	a	h	h	h	a	h	a	h	a	b	b
dixie_LG10_marker_4716311	10	50.009	h	h	h	a	a	h	h	h	b	h	h	h	b	h	b	h	h	a	a	a	h	h	h	b	b	h	h	h	h	h	b	h	h	b	h	h	a	h	h	h	a	h	a	h	a	b	b
dixie_LG10_marker_4683601	10	50.009	h	h	h	a	a	h	h	h	b	h	h	h	b	h	b	h	h	a	a	a	h	h	h	b	b	h	h	h	h	h	b	h	h	b	h	h	a	h	h	h	a	h	a	h	a	b	b
dixie_LG10_marker_4932518	10	53.625	h	h	h	a	a	h	h	h	b	h	h	h	b	h	b	h	h	a	a	a	h	h	h	b	b	h	h	h	h	h	b	h	h	b	h	h	a	h	h	h	a	h	a	h	a	b	b
dixie_LG10_marker_4952104	10	56.006	h	h	h	a	a	h	h	h	b	h	h	h	b	h	b	h	h	a	a	a	h	h	h	b	b	h	h	h	h	h	b	h	h	b	h	h	a	h	h	h	a	h	a	h	a	b	b
dixie_LG10_marker_4952117	10	56.006	h	h	h	a	a	h	h	h	b	h	h	h	b	h	b	h	h	a	a	a	h	h	h	b	b	h	h	h	h	h	b	h	h	b	h	h	a	h	h	h	a	h	a	h	a	b	b
dixie_LG10_marker_4952070	10	56.006	h	h	h	a	a	h	h	h	b	h	h	h	b	h	b	h	h	a	a	a	h	h	h	b	b	h	h	h	h	h	b	h	h	b	h	h	a	h	h	h	a	h	a	h	a	b	b
dixie_LG10_marker_5078057	10	58.388	h	h	h	a	a	h	h	h	b	h	h	h	b	h	b	h	h	a	a	a	h	h	h	b	b	h	h	h	h	h	b	h	h	b	h	h	a	h	h	h	a	h	a	h	a	b	b
dixie_LG10_marker_5190322	10	60.769	h	h	h	a	a	h	h	h	b	h	h	h	b	h	b	h	h	a	a	a	h	h	h	b	b	h	h	h	b	b	b	h	h	b	h	h	a	h	h	h	a	h	a	h	a	b	b
dixie_LG10_marker_5180308	10	60.769	h	h	h	a	a	h	h	h	b	h	h	h	b	h	b	h	h	a	a	a	h	h	h	b	b	h	h	h	b	b	b	h	h	b	h	h	a	h	h	h	a	h	a	h	a	b	b
dixie_LG10_marker_5273735	10	60.769	h	h	h	a	a	h	h	h	b	h	h	h	b	h	b	h	h	a	a	a	h	h	h	b	b	h	h	h	b	b	b	h	h	b	h	h	a	h	h	h	a	h	a	h	a	b	b
dixie_LG10_marker_5180264	10	60.769	h	h	h	a	a	h	h	h	b	h	h	h	b	h	b	h	h	a	a	a	h	h	h	b	b	h	h	h	b	b	b	h	h	b	h	h	a	h	h	h	a	h	a	h	a	b	b
dixie_LG10_marker_5424966	10	63.15	h	h	h	a	a	h	h	h	b	h	h	h	b	h	b	h	h	a	a	a	h	h	h	b	b	h	h	h	b	b	b	h	h	b	h	h	a	h	h	h	a	h	a	h	a	b	b
dixie_LG10_marker_5461423	10	63.15	h	h	h	a	a	h	h	h	b	h	h	h	b	h	b	h	h	a	a	a	h	h	h	b	b	h	h	h	b	b	b	h	h	b	h	h	a	h	h	h	a	h	a	h	a	b	b
dixie_LG10_marker_5344622	10	63.15	h	h	h	a	a	h	h	h	b	h	h	h	b	h	b	h	h	a	a	a	h	h	h	b	b	h	h	h	b	b	b	h	h	b	h	h	a	h	h	h	a	h	a	h	a	b	b
dixie_LG10_marker_5461470	10	63.15	h	h	h	a	a	h	h	h	b	h	h	h	b	h	b	h	h	a	a	a	h	h	h	b	b	h	h	h	b	b	b	h	h	b	h	h	a	h	h	h	a	h	a	h	a	b	b
dixie_LG10_marker_5464654	10	64.327	h	h	h	h	a	h	h	h	b	h	h	h	b	h	b	h	h	a	a	a	h	h	h	b	b	h	h	h	b	b	b	h	h	b	h	h	a	h	h	h	a	h	a	h	a	b	b
dixie_LG10_marker_5464642	10	64.327	h	h	h	h	a	h	h	h	b	h	h	h	b	h	b	h	h	a	a	a	h	h	h	b	b	h	h	h	b	b	b	h	h	b	h	h	a	h	h	h	a	h	a	h	a	b	b
dixie_LG10_marker_5464633	10	64.327	h	h	h	h	a	h	h	h	b	h	h	h	b	h	b	h	h	a	a	a	h	h	h	b	b	h	h	h	b	b	b	h	h	b	h	h	a	h	h	h	a	h	a	h	a	b	b
dixie_LG10_marker_5464576	10	64.327	h	h	h	h	a	h	h	h	b	h	h	h	b	h	b	h	h	a	a	a	h	h	h	b	b	h	h	h	b	b	b	h	h	b	h	h	a	h	h	h	a	h	a	h	a	b	b
dixie_LG10_marker_5548670	10	66.708	h	h	h	a	a	h	h	h	b	h	b	h	b	h	b	h	h	a	a	a	h	h	h	b	b	h	h	h	b	b	b	h	h	b	h	h	a	h	h	h	a	h	a	h	a	b	b
dixie_LG10_marker_6077961	10	66.708	h	h	h	a	a	h	h	h	b	h	b	h	b	h	b	h	h	a	a	a	h	h	h	b	b	h	h	h	b	b	b	h	h	b	h	h	a	h	h	h	a	h	a	h	a	b	b
dixie_LG10_marker_5579249	10	66.708	h	h	h	a	a	h	h	h	b	h	b	h	b	h	b	h	h	a	a	a	h	h	h	b	b	h	h	h	b	b	b	h	h	b	h	h	a	h	h	h	a	h	a	h	a	b	b
dixie_LG10_marker_6084056	10	66.708	h	h	h	a	a	h	h	h	b	h	b	h	b	h	b	h	h	a	a	a	h	h	h	b	b	h	h	h	b	b	b	h	h	b	h	h	a	h	h	h	a	h	a	h	a	b	b
dixie_LG10_marker_5548679	10	66.708	h	h	h	a	a	h	h	h	b	h	b	h	b	h	b	h	h	a	a	a	h	h	h	b	b	h	h	h	b	b	b	h	h	b	h	h	a	h	h	h	a	h	a	h	a	b	b
dixie_LG10_marker_6197197	10	67.885	h	h	h	a	a	h	h	h	b	h	b	h	b	h	b	h	h	a	a	a	h	h	h	b	b	h	h	h	b	b	b	h	h	b	h	h	a	h	h	h	a	h	a	h	a	b	b
dixie_LG10_marker_6404097	10	67.885	h	h	h	a	a	h	h	h	b	h	b	h	b	h	b	h	h	a	a	a	h	h	h	b	b	h	h	h	b	b	b	h	h	b	h	h	a	h	h	h	a	h	a	h	a	b	b
dixie_LG10_marker_6403966	10	67.885	h	h	h	a	a	h	h	h	b	h	b	h	b	h	b	h	h	a	a	a	h	h	h	b	b	h	h	h	b	b	b	h	h	b	h	h	a	h	h	h	a	h	a	h	a	b	b
dixie_LG10_marker_6528527	10	67.885	h	h	h	a	a	h	h	h	b	h	b	h	b	h	b	h	h	a	a	a	h	h	h	b	b	h	h	h	b	b	b	h	h	b	h	h	a	h	h	h	a	h	a	h	a	b	b
dixie_LG10_marker_6407922	10	67.885	h	h	h	a	a	h	h	h	b	h	b	h	b	h	b	h	h	a	a	a	h	h	h	b	b	h	h	h	b	b	b	h	h	b	h	h	a	h	h	h	a	h	a	h	a	b	b
dixie_LG10_marker_7063899	10	76.769	h	b	b	a	a	h	h	h	b	h	b	b	b	h	b	h	h	a	a	a	h	h	h	b	b	h	h	h	b	b	b	h	h	b	h	h	a	h	h	h	a	h	a	h	a	b	b
dixie_LG10_marker_7063939	10	76.769	h	b	b	a	a	h	h	h	b	h	b	b	b	h	b	h	h	a	a	a	h	h	h	b	b	h	h	h	b	b	b	h	h	b	h	h	a	h	h	h	a	h	a	h	a	b	b
dixie_LG10_marker_16723511	10	105.926	h	b	b	a	a	h	h	h	h	a	b	b	h	h	b	h	a	a	a	a	h	h	h	b	b	h	a	h	b	b	b	b	h	h	h	a	h	h	b	h	a	h	a	h	a	b	h
dixie_LG10_marker_16723504	10	105.926	h	b	b	a	a	h	h	h	h	a	b	b	h	h	b	h	a	a	a	a	h	h	h	b	b	h	a	h	b	b	b	b	h	h	h	a	h	h	b	h	a	h	a	h	a	b	h
dixie_LG10_marker_17132665	10	105.926	h	b	b	a	a	h	h	h	h	a	b	b	h	h	b	h	a	a	a	a	h	h	h	b	b	h	a	h	b	b	b	b	h	h	h	a	h	h	b	h	a	h	a	h	a	b	h
dixie_LG10_marker_17022655	10	107.103	h	b	b	a	a	b	h	h	h	a	b	b	h	h	b	h	a	a	a	a	h	h	h	b	b	h	a	h	b	b	b	b	h	h	h	a	h	h	b	h	a	h	a	h	a	b	h
dixie_LG10_marker_17022611	10	107.103	h	b	b	a	a	b	h	h	h	a	b	b	h	h	b	h	a	a	a	a	h	h	h	b	b	h	a	h	b	b	b	b	h	h	h	a	h	h	b	h	a	h	a	h	a	b	h
dixie_LG10_marker_18499291	10	109.484	h	b	b	a	a	b	h	h	h	a	b	b	h	h	b	h	a	a	a	a	h	b	b	b	b	h	a	h	b	b	b	b	h	h	h	a	h	h	b	h	a	h	a	h	a	b	h
dixie_LG10_marker_19024459	10	110.651	h	b	b	a	a	b	h	h	h	a	b	b	h	h	b	h	a	a	a	a	h	b	b	b	b	h	a	h	b	b	b	h	h	h	h	a	h	h	b	h	a	h	a	h	a	b	h
dixie_LG11_marker_43498	11	0	h	b	b	h	b	h	h	h	a	h	h	h	b	h	b	h	h	a	h	a	h	b	b	b	b	h	h	a	h	h	h	b	h	h	h	a	a	a	h	a	a	a	h	h	h	h	b
dixie_LG11_marker_17824	11	2.371	h	b	b	h	b	h	h	h	a	h	h	h	b	h	b	h	h	a	h	a	h	b	b	b	b	h	h	a	h	h	h	b	h	h	h	a	a	a	h	a	a	a	h	h	h	h	b
dixie_LG11_marker_17774	11	2.371	h	b	b	h	b	h	h	h	a	h	h	h	b	h	b	h	h	a	h	a	h	b	b	b	b	h	h	a	h	h	h	b	h	h	h	a	a	a	h	a	a	a	h	h	h	h	b
dixie_LG11_marker_17792	11	2.371	h	b	b	h	b	h	h	h	a	h	h	h	b	h	b	h	h	a	h	a	h	b	b	b	b	h	h	a	h	h	h	b	h	h	h	a	a	a	h	a	a	a	h	h	h	h	b
dixie_LG11_marker_271240	11	3.548	h	b	b	h	b	h	h	h	a	h	h	h	b	h	b	h	h	a	h	a	h	b	b	b	b	h	h	a	h	h	h	b	h	h	h	a	a	a	h	a	a	a	h	h	h	h	b
dixie_LG11_marker_576715	11	3.548	h	b	b	h	b	h	h	h	a	h	h	h	b	h	b	h	h	a	h	a	h	b	b	b	b	h	h	a	h	h	h	b	h	h	h	a	a	a	h	a	a	a	h	h	h	h	b
dixie_LG11_marker_501782	11	3.548	h	b	b	h	b	h	h	h	a	h	h	h	b	h	b	h	h	a	h	a	h	b	b	b	b	h	h	a	h	h	h	b	h	h	h	a	a	a	h	a	a	a	h	h	h	h	b
dixie_LG11_marker_9217	11	3.548	h	b	b	h	b	h	h	h	a	h	h	h	b	h	b	h	h	a	h	a	h	b	b	b	b	h	h	a	h	h	h	b	h	h	h	a	a	a	h	a	a	a	h	h	h	h	b
dixie_LG11_marker_143323	11	3.548	h	b	b	h	b	h	h	h	a	h	h	h	b	h	b	h	h	a	h	a	h	b	b	b	b	h	h	a	h	h	h	b	h	h	h	a	a	a	h	a	a	a	h	h	h	h	b
dixie_LG11_marker_889296	11	7.164	h	b	b	h	b	h	h	h	a	h	h	h	b	h	b	h	h	a	h	a	h	b	b	b	b	h	h	a	h	h	h	b	h	h	a	a	a	a	b	a	a	a	h	h	h	h	b
dixie_LG11_marker_2024720	11	9.546	h	b	b	h	b	h	h	h	a	h	h	h	b	h	b	b	h	a	h	a	h	b	b	b	b	h	h	a	h	h	h	b	h	h	a	a	a	a	b	a	a	a	h	h	h	h	b
dixie_LG11_marker_1349447	11	10.722	h	b	b	h	b	h	h	h	a	h	h	h	b	h	b	b	h	a	h	a	h	b	b	b	b	h	h	a	h	h	h	b	h	h	a	a	a	a	b	a	a	a	h	h	h	h	b
dixie_LG11_marker_1342127	11	10.722	h	b	b	h	b	h	h	h	a	h	h	h	b	h	b	b	h	a	h	a	h	b	b	b	b	h	h	a	h	h	h	b	h	h	a	a	a	a	b	a	a	a	h	h	h	h	b
dixie_LG11_marker_1403157	11	10.722	h	b	b	h	b	h	h	h	a	h	h	h	b	h	b	b	h	a	h	a	h	b	b	b	b	h	h	a	h	h	h	b	h	h	a	a	a	a	b	a	a	a	h	h	h	h	b
dixie_LG11_marker_1680538	11	10.722	h	b	b	h	b	h	h	h	a	h	h	h	b	h	b	b	h	a	h	a	h	b	b	b	b	h	h	a	h	h	h	b	h	h	a	a	a	a	b	a	a	a	h	h	h	h	b
dixie_LG11_marker_1349429	11	10.722	h	b	b	h	b	h	h	h	a	h	h	h	b	h	b	b	h	a	h	a	h	b	b	b	b	h	h	a	h	h	h	b	h	h	a	a	a	a	b	a	a	a	h	h	h	h	b
dixie_LG11_marker_1464573	11	11.898	h	b	b	h	b	h	h	a	a	h	h	h	b	h	b	b	h	a	h	a	h	b	b	b	b	h	h	a	h	h	h	b	h	h	a	a	a	a	b	a	a	a	h	h	h	h	b
dixie_LG11_marker_1464630	11	11.898	h	b	b	h	b	h	h	a	a	h	h	h	b	h	b	b	h	a	h	a	h	b	b	b	b	h	h	a	h	h	h	b	h	h	a	a	a	a	b	a	a	a	h	h	h	h	b
dixie_LG11_marker_1961129	11	13.075	h	b	b	h	b	h	h	a	a	h	h	h	b	h	b	b	h	a	b	a	h	b	b	b	b	h	h	a	h	h	h	b	h	h	a	a	a	a	b	a	a	a	h	h	h	h	b
dixie_LG11_marker_1870295	11	13.075	h	b	b	h	b	h	h	a	a	h	h	h	b	h	b	b	h	a	b	a	h	b	b	b	b	h	h	a	h	h	h	b	h	h	a	a	a	a	b	a	a	a	h	h	h	h	b
dixie_LG11_marker_1870340	11	13.075	h	b	b	h	b	h	h	a	a	h	h	h	b	h	b	b	h	a	b	a	h	b	b	b	b	h	h	a	h	h	h	b	h	h	a	a	a	a	b	a	a	a	h	h	h	h	b
dixie_LG11_marker_2918708	11	15.456	h	b	h	h	b	h	h	a	a	h	h	h	b	h	b	b	h	a	b	a	h	b	b	b	b	h	h	a	h	h	h	b	h	h	a	a	a	a	b	a	a	a	h	h	h	h	b
dixie_LG11_marker_2918720	11	15.456	h	b	h	h	b	h	h	a	a	h	h	h	b	h	b	b	h	a	b	a	h	b	b	b	b	h	h	a	h	h	h	b	h	h	a	a	a	a	b	a	a	a	h	h	h	h	b
dixie_LG11_marker_2918710	11	15.456	h	b	h	h	b	h	h	a	a	h	h	h	b	h	b	b	h	a	b	a	h	b	b	b	b	h	h	a	h	h	h	b	h	h	a	a	a	a	b	a	a	a	h	h	h	h	b
dixie_LG11_marker_2228939	11	16.633	h	b	h	h	b	h	a	a	a	h	h	h	b	h	b	b	h	a	b	a	h	b	b	b	b	h	h	a	h	h	h	b	h	h	a	a	a	a	b	a	a	a	h	h	h	h	b
dixie_LG11_marker_2228968	11	16.633	h	b	h	h	b	h	a	a	a	h	h	h	b	h	b	b	h	a	b	a	h	b	b	b	b	h	h	a	h	h	h	b	h	h	a	a	a	a	b	a	a	a	h	h	h	h	b
dixie_LG11_marker_2217520	11	17.809	h	b	b	h	b	h	a	a	a	h	h	h	b	h	b	b	h	a	b	a	h	b	b	b	b	h	h	a	h	h	h	b	h	h	a	a	a	a	b	a	a	a	h	h	h	h	b
dixie_LG11_marker_2314737	11	17.809	h	b	b	h	b	h	a	a	a	h	h	h	b	h	b	b	h	a	b	a	h	b	b	b	b	h	h	a	h	h	h	b	h	h	a	a	a	a	b	a	a	a	h	h	h	h	b
dixie_LG11_marker_2314713	11	17.809	h	b	b	h	b	h	a	a	a	h	h	h	b	h	b	b	h	a	b	a	h	b	b	b	b	h	h	a	h	h	h	b	h	h	a	a	a	a	b	a	a	a	h	h	h	h	b
dixie_LG11_marker_2314731	11	17.809	h	b	b	h	b	h	a	a	a	h	h	h	b	h	b	b	h	a	b	a	h	b	b	b	b	h	h	a	h	h	h	b	h	h	a	a	a	a	b	a	a	a	h	h	h	h	b
dixie_LG11_marker_2201795	11	18.986	h	b	b	h	b	h	a	h	a	h	h	h	b	h	b	b	h	a	b	a	h	b	b	b	b	h	h	a	h	h	h	b	h	h	a	a	a	a	b	a	a	a	h	h	h	h	b
dixie_LG11_marker_2322583	11	18.986	h	b	b	h	b	h	a	h	a	h	h	h	b	h	b	b	h	a	b	a	h	b	b	b	b	h	h	a	h	h	h	b	h	h	a	a	a	a	b	a	a	a	h	h	h	h	b
dixie_LG11_marker_2201699	11	18.986	h	b	b	h	b	h	a	h	a	h	h	h	b	h	b	b	h	a	b	a	h	b	b	b	b	h	h	a	h	h	h	b	h	h	a	a	a	a	b	a	a	a	h	h	h	h	b
dixie_LG11_marker_2201689	11	18.986	h	b	b	h	b	h	a	h	a	h	h	h	b	h	b	b	h	a	b	a	h	b	b	b	b	h	h	a	h	h	h	b	h	h	a	a	a	a	b	a	a	a	h	h	h	h	b
dixie_LG11_marker_2201746	11	18.986	h	b	b	h	b	h	a	h	a	h	h	h	b	h	b	b	h	a	b	a	h	b	b	b	b	h	h	a	h	h	h	b	h	h	a	a	a	a	b	a	a	a	h	h	h	h	b
dixie_LG11_marker_2460667	11	18.986	h	b	b	h	b	h	a	h	a	h	h	h	b	h	b	b	h	a	b	a	h	b	b	b	b	h	h	a	h	h	h	b	h	h	a	a	a	a	b	a	a	a	h	h	h	h	b
dixie_LG11_marker_2468727	11	20.162	h	b	b	h	b	h	a	h	a	h	h	h	b	h	b	b	h	a	b	a	h	b	b	b	b	h	h	a	h	h	h	b	h	h	a	a	a	a	b	h	a	a	h	h	h	h	b
dixie_LG11_marker_2468797	11	20.162	h	b	b	h	b	h	a	h	a	h	h	h	b	h	b	b	h	a	b	a	h	b	b	b	b	h	h	a	h	h	h	b	h	h	a	a	a	a	b	h	a	a	h	h	h	h	b
dixie_LG11_marker_2468782	11	20.162	h	b	b	h	b	h	a	h	a	h	h	h	b	h	b	b	h	a	b	a	h	b	b	b	b	h	h	a	h	h	h	b	h	h	a	a	a	a	b	h	a	a	h	h	h	h	b
dixie_LG11_marker_2468765	11	20.162	h	b	b	h	b	h	a	h	a	h	h	h	b	h	b	b	h	a	b	a	h	b	b	b	b	h	h	a	h	h	h	b	h	h	a	a	a	a	b	h	a	a	h	h	h	h	b
dixie_LG11_marker_2201599	11	21.339	h	b	b	h	b	h	a	h	a	h	h	h	b	h	b	b	h	a	b	a	h	b	b	b	b	h	h	a	h	h	h	b	h	h	a	a	a	a	b	a	a	a	h	h	h	h	b
dixie_LG11_marker_2314661	11	21.339	h	b	b	h	b	h	a	h	a	h	h	h	b	h	b	b	h	a	b	a	h	b	b	b	b	h	h	a	h	h	h	b	h	h	a	a	a	a	b	a	a	a	h	h	h	h	b
dixie_LG11_marker_2542691	11	22.516	h	b	b	h	b	h	a	h	a	h	h	h	b	h	b	b	h	a	b	a	h	b	b	b	b	h	h	a	h	h	h	b	h	h	a	a	a	a	b	a	a	a	h	h	b	h	b
dixie_LG11_marker_2542688	11	22.516	h	b	b	h	b	h	a	h	a	h	h	h	b	h	b	b	h	a	b	a	h	b	b	b	b	h	h	a	h	h	h	b	h	h	a	a	a	a	b	a	a	a	h	h	b	h	b
dixie_LG11_marker_2910741	11	23.692	h	b	b	h	b	h	h	h	a	h	h	h	b	h	b	b	h	a	b	a	h	b	b	b	b	h	h	a	h	h	h	b	h	h	a	a	a	a	b	a	a	a	h	h	b	h	b
dixie_LG11_marker_2806585	11	23.692	h	b	b	h	b	h	h	h	a	h	h	h	b	h	b	b	h	a	b	a	h	b	b	b	b	h	h	a	h	h	h	b	h	h	a	a	a	a	b	a	a	a	h	h	b	h	b
dixie_LG11_marker_2806616	11	23.692	h	b	b	h	b	h	h	h	a	h	h	h	b	h	b	b	h	a	b	a	h	b	b	b	b	h	h	a	h	h	h	b	h	h	a	a	a	a	b	a	a	a	h	h	b	h	b
dixie_LG11_marker_2983078	11	23.692	h	b	b	h	b	h	h	h	a	h	h	h	b	h	b	b	h	a	b	a	h	b	b	b	b	h	h	a	h	h	h	b	h	h	a	a	a	a	b	a	a	a	h	h	b	h	b
dixie_LG11_marker_2944491	11	23.692	h	b	b	h	b	h	h	h	a	h	h	h	b	h	b	b	h	a	b	a	h	b	b	b	b	h	h	a	h	h	h	b	h	h	a	a	a	a	b	a	a	a	h	h	b	h	b
dixie_LG11_marker_2806584	11	23.692	h	b	b	h	b	h	h	h	a	h	h	h	b	h	b	b	h	a	b	a	h	b	b	b	b	h	h	a	h	h	h	b	h	h	a	a	a	a	b	a	a	a	h	h	b	h	b
dixie_LG11_marker_3088176	11	24.869	h	b	b	h	b	h	h	h	a	h	h	h	b	h	b	b	h	a	b	a	h	b	b	b	b	h	h	a	h	h	h	b	h	h	a	a	a	a	b	a	a	a	h	h	b	h	b
dixie_LG11_marker_3067689	11	24.869	h	b	b	h	b	h	h	h	a	h	h	h	b	h	b	b	h	a	b	a	h	b	b	b	b	h	h	a	h	h	h	b	h	h	a	a	a	a	b	a	a	a	h	h	b	h	b
dixie_LG11_marker_3060409	11	24.869	h	b	b	h	b	h	h	h	a	h	h	h	b	h	b	b	h	a	b	a	h	b	b	b	b	h	h	a	h	h	h	b	h	h	a	a	a	a	b	a	a	a	h	h	b	h	b
dixie_LG11_marker_2002241	11	26.045	h	b	b	h	b	h	h	h	a	h	h	h	b	h	b	b	h	a	b	a	h	b	b	b	b	h	h	a	h	h	h	b	h	h	a	a	a	a	b	a	a	a	h	h	b	h	b
dixie_LG11_marker_3626585	11	29.661	h	b	b	h	b	h	h	h	a	h	h	h	b	h	b	b	a	a	b	a	h	b	b	b	b	h	h	a	h	h	h	b	h	h	a	a	a	a	b	a	a	a	h	h	b	h	b
dixie_LG11_marker_4508534	11	32.043	h	b	b	h	b	h	h	h	a	h	h	h	b	h	b	h	a	a	b	a	h	b	b	b	b	h	h	a	h	h	h	b	h	a	a	a	a	a	b	a	a	a	h	h	b	h	b
dixie_LG11_marker_4221582	11	32.043	h	b	b	h	b	h	h	h	a	h	h	h	b	h	b	h	a	a	b	a	h	b	b	b	b	h	h	a	h	h	h	b	h	a	a	a	a	a	b	a	a	a	h	h	b	h	b
dixie_LG11_marker_4286298	11	33.219	h	b	b	h	b	h	h	h	a	h	h	h	b	h	b	h	a	a	b	a	h	b	b	b	b	h	h	a	h	h	h	h	h	a	a	a	a	a	b	a	a	a	h	h	b	h	b
dixie_LG11_marker_4204016	11	33.219	h	b	b	h	b	h	h	h	a	h	h	h	b	h	b	h	a	a	b	a	h	b	b	b	b	h	h	a	h	h	h	h	h	a	a	a	a	a	b	a	a	a	h	h	b	h	b
dixie_LG11_marker_3941263	11	34.396	h	b	b	h	b	h	h	h	a	h	h	h	b	h	b	h	a	a	b	a	h	b	b	b	b	h	h	a	h	h	h	h	h	a	a	a	a	a	b	a	a	a	h	h	b	a	b
dixie_LG11_marker_3747225	11	36.777	b	b	b	h	b	h	h	a	a	h	h	h	b	h	b	h	a	a	b	a	h	b	b	b	b	h	h	a	h	h	h	h	h	a	a	a	a	a	b	a	a	a	h	h	b	a	b
dixie_LG11_marker_3747178	11	36.777	b	b	b	h	b	h	h	a	a	h	h	h	b	h	b	h	a	a	b	a	h	b	b	b	b	h	h	a	h	h	h	h	h	a	a	a	a	a	b	a	a	a	h	h	b	a	b
dixie_LG11_marker_4202366	11	37.954	b	b	b	h	b	h	h	a	a	h	h	h	b	h	b	h	a	a	b	a	h	b	b	b	b	h	h	a	h	h	h	h	h	a	a	a	a	a	b	a	a	a	h	h	b	h	b
dixie_LG11_marker_4705731	11	39.13	h	b	b	h	b	h	h	a	a	h	h	h	b	h	b	h	a	a	b	a	h	b	b	b	b	h	h	a	h	h	h	h	h	a	a	a	a	a	b	a	a	a	h	h	b	h	b
dixie_LG11_marker_4705718	11	39.13	h	b	b	h	b	h	h	a	a	h	h	h	b	h	b	h	a	a	b	a	h	b	b	b	b	h	h	a	h	h	h	h	h	a	a	a	a	a	b	a	a	a	h	h	b	h	b
dixie_LG11_marker_4146751	11	39.13	h	b	b	h	b	h	h	a	a	h	h	h	b	h	b	h	a	a	b	a	h	b	b	b	b	h	h	a	h	h	h	h	h	a	a	a	a	a	b	a	a	a	h	h	b	h	b
dixie_LG11_marker_4146720	11	39.13	h	b	b	h	b	h	h	a	a	h	h	h	b	h	b	h	a	a	b	a	h	b	b	b	b	h	h	a	h	h	h	h	h	a	a	a	a	a	b	a	a	a	h	h	b	h	b
dixie_LG11_marker_4456657	11	39.13	h	b	b	h	b	h	h	a	a	h	h	h	b	h	b	h	a	a	b	a	h	b	b	b	b	h	h	a	h	h	h	h	h	a	a	a	a	a	b	a	a	a	h	h	b	h	b
dixie_LG11_marker_4844236	11	40.307	h	b	b	h	b	h	h	a	a	h	h	h	b	h	b	h	a	a	b	a	h	b	b	b	b	h	h	a	h	h	h	h	h	a	a	a	a	a	b	a	a	a	h	h	b	h	b
dixie_LG11_marker_4891574	11	41.483	h	b	b	h	b	h	h	a	a	h	h	h	b	h	b	h	a	a	b	a	h	b	b	b	b	h	h	a	h	h	h	h	h	a	a	a	a	a	b	a	a	a	h	h	b	h	b
dixie_LG11_marker_4891530	11	41.483	h	b	b	h	b	h	h	a	a	h	h	h	b	h	b	h	a	a	b	a	h	b	b	b	b	h	h	a	h	h	h	h	h	a	a	a	a	a	b	a	a	a	h	h	b	h	b
dixie_LG11_marker_4891524	11	41.483	h	b	b	h	b	h	h	a	a	h	h	h	b	h	b	h	a	a	b	a	h	b	b	b	b	h	h	a	h	h	h	h	h	a	a	a	a	a	b	a	a	a	h	h	b	h	b
dixie_LG11_marker_5084292	11	43.865	h	b	b	h	b	h	h	a	a	h	h	h	b	h	b	h	a	a	b	a	h	b	b	b	b	h	h	a	h	h	h	h	h	a	a	a	a	a	b	a	a	a	h	h	b	h	b
dixie_LG11_marker_5084338	11	43.865	h	b	b	h	b	h	h	a	a	h	h	h	b	h	b	h	a	a	b	a	h	b	b	b	b	h	h	a	h	h	h	h	h	a	a	a	a	a	b	a	a	a	h	h	b	h	b
dixie_LG11_marker_5571368	11	47.481	h	b	b	h	b	h	h	a	a	h	h	h	b	h	h	h	a	a	b	a	h	b	b	b	b	h	h	a	h	h	b	h	h	a	a	a	a	a	b	a	a	a	h	h	b	h	b
dixie_LG11_marker_5571351	11	47.481	h	b	b	h	b	h	h	a	a	h	h	h	b	h	h	h	a	a	b	a	h	b	b	b	b	h	h	a	h	h	b	h	h	a	a	a	a	a	b	a	a	a	h	h	b	h	b
dixie_LG11_marker_5633408	11	49.862	h	b	b	h	b	h	h	a	a	h	h	h	b	h	h	h	a	a	b	a	h	h	h	b	b	h	h	a	h	h	b	h	h	a	a	a	a	a	b	a	a	a	h	h	b	h	b
dixie_LG11_marker_5633386	11	49.862	h	b	b	h	b	h	h	a	a	h	h	h	b	h	h	h	a	a	b	a	h	h	h	b	b	h	h	a	h	h	b	h	h	a	a	a	a	a	b	a	a	a	h	h	b	h	b
dixie_LG11_marker_5633397	11	49.862	h	b	b	h	b	h	h	a	a	h	h	h	b	h	h	h	a	a	b	a	h	h	h	b	b	h	h	a	h	h	b	h	h	a	a	a	a	a	b	a	a	a	h	h	b	h	b
dixie_LG11_marker_5633419	11	49.862	h	b	b	h	b	h	h	a	a	h	h	h	b	h	h	h	a	a	b	a	h	h	h	b	b	h	h	a	h	h	b	h	h	a	a	a	a	a	b	a	a	a	h	h	b	h	b
dixie_LG11_marker_5770302	11	49.862	h	b	b	h	b	h	h	a	a	h	h	h	b	h	h	h	a	a	b	a	h	h	h	b	b	h	h	a	h	h	b	h	h	a	a	a	a	a	b	a	a	a	h	h	b	h	b
dixie_LG11_marker_5633331	11	49.862	h	b	b	h	b	h	h	a	a	h	h	h	b	h	h	h	a	a	b	a	h	h	h	b	b	h	h	a	h	h	b	h	h	a	a	a	a	a	b	a	a	a	h	h	b	h	b
dixie_LG11_marker_5828689	11	51.039	h	b	b	h	b	h	h	h	a	h	h	h	b	h	h	h	a	a	b	a	h	h	h	b	b	h	h	a	h	h	b	h	h	a	a	a	a	a	b	a	a	a	h	h	b	h	b
dixie_LG11_marker_5818453	11	51.039	h	b	b	h	b	h	h	h	a	h	h	h	b	h	h	h	a	a	b	a	h	h	h	b	b	h	h	a	h	h	b	h	h	a	a	a	a	a	b	a	a	a	h	h	b	h	b
dixie_LG11_marker_5818464	11	51.039	h	b	b	h	b	h	h	h	a	h	h	h	b	h	h	h	a	a	b	a	h	h	h	b	b	h	h	a	h	h	b	h	h	a	a	a	a	a	b	a	a	a	h	h	b	h	b
dixie_LG11_marker_5818462	11	51.039	h	b	b	h	b	h	h	h	a	h	h	h	b	h	h	h	a	a	b	a	h	h	h	b	b	h	h	a	h	h	b	h	h	a	a	a	a	a	b	a	a	a	h	h	b	h	b
dixie_LG11_marker_5750141	11	51.039	h	b	b	h	b	h	h	h	a	h	h	h	b	h	h	h	a	a	b	a	h	h	h	b	b	h	h	a	h	h	b	h	h	a	a	a	a	a	b	a	a	a	h	h	b	h	b
dixie_LG11_marker_5818454	11	51.039	h	b	b	h	b	h	h	h	a	h	h	h	b	h	h	h	a	a	b	a	h	h	h	b	b	h	h	a	h	h	b	h	h	a	a	a	a	a	b	a	a	a	h	h	b	h	b
dixie_LG11_marker_5818419	11	51.039	h	b	b	h	b	h	h	h	a	h	h	h	b	h	h	h	a	a	b	a	h	h	h	b	b	h	h	a	h	h	b	h	h	a	a	a	a	a	b	a	a	a	h	h	b	h	b
dixie_LG11_marker_5818407	11	51.039	h	b	b	h	b	h	h	h	a	h	h	h	b	h	h	h	a	a	b	a	h	h	h	b	b	h	h	a	h	h	b	h	h	a	a	a	a	a	b	a	a	a	h	h	b	h	b
dixie_LG11_marker_5996828	11	52.215	h	b	b	h	b	h	h	h	a	h	h	h	b	h	h	h	a	a	b	a	h	h	h	b	b	h	h	a	h	h	b	h	h	a	a	a	a	a	b	a	a	a	h	h	b	h	b
dixie_LG11_marker_5944744	11	52.215	h	b	b	h	b	h	h	h	a	h	h	h	b	h	h	h	a	a	b	a	h	h	h	b	b	h	h	a	h	h	b	h	h	a	a	a	a	a	b	a	a	a	h	h	b	h	b
dixie_LG11_marker_5996827	11	52.215	h	b	b	h	b	h	h	h	a	h	h	h	b	h	h	h	a	a	b	a	h	h	h	b	b	h	h	a	h	h	b	h	h	a	a	a	a	a	b	a	a	a	h	h	b	h	b
dixie_LG11_marker_6306714	11	53.392	h	b	b	h	b	h	h	h	a	h	h	h	b	h	h	h	a	a	b	a	h	h	h	b	b	h	h	a	h	h	b	h	h	a	a	a	a	a	b	a	a	a	h	h	b	h	b
dixie_LG11_marker_6306763	11	53.392	h	b	b	h	b	h	h	h	a	h	h	h	b	h	h	h	a	a	b	a	h	h	h	b	b	h	h	a	h	h	b	h	h	a	a	a	a	a	b	a	a	a	h	h	b	h	b
dixie_LG11_marker_6306753	11	53.392	h	b	b	h	b	h	h	h	a	h	h	h	b	h	h	h	a	a	b	a	h	h	h	b	b	h	h	a	h	h	b	h	h	a	a	a	a	a	b	a	a	a	h	h	b	h	b
dixie_LG11_marker_6057889	11	53.392	h	b	b	h	b	h	h	h	a	h	h	h	b	h	h	h	a	a	b	a	h	h	h	b	b	h	h	a	h	h	b	h	h	a	a	a	a	a	b	a	a	a	h	h	b	h	b
dixie_LG11_marker_6291405	11	53.392	h	b	b	h	b	h	h	h	a	h	h	h	b	h	h	h	a	a	b	a	h	h	h	b	b	h	h	a	h	h	b	h	h	a	a	a	a	a	b	a	a	a	h	h	b	h	b
dixie_LG11_marker_6317787	11	53.392	h	b	b	h	b	h	h	h	a	h	h	h	b	h	h	h	a	a	b	a	h	h	h	b	b	h	h	a	h	h	b	h	h	a	a	a	a	a	b	a	a	a	h	h	b	h	b
dixie_LG11_marker_6961958	11	55.773	h	b	b	h	b	h	h	h	a	h	h	h	b	a	h	h	a	a	b	a	h	h	h	b	b	h	h	a	h	h	b	h	h	a	a	a	a	a	b	a	a	a	h	h	b	h	b
dixie_LG11_marker_6497305	11	55.773	h	b	b	h	b	h	h	h	a	h	h	h	b	a	h	h	a	a	b	a	h	h	h	b	b	h	h	a	h	h	b	h	h	a	a	a	a	a	b	a	a	a	h	h	b	h	b
dixie_LG11_marker_6609733	11	55.773	h	b	b	h	b	h	h	h	a	h	h	h	b	a	h	h	a	a	b	a	h	h	h	b	b	h	h	a	h	h	b	h	h	a	a	a	a	a	b	a	a	a	h	h	b	h	b
dixie_LG11_marker_6998921	11	55.773	h	b	b	h	b	h	h	h	a	h	h	h	b	a	h	h	a	a	b	a	h	h	h	b	b	h	h	a	h	h	b	h	h	a	a	a	a	a	b	a	a	a	h	h	b	h	b
dixie_LG11_marker_7164736	11	55.773	h	b	b	h	b	h	h	h	a	h	h	h	b	a	h	h	a	a	b	a	h	h	h	b	b	h	h	a	h	h	b	h	h	a	a	a	a	a	b	a	a	a	h	h	b	h	b
dixie_LG11_marker_7240713	11	56.949	h	b	b	h	b	h	h	h	a	h	h	h	b	a	h	h	a	a	b	a	h	h	h	b	b	h	h	a	h	h	b	h	h	a	a	a	a	a	b	a	a	a	h	h	b	h	b
dixie_LG11_marker_7514629	11	60.566	h	b	b	h	b	h	h	h	a	h	h	h	b	a	h	h	a	a	b	a	h	h	h	b	b	b	h	a	h	h	b	h	h	a	a	a	a	a	b	a	a	a	h	h	b	h	b
dixie_LG11_marker_7469880	11	60.566	h	b	b	h	b	h	h	h	a	h	h	h	b	a	h	h	a	a	b	a	h	h	h	b	b	b	h	a	h	h	b	h	h	a	a	a	a	a	b	a	a	a	h	h	b	h	b
dixie_LG11_marker_7469860	11	60.566	h	b	b	h	b	h	h	h	a	h	h	h	b	a	h	h	a	a	b	a	h	h	h	b	b	b	h	a	h	h	b	h	h	a	a	a	a	a	b	a	a	a	h	h	b	h	b
dixie_LG11_marker_7366641	11	60.566	h	b	b	h	b	h	h	h	a	h	h	h	b	a	h	h	a	a	b	a	h	h	h	b	b	b	h	a	h	h	b	h	h	a	a	a	a	a	b	a	a	a	h	h	b	h	b
dixie_LG11_marker_7378597	11	60.566	h	b	b	h	b	h	h	h	a	h	h	h	b	a	h	h	a	a	b	a	h	h	h	b	b	b	h	a	h	h	b	h	h	a	a	a	a	a	b	a	a	a	h	h	b	h	b
dixie_LG11_marker_7378619	11	60.566	h	b	b	h	b	h	h	h	a	h	h	h	b	a	h	h	a	a	b	a	h	h	h	b	b	b	h	a	h	h	b	h	h	a	a	a	a	a	b	a	a	a	h	h	b	h	b
dixie_LG11_marker_7378652	11	60.566	h	b	b	h	b	h	h	h	a	h	h	h	b	a	h	h	a	a	b	a	h	h	h	b	b	b	h	a	h	h	b	h	h	a	a	a	a	a	b	a	a	a	h	h	b	h	b
dixie_LG11_marker_8527497	11	61.742	h	b	b	h	b	h	h	h	a	h	h	h	b	a	h	h	a	a	b	a	h	h	h	b	b	b	h	a	h	h	b	h	h	a	a	a	a	a	b	a	a	a	h	h	b	h	b
dixie_LG11_marker_8918579	11	61.742	h	b	b	h	b	h	h	h	a	h	h	h	b	a	h	h	a	a	b	a	h	h	h	b	b	b	h	a	h	h	b	h	h	a	a	a	a	a	b	a	a	a	h	h	b	h	b
dixie_LG11_marker_7991839	11	62.919	h	b	h	h	b	h	h	h	a	h	h	h	b	a	h	h	a	a	b	a	h	h	h	b	b	b	h	a	h	h	b	h	h	a	a	a	a	a	b	a	a	a	h	h	b	h	b
dixie_LG11_marker_7991794	11	62.919	h	b	h	h	b	h	h	h	a	h	h	h	b	a	h	h	a	a	b	a	h	h	h	b	b	b	h	a	h	h	b	h	h	a	a	a	a	a	b	a	a	a	h	h	b	h	b
dixie_LG11_marker_8001578	11	62.919	h	b	h	h	b	h	h	h	a	h	h	h	b	a	h	h	a	a	b	a	h	h	h	b	b	b	h	a	h	h	b	h	h	a	a	a	a	a	b	a	a	a	h	h	b	h	b
dixie_LG11_marker_7839947	11	62.919	h	b	h	h	b	h	h	h	a	h	h	h	b	a	h	h	a	a	b	a	h	h	h	b	b	b	h	a	h	h	b	h	h	a	a	a	a	a	b	a	a	a	h	h	b	h	b
dixie_LG11_marker_7754404	11	62.919	h	b	h	h	b	h	h	h	a	h	h	h	b	a	h	h	a	a	b	a	h	h	h	b	b	b	h	a	h	h	b	h	h	a	a	a	a	a	b	a	a	a	h	h	b	h	b
dixie_LG11_marker_7991795	11	62.919	h	b	h	h	b	h	h	h	a	h	h	h	b	a	h	h	a	a	b	a	h	h	h	b	b	b	h	a	h	h	b	h	h	a	a	a	a	a	b	a	a	a	h	h	b	h	b
dixie_LG11_marker_7982482	11	64.095	h	b	b	h	b	h	h	h	a	h	h	h	b	a	h	h	a	a	b	a	h	h	h	b	b	b	h	a	h	h	b	h	h	a	a	a	a	a	b	a	a	a	h	h	b	h	b
dixie_LG11_marker_8004792	11	64.095	h	b	b	h	b	h	h	h	a	h	h	h	b	a	h	h	a	a	b	a	h	h	h	b	b	b	h	a	h	h	b	h	h	a	a	a	a	a	b	a	a	a	h	h	b	h	b
dixie_LG11_marker_7385229	11	65.272	h	b	b	h	b	h	h	a	a	h	h	h	b	a	h	h	a	a	b	a	h	h	h	b	b	b	h	a	h	h	b	h	h	a	a	a	a	a	b	a	a	a	h	h	b	h	b
dixie_LG11_marker_7594735	11	65.272	h	b	b	h	b	h	h	a	a	h	h	h	b	a	h	h	a	a	b	a	h	h	h	b	b	b	h	a	h	h	b	h	h	a	a	a	a	a	b	a	a	a	h	h	b	h	b
dixie_LG11_marker_7982513	11	65.272	h	b	b	h	b	h	h	a	a	h	h	h	b	a	h	h	a	a	b	a	h	h	h	b	b	b	h	a	h	h	b	h	h	a	a	a	a	a	b	a	a	a	h	h	b	h	b
dixie_LG11_marker_7982524	11	65.272	h	b	b	h	b	h	h	a	a	h	h	h	b	a	h	h	a	a	b	a	h	h	h	b	b	b	h	a	h	h	b	h	h	a	a	a	a	a	b	a	a	a	h	h	b	h	b
dixie_LG11_marker_8705030	11	65.272	h	b	b	h	b	h	h	a	a	h	h	h	b	a	h	h	a	a	b	a	h	h	h	b	b	b	h	a	h	h	b	h	h	a	a	a	a	a	b	a	a	a	h	h	b	h	b
dixie_LG11_marker_7969862	11	66.448	h	b	b	h	b	h	h	a	a	h	h	h	b	a	h	h	a	a	b	a	h	h	h	b	b	b	h	a	h	h	b	h	h	a	a	a	a	a	b	a	a	a	h	h	b	h	b
dixie_LG11_marker_9020168	11	67.625	h	b	b	h	b	h	h	a	h	h	h	h	b	a	h	h	a	a	b	a	h	h	h	b	b	b	h	a	h	h	b	h	h	a	a	a	a	a	b	a	a	a	h	h	b	h	b
dixie_LG11_marker_9020215	11	67.625	h	b	b	h	b	h	h	a	h	h	h	h	b	a	h	h	a	a	b	a	h	h	h	b	b	b	h	a	h	h	b	h	h	a	a	a	a	a	b	a	a	a	h	h	b	h	b
dixie_LG11_marker_9020185	11	67.625	h	b	b	h	b	h	h	a	h	h	h	h	b	a	h	h	a	a	b	a	h	h	h	b	b	b	h	a	h	h	b	h	h	a	a	a	a	a	b	a	a	a	h	h	b	h	b
dixie_LG11_marker_9020200	11	67.625	h	b	b	h	b	h	h	a	h	h	h	h	b	a	h	h	a	a	b	a	h	h	h	b	b	b	h	a	h	h	b	h	h	a	a	a	a	a	b	a	a	a	h	h	b	h	b
dixie_LG11_marker_9007998	11	70.006	h	b	b	b	b	h	h	a	h	h	h	h	b	a	h	h	a	a	b	a	h	h	h	b	b	b	h	a	h	h	b	h	h	a	a	a	a	a	b	a	a	a	h	h	b	h	b
dixie_LG11_marker_9008053	11	70.006	h	b	b	b	b	h	h	a	h	h	h	h	b	a	h	h	a	a	b	a	h	h	h	b	b	b	h	a	h	h	b	h	h	a	a	a	a	a	b	a	a	a	h	h	b	h	b
dixie_LG11_marker_9424382	11	74.888	h	b	b	b	b	h	h	a	h	h	h	h	b	a	h	h	a	a	b	a	h	h	h	b	b	b	h	a	h	h	b	h	h	a	a	a	a	a	b	a	a	a	b	h	b	h	b
dixie_LG11_marker_9471550	11	77.269	h	b	b	b	b	h	h	h	h	h	h	b	b	a	h	h	a	a	b	a	h	h	h	b	b	b	h	a	h	h	b	h	h	a	a	a	a	a	b	a	a	a	b	h	b	h	b
dixie_LG11_marker_9445778	11	77.269	h	b	b	b	b	h	h	h	h	h	h	b	b	a	h	h	a	a	b	a	h	h	h	b	b	b	h	a	h	h	b	h	h	a	a	a	a	a	b	a	a	a	b	h	b	h	b
dixie_LG11_marker_9445783	11	77.269	h	b	b	b	b	h	h	h	h	h	h	b	b	a	h	h	a	a	b	a	h	h	h	b	b	b	h	a	h	h	b	h	h	a	a	a	a	a	b	a	a	a	b	h	b	h	b
dixie_LG11_marker_9445714	11	77.269	h	b	b	b	b	h	h	h	h	h	h	b	b	a	h	h	a	a	b	a	h	h	h	b	b	b	h	a	h	h	b	h	h	a	a	a	a	a	b	a	a	a	b	h	b	h	b
dixie_LG11_marker_9445724	11	77.269	h	b	b	b	b	h	h	h	h	h	h	b	b	a	h	h	a	a	b	a	h	h	h	b	b	b	h	a	h	h	b	h	h	a	a	a	a	a	b	a	a	a	b	h	b	h	b
dixie_LG11_marker_10411888	11	82.151	h	b	b	b	b	h	h	h	h	h	h	h	b	a	h	h	a	a	b	a	h	h	h	b	b	b	h	a	h	h	b	h	h	a	a	a	a	a	b	a	a	a	b	h	b	h	b
dixie_LG11_marker_10411860	11	82.151	h	b	b	b	b	h	h	h	h	h	h	h	b	a	h	h	a	a	b	a	h	h	h	b	b	b	h	a	h	h	b	h	h	a	a	a	a	a	b	a	a	a	b	h	b	h	b
dixie_LG11_marker_10304468	11	82.151	h	b	b	b	b	h	h	h	h	h	h	h	b	a	h	h	a	a	b	a	h	h	h	b	b	b	h	a	h	h	b	h	h	a	a	a	a	a	b	a	a	a	b	h	b	h	b
dixie_LG11_marker_10304522	11	82.151	h	b	b	b	b	h	h	h	h	h	h	h	b	a	h	h	a	a	b	a	h	h	h	b	b	b	h	a	h	h	b	h	h	a	a	a	a	a	b	a	a	a	b	h	b	h	b
dixie_LG11_marker_10841449	11	83.328	h	b	b	b	b	h	h	h	h	h	h	h	b	a	h	h	a	a	b	a	h	h	h	b	b	b	h	a	h	h	b	h	h	a	a	a	a	a	b	a	a	a	b	h	b	h	h
dixie_LG11_marker_10841418	11	83.328	h	b	b	b	b	h	h	h	h	h	h	h	b	a	h	h	a	a	b	a	h	h	h	b	b	b	h	a	h	h	b	h	h	a	a	a	a	a	b	a	a	a	b	h	b	h	h
dixie_LG11_marker_10841459	11	83.328	h	b	b	b	b	h	h	h	h	h	h	h	b	a	h	h	a	a	b	a	h	h	h	b	b	b	h	a	h	h	b	h	h	a	a	a	a	a	b	a	a	a	b	h	b	h	h
dixie_LG11_marker_10694395	11	84.504	h	b	h	b	b	h	h	h	h	h	h	h	b	a	h	h	a	a	b	a	h	h	h	b	b	b	h	a	h	h	b	h	h	a	a	a	a	a	b	a	a	a	b	h	b	h	h
dixie_LG11_marker_10694443	11	84.504	h	b	h	b	b	h	h	h	h	h	h	h	b	a	h	h	a	a	b	a	h	h	h	b	b	b	h	a	h	h	b	h	h	a	a	a	a	a	b	a	a	a	b	h	b	h	h
dixie_LG11_marker_10694435	11	84.504	h	b	h	b	b	h	h	h	h	h	h	h	b	a	h	h	a	a	b	a	h	h	h	b	b	b	h	a	h	h	b	h	h	a	a	a	a	a	b	a	a	a	b	h	b	h	h
dixie_LG11_marker_10830417	11	85.681	h	b	h	b	b	h	h	a	h	h	h	h	b	a	h	h	a	a	b	a	h	h	h	b	b	b	h	a	h	h	b	h	h	a	a	a	a	a	b	a	a	a	b	h	b	h	h
dixie_LG11_marker_10830382	11	85.681	h	b	h	b	b	h	h	a	h	h	h	h	b	a	h	h	a	a	b	a	h	h	h	b	b	b	h	a	h	h	b	h	h	a	a	a	a	a	b	a	a	a	b	h	b	h	h
dixie_LG11_marker_10830390	11	85.681	h	b	h	b	b	h	h	a	h	h	h	h	b	a	h	h	a	a	b	a	h	h	h	b	b	b	h	a	h	h	b	h	h	a	a	a	a	a	b	a	a	a	b	h	b	h	h
dixie_LG11_marker_13134833	11	88.062	h	b	h	b	b	h	h	a	h	h	h	h	b	a	h	h	a	a	b	a	h	h	h	b	b	b	h	a	h	h	b	h	h	a	a	a	a	a	b	a	a	a	b	a	b	h	h
dixie_LG11_marker_14329706	11	92.944	h	b	h	b	h	h	h	a	h	h	b	h	b	a	h	h	a	a	b	a	h	h	h	b	b	b	h	a	h	h	b	h	h	a	a	a	a	a	b	a	a	a	b	a	b	h	h
dixie_LG11_marker_15053471	11	92.944	h	b	h	b	h	h	h	a	h	h	b	h	b	a	h	h	a	a	b	a	h	h	h	b	b	b	h	a	h	h	b	h	h	a	a	a	a	a	b	a	a	a	b	a	b	h	h
dixie_LG11_marker_14329707	11	92.944	h	b	h	b	h	h	h	a	h	h	b	h	b	a	h	h	a	a	b	a	h	h	h	b	b	b	h	a	h	h	b	h	h	a	a	a	a	a	b	a	a	a	b	a	b	h	h
dixie_LG11_marker_14510259	11	94.121	h	b	b	b	h	h	h	a	h	h	b	h	b	a	h	h	a	a	b	a	h	h	h	b	b	b	h	a	h	h	b	h	h	a	a	a	a	a	b	a	a	a	b	a	b	h	h
dixie_LG11_marker_14278746	11	95.297	h	b	b	b	h	h	h	h	h	h	b	h	b	a	h	h	a	a	b	a	h	h	h	b	b	b	h	a	h	h	b	h	h	a	a	a	a	a	b	a	a	a	b	a	b	h	h
dixie_LG11_marker_14039029	11	95.297	h	b	b	b	h	h	h	h	h	h	b	h	b	a	h	h	a	a	b	a	h	h	h	b	b	b	h	a	h	h	b	h	h	a	a	a	a	a	b	a	a	a	b	a	b	h	h
dixie_LG11_marker_14561599	11	95.297	h	b	b	b	h	h	h	h	h	h	b	h	b	a	h	h	a	a	b	a	h	h	h	b	b	b	h	a	h	h	b	h	h	a	a	a	a	a	b	a	a	a	b	a	b	h	h
dixie_LG11_marker_14634747	11	95.297	h	b	b	b	h	h	h	h	h	h	b	h	b	a	h	h	a	a	b	a	h	h	h	b	b	b	h	a	h	h	b	h	h	a	a	a	a	a	b	a	a	a	b	a	b	h	h
dixie_LG11_marker_15194739	11	97.679	h	b	b	b	h	h	h	h	h	h	b	h	b	a	h	h	a	h	b	h	h	h	h	b	b	b	h	a	h	h	b	h	h	a	a	a	a	a	b	a	a	a	b	a	b	h	h
dixie_LG11_marker_15482241	11	98.855	h	b	b	b	h	h	h	h	h	h	b	h	b	a	h	h	h	h	b	h	h	h	h	b	b	b	h	a	h	h	b	h	h	a	a	a	a	a	b	a	a	a	b	a	b	h	h
dixie_LG11_marker_15509584	11	100.032	h	b	b	b	h	h	h	h	h	h	b	h	b	a	h	h	h	h	b	h	h	h	h	b	b	b	h	a	h	h	b	h	h	a	a	a	a	a	b	a	a	a	b	a	b	h	h
dixie_LG11_marker_15836131	11	102.413	h	b	b	b	h	h	h	h	h	h	b	h	b	a	h	h	h	h	b	h	h	h	h	b	b	b	h	a	h	h	b	h	h	a	a	a	a	a	b	a	h	a	b	a	b	h	h
dixie_LG11_marker_15846340	11	102.413	h	b	b	b	h	h	h	h	h	h	b	h	b	a	h	h	h	h	b	h	h	h	h	b	b	b	h	a	h	h	b	h	h	a	a	a	a	a	b	a	h	a	b	a	b	h	h
dixie_LG11_marker_15836139	11	102.413	h	b	b	b	h	h	h	h	h	h	b	h	b	a	h	h	h	h	b	h	h	h	h	b	b	b	h	a	h	h	b	h	h	a	a	a	a	a	b	a	h	a	b	a	b	h	h
dixie_LG11_marker_15797123	11	102.413	h	b	b	b	h	h	h	h	h	h	b	h	b	a	h	h	h	h	b	h	h	h	h	b	b	b	h	a	h	h	b	h	h	a	a	a	a	a	b	a	h	a	b	a	b	h	h
dixie_LG11_marker_15846396	11	102.413	h	b	b	b	h	h	h	h	h	h	b	h	b	a	h	h	h	h	b	h	h	h	h	b	b	b	h	a	h	h	b	h	h	a	a	a	a	a	b	a	h	a	b	a	b	h	h
dixie_LG11_marker_15846347	11	102.413	h	b	b	b	h	h	h	h	h	h	b	h	b	a	h	h	h	h	b	h	h	h	h	b	b	b	h	a	h	h	b	h	h	a	a	a	a	a	b	a	h	a	b	a	b	h	h
dixie_LG11_marker_16838340	11	103.59	h	b	b	b	h	h	h	h	h	h	b	h	b	a	h	h	h	h	b	h	h	h	h	b	b	b	h	a	h	h	b	h	h	a	a	a	a	a	b	a	h	a	b	a	b	h	h
dixie_LG11_marker_16403586	11	105.961	h	b	b	b	h	h	h	h	h	h	b	h	b	a	h	h	h	h	b	h	h	h	h	b	b	b	h	a	h	h	b	h	h	a	a	a	a	a	b	a	h	a	b	a	b	h	h
dixie_LG12_marker_793998	12	0	b	h	h	a	h	b	h	h	b	h	a	h	a	a	h	b	h	h	h	h	h	b	b	h	a	a	h	a	a	h	h	h	b	a	h	a	h	a	h	a	a	a	h	a	b	b	a
dixie_LG12_marker_409191	12	1.167	b	h	h	a	h	b	h	h	b	h	a	h	h	a	h	b	h	h	h	h	h	b	b	h	a	a	h	a	a	h	h	h	b	a	h	a	h	a	h	a	a	a	h	a	b	b	a
dixie_LG12_marker_627011	12	1.167	b	h	h	a	h	b	h	h	b	h	a	h	h	a	h	b	h	h	h	h	h	b	b	h	a	a	h	a	a	h	h	h	b	a	h	a	h	a	h	a	a	a	h	a	b	b	a
dixie_LG12_marker_627014	12	1.167	b	h	h	a	h	b	h	h	b	h	a	h	h	a	h	b	h	h	h	h	h	b	b	h	a	a	h	a	a	h	h	h	b	a	h	a	h	a	h	a	a	a	h	a	b	b	a
dixie_LG12_marker_499491	12	1.167	b	h	h	a	h	b	h	h	b	h	a	h	h	a	h	b	h	h	h	h	h	b	b	h	a	a	h	a	a	h	h	h	b	a	h	a	h	a	h	a	a	a	h	a	b	b	a
dixie_LG12_marker_704258	12	1.167	b	h	h	a	h	b	h	h	b	h	a	h	h	a	h	b	h	h	h	h	h	b	b	h	a	a	h	a	a	h	h	h	b	a	h	a	h	a	h	a	a	a	h	a	b	b	a
dixie_LG12_marker_631479	12	1.167	b	h	h	a	h	b	h	h	b	h	a	h	h	a	h	b	h	h	h	h	h	b	b	h	a	a	h	a	a	h	h	h	b	a	h	a	h	a	h	a	a	a	h	a	b	b	a
dixie_LG12_marker_409164	12	1.167	b	h	h	a	h	b	h	h	b	h	a	h	h	a	h	b	h	h	h	h	h	b	b	h	a	a	h	a	a	h	h	h	b	a	h	a	h	a	h	a	a	a	h	a	b	b	a
dixie_LG12_marker_631410	12	1.167	b	h	h	a	h	b	h	h	b	h	a	h	h	a	h	b	h	h	h	h	h	b	b	h	a	a	h	a	a	h	h	h	b	a	h	a	h	a	h	a	a	a	h	a	b	b	a
dixie_LG12_marker_595175	12	1.167	b	h	h	a	h	b	h	h	b	h	a	h	h	a	h	b	h	h	h	h	h	b	b	h	a	a	h	a	a	h	h	h	b	a	h	a	h	a	h	a	a	a	h	a	b	b	a
dixie_LG12_marker_405560	12	1.167	b	h	h	a	h	b	h	h	b	h	a	h	h	a	h	b	h	h	h	h	h	b	b	h	a	a	h	a	a	h	h	h	b	a	h	a	h	a	h	a	a	a	h	a	b	b	a
dixie_LG12_marker_969269	12	3.548	b	h	h	a	h	b	h	h	b	h	a	h	h	a	h	b	h	h	h	h	h	b	b	h	a	a	h	a	a	h	h	h	b	a	h	a	h	a	h	a	a	a	h	a	b	b	a
dixie_LG12_marker_1699543	12	7.164	b	h	h	a	h	b	h	h	b	h	h	h	h	a	h	b	h	h	h	h	h	b	b	h	a	a	h	a	a	h	h	h	b	a	h	a	h	a	h	a	a	a	h	a	h	b	a
dixie_LG12_marker_1978388	12	10.78	b	h	h	a	h	b	h	h	b	h	h	h	h	a	h	b	h	h	h	h	h	b	b	h	a	a	h	a	a	h	h	a	b	a	h	a	a	a	h	a	a	a	h	a	h	b	a
dixie_LG12_marker_2030003	12	11.957	b	h	h	a	h	b	h	h	b	h	h	h	h	a	h	b	h	h	h	h	h	b	b	h	a	a	h	a	a	h	h	a	b	a	a	a	a	a	h	a	a	a	h	a	h	b	a
dixie_LG12_marker_2034126	12	11.957	b	h	h	a	h	b	h	h	b	h	h	h	h	a	h	b	h	h	h	h	h	b	b	h	a	a	h	a	a	h	h	a	b	a	a	a	a	a	h	a	a	a	h	a	h	b	a
dixie_LG12_marker_2406640	12	14.338	b	h	h	a	h	b	h	h	b	h	h	h	h	a	h	b	h	h	h	h	h	b	b	h	a	a	h	h	a	h	h	a	b	a	a	a	a	a	h	a	a	a	h	a	a	b	a
dixie_LG12_marker_2540958	12	15.515	b	h	h	a	h	b	h	h	b	h	h	h	h	a	h	b	h	h	h	h	h	b	b	h	a	a	h	h	a	h	h	a	b	a	a	a	a	a	h	a	a	a	a	a	a	b	a
dixie_LG12_marker_2541002	12	15.515	b	h	h	a	h	b	h	h	b	h	h	h	h	a	h	b	h	h	h	h	h	b	b	h	a	a	h	h	a	h	h	a	b	a	a	a	a	a	h	a	a	a	a	a	a	b	a
dixie_LG12_marker_2541000	12	15.515	b	h	h	a	h	b	h	h	b	h	h	h	h	a	h	b	h	h	h	h	h	b	b	h	a	a	h	h	a	h	h	a	b	a	a	a	a	a	h	a	a	a	a	a	a	b	a
dixie_LG12_marker_2540898	12	15.515	b	h	h	a	h	b	h	h	b	h	h	h	h	a	h	b	h	h	h	h	h	b	b	h	a	a	h	h	a	h	h	a	b	a	a	a	a	a	h	a	a	a	a	a	a	b	a
dixie_LG12_marker_2602774	12	15.515	b	h	h	a	h	b	h	h	b	h	h	h	h	a	h	b	h	h	h	h	h	b	b	h	a	a	h	h	a	h	h	a	b	a	a	a	a	a	h	a	a	a	a	a	a	b	a
dixie_LG12_marker_2540905	12	15.515	b	h	h	a	h	b	h	h	b	h	h	h	h	a	h	b	h	h	h	h	h	b	b	h	a	a	h	h	a	h	h	a	b	a	a	a	a	a	h	a	a	a	a	a	a	b	a
dixie_LG12_marker_2483860	12	16.691	b	h	h	a	h	b	h	h	b	h	h	h	h	a	h	b	h	h	h	h	h	b	b	h	a	a	h	h	a	h	h	a	b	a	a	a	a	a	h	a	a	a	h	a	a	b	a
dixie_LG12_marker_2824339	12	20.307	b	b	b	a	h	b	h	h	b	h	h	h	h	a	h	b	h	h	a	h	h	b	b	h	a	a	h	h	a	h	h	a	b	a	a	a	a	a	h	a	a	a	h	a	a	b	a
dixie_LG12_marker_2824303	12	20.307	b	b	b	a	h	b	h	h	b	h	h	h	h	a	h	b	h	h	a	h	h	b	b	h	a	a	h	h	a	h	h	a	b	a	a	a	a	a	h	a	a	a	h	a	a	b	a
dixie_LG12_marker_2806891	12	21.484	b	b	b	a	h	b	h	h	b	h	h	h	h	a	h	b	b	h	a	h	h	b	b	h	a	a	h	h	a	h	h	a	b	a	a	a	a	a	h	a	a	a	h	a	a	b	a
dixie_LG12_marker_3158430	12	23.865	b	b	b	a	h	b	h	h	b	h	h	h	h	a	b	b	b	h	a	h	h	b	b	h	a	a	h	h	a	h	h	a	b	a	a	a	a	a	h	a	a	a	h	a	a	b	a
dixie_LG12_marker_3330186	12	26.246	b	b	b	a	h	h	h	h	b	h	h	h	h	a	b	b	b	h	a	h	h	b	b	h	a	a	h	h	a	h	h	a	b	a	a	a	a	a	h	a	a	a	h	a	a	b	a
dixie_LG12_marker_3330262	12	26.246	b	b	b	a	h	h	h	h	b	h	h	h	h	a	b	b	b	h	a	h	h	b	b	h	a	a	h	h	a	h	h	a	b	a	a	a	a	a	h	a	a	a	h	a	a	b	a
dixie_LG12_marker_3330276	12	26.246	b	b	b	a	h	h	h	h	b	h	h	h	h	a	b	b	b	h	a	h	h	b	b	h	a	a	h	h	a	h	h	a	b	a	a	a	a	a	h	a	a	a	h	a	a	b	a
dixie_LG12_marker_3330264	12	26.246	b	b	b	a	h	h	h	h	b	h	h	h	h	a	b	b	b	h	a	h	h	b	b	h	a	a	h	h	a	h	h	a	b	a	a	a	a	a	h	a	a	a	h	a	a	b	a
dixie_LG12_marker_3535888	12	27.423	b	b	b	a	h	h	h	h	b	h	h	h	h	a	b	b	b	h	a	h	h	b	b	h	a	a	h	h	a	h	h	a	b	a	a	a	a	a	h	a	a	a	h	a	a	b	a
dixie_LG12_marker_3397734	12	27.423	b	b	b	a	h	h	h	h	b	h	h	h	h	a	b	b	b	h	a	h	h	b	b	h	a	a	h	h	a	h	h	a	b	a	a	a	a	a	h	a	a	a	h	a	a	b	a
dixie_LG12_marker_3535838	12	27.423	b	b	b	a	h	h	h	h	b	h	h	h	h	a	b	b	b	h	a	h	h	b	b	h	a	a	h	h	a	h	h	a	b	a	a	a	a	a	h	a	a	a	h	a	a	b	a
dixie_LG12_marker_3560581	12	27.423	b	b	b	a	h	h	h	h	b	h	h	h	h	a	b	b	b	h	a	h	h	b	b	h	a	a	h	h	a	h	h	a	b	a	a	a	a	a	h	a	a	a	h	a	a	b	a
dixie_LG12_marker_3535878	12	27.423	b	b	b	a	h	h	h	h	b	h	h	h	h	a	b	b	b	h	a	h	h	b	b	h	a	a	h	h	a	h	h	a	b	a	a	a	a	a	h	a	a	a	h	a	a	b	a
dixie_LG12_marker_3535891	12	27.423	b	b	b	a	h	h	h	h	b	h	h	h	h	a	b	b	b	h	a	h	h	b	b	h	a	a	h	h	a	h	h	a	b	a	a	a	a	a	h	a	a	a	h	a	a	b	a
dixie_LG12_marker_3397612	12	28.6	b	b	b	a	h	b	h	h	b	h	h	h	h	a	b	b	b	h	a	h	h	b	b	h	a	a	h	h	a	h	h	a	b	a	a	a	a	a	h	a	a	a	h	a	a	b	a
dixie_LG12_marker_3529265	12	28.6	b	b	b	a	h	b	h	h	b	h	h	h	h	a	b	b	b	h	a	h	h	b	b	h	a	a	h	h	a	h	h	a	b	a	a	a	a	a	h	a	a	a	h	a	a	b	a
dixie_LG12_marker_3513846	12	28.6	b	b	b	a	h	b	h	h	b	h	h	h	h	a	b	b	b	h	a	h	h	b	b	h	a	a	h	h	a	h	h	a	b	a	a	a	a	a	h	a	a	a	h	a	a	b	a
dixie_LG12_marker_3529217	12	28.6	b	b	b	a	h	b	h	h	b	h	h	h	h	a	b	b	b	h	a	h	h	b	b	h	a	a	h	h	a	h	h	a	b	a	a	a	a	a	h	a	a	a	h	a	a	b	a
dixie_LG12_marker_3507803	12	28.6	b	b	b	a	h	b	h	h	b	h	h	h	h	a	b	b	b	h	a	h	h	b	b	h	a	a	h	h	a	h	h	a	b	a	a	a	a	a	h	a	a	a	h	a	a	b	a
dixie_LG12_marker_3513798	12	28.6	b	b	b	a	h	b	h	h	b	h	h	h	h	a	b	b	b	h	a	h	h	b	b	h	a	a	h	h	a	h	h	a	b	a	a	a	a	a	h	a	a	a	h	a	a	b	a
dixie_LG12_marker_3507697	12	28.6	b	b	b	a	h	b	h	h	b	h	h	h	h	a	b	b	b	h	a	h	h	b	b	h	a	a	h	h	a	h	h	a	b	a	a	a	a	a	h	a	a	a	h	a	a	b	a
dixie_LG12_marker_3529211	12	28.6	b	b	b	a	h	b	h	h	b	h	h	h	h	a	b	b	b	h	a	h	h	b	b	h	a	a	h	h	a	h	h	a	b	a	a	a	a	a	h	a	a	a	h	a	a	b	a
dixie_LG12_marker_3541073	12	30.981	b	b	b	a	h	b	h	h	b	b	h	h	h	a	b	b	b	h	a	h	h	b	b	h	a	a	h	h	a	h	h	a	b	a	a	a	a	a	b	a	a	a	h	a	a	b	a
dixie_LG12_marker_3541126	12	30.981	b	b	b	a	h	b	h	h	b	b	h	h	h	a	b	b	b	h	a	h	h	b	b	h	a	a	h	h	a	h	h	a	b	a	a	a	a	a	b	a	a	a	h	a	a	b	a
dixie_LG12_marker_3541104	12	30.981	b	b	b	a	h	b	h	h	b	b	h	h	h	a	b	b	b	h	a	h	h	b	b	h	a	a	h	h	a	h	h	a	b	a	a	a	a	a	b	a	a	a	h	a	a	b	a
dixie_LG12_marker_3999747	12	32.157	b	b	b	a	h	b	h	h	b	b	h	h	h	a	b	b	b	h	a	h	h	b	b	h	a	a	h	h	a	h	h	a	b	a	a	a	a	a	b	a	a	a	h	a	a	b	a
dixie_LG12_marker_3999766	12	32.157	b	b	b	a	h	b	h	h	b	b	h	h	h	a	b	b	b	h	a	h	h	b	b	h	a	a	h	h	a	h	h	a	b	a	a	a	a	a	b	a	a	a	h	a	a	b	a
dixie_LG12_marker_3902774	12	33.334	b	b	b	a	h	b	h	h	b	h	h	h	h	a	b	b	b	h	a	h	h	b	b	h	a	a	h	h	a	h	h	a	b	a	a	a	a	a	b	a	a	a	h	a	a	b	a
dixie_LG12_marker_3761745	12	33.334	b	b	b	a	h	b	h	h	b	h	h	h	h	a	b	b	b	h	a	h	h	b	b	h	a	a	h	h	a	h	h	a	b	a	a	a	a	a	b	a	a	a	h	a	a	b	a
dixie_LG12_marker_3959758	12	33.334	b	b	b	a	h	b	h	h	b	h	h	h	h	a	b	b	b	h	a	h	h	b	b	h	a	a	h	h	a	h	h	a	b	a	a	a	a	a	b	a	a	a	h	a	a	b	a
dixie_LG12_marker_3959757	12	33.334	b	b	b	a	h	b	h	h	b	h	h	h	h	a	b	b	b	h	a	h	h	b	b	h	a	a	h	h	a	h	h	a	b	a	a	a	a	a	b	a	a	a	h	a	a	b	a
dixie_LG12_marker_3988698	12	34.51	b	b	b	a	h	h	h	h	b	h	h	h	h	a	b	b	b	h	a	h	h	b	b	h	a	a	h	h	a	h	h	a	b	a	a	a	a	a	b	a	a	a	h	a	a	b	a
dixie_LG12_marker_3988740	12	34.51	b	b	b	a	h	h	h	h	b	h	h	h	h	a	b	b	b	h	a	h	h	b	b	h	a	a	h	h	a	h	h	a	b	a	a	a	a	a	b	a	a	a	h	a	a	b	a
dixie_LG12_marker_3988734	12	34.51	b	b	b	a	h	h	h	h	b	h	h	h	h	a	b	b	b	h	a	h	h	b	b	h	a	a	h	h	a	h	h	a	b	a	a	a	a	a	b	a	a	a	h	a	a	b	a
dixie_LG12_marker_3988751	12	34.51	b	b	b	a	h	h	h	h	b	h	h	h	h	a	b	b	b	h	a	h	h	b	b	h	a	a	h	h	a	h	h	a	b	a	a	a	a	a	b	a	a	a	h	a	a	b	a
dixie_LG12_marker_3988739	12	34.51	b	b	b	a	h	h	h	h	b	h	h	h	h	a	b	b	b	h	a	h	h	b	b	h	a	a	h	h	a	h	h	a	b	a	a	a	a	a	b	a	a	a	h	a	a	b	a
dixie_LG12_marker_3988725	12	34.51	b	b	b	a	h	h	h	h	b	h	h	h	h	a	b	b	b	h	a	h	h	b	b	h	a	a	h	h	a	h	h	a	b	a	a	a	a	a	b	a	a	a	h	a	a	b	a
dixie_LG12_marker_4009593	12	34.51	b	b	b	a	h	h	h	h	b	h	h	h	h	a	b	b	b	h	a	h	h	b	b	h	a	a	h	h	a	h	h	a	b	a	a	a	a	a	b	a	a	a	h	a	a	b	a
dixie_LG12_marker_4227342	12	39.393	b	b	b	a	h	b	h	h	b	h	h	h	h	a	b	b	b	h	a	h	h	b	b	h	a	a	h	h	a	h	h	a	h	a	a	a	a	a	b	a	a	a	h	a	a	b	a
dixie_LG12_marker_4678134	12	41.774	b	b	b	a	a	b	h	h	b	h	h	h	h	a	h	b	b	h	a	h	h	b	b	h	a	a	h	h	a	h	h	a	h	a	a	a	a	a	b	a	a	a	h	a	a	b	a
dixie_LG12_marker_4661775	12	41.774	b	b	b	a	a	b	h	h	b	h	h	h	h	a	h	b	b	h	a	h	h	b	b	h	a	a	h	h	a	h	h	a	h	a	a	a	a	a	b	a	a	a	h	a	a	b	a
dixie_LG12_marker_4661742	12	41.774	b	b	b	a	a	b	h	h	b	h	h	h	h	a	h	b	b	h	a	h	h	b	b	h	a	a	h	h	a	h	h	a	h	a	a	a	a	a	b	a	a	a	h	a	a	b	a
dixie_LG12_marker_4653586	12	41.774	b	b	b	a	a	b	h	h	b	h	h	h	h	a	h	b	b	h	a	h	h	b	b	h	a	a	h	h	a	h	h	a	h	a	a	a	a	a	b	a	a	a	h	a	a	b	a
dixie_LG12_marker_4678077	12	42.95	b	b	b	a	a	b	h	h	b	h	h	h	h	a	h	b	b	h	a	h	h	b	b	h	a	a	h	h	a	h	h	a	h	a	a	a	a	a	b	a	a	a	h	a	a	b	a
dixie_LG12_marker_4678087	12	42.95	b	b	b	a	a	b	h	h	b	h	h	h	h	a	h	b	b	h	a	h	h	b	b	h	a	a	h	h	a	h	h	a	h	a	a	a	a	a	b	a	a	a	h	a	a	b	a
dixie_LG12_marker_4735726	12	44.127	b	b	b	a	a	b	h	h	b	h	h	h	h	a	h	b	b	h	a	h	h	b	b	h	a	a	h	h	a	h	h	a	h	a	a	a	a	a	b	a	a	a	h	a	a	b	a
dixie_LG12_marker_4872658	12	45.303	b	b	b	a	a	b	h	h	b	h	h	h	h	a	h	b	b	h	a	h	h	b	b	h	a	a	h	h	a	h	h	a	h	a	a	a	a	a	b	a	a	a	h	a	a	b	a
dixie_LG12_marker_4872606	12	45.303	b	b	b	a	a	b	h	h	b	h	h	h	h	a	h	b	b	h	a	h	h	b	b	h	a	a	h	h	a	h	h	a	h	a	a	a	a	a	b	a	a	a	h	a	a	b	a
dixie_LG12_marker_4969600	12	46.48	b	b	b	a	a	b	h	b	b	h	h	h	h	a	h	b	b	h	a	h	h	b	b	h	a	a	h	h	a	h	h	a	h	a	a	a	a	a	b	a	a	a	h	a	a	b	a
dixie_LG12_marker_4969566	12	46.48	b	b	b	a	a	b	h	b	b	h	h	h	h	a	h	b	b	h	a	h	h	b	b	h	a	a	h	h	a	h	h	a	h	a	a	a	a	a	b	a	a	a	h	a	a	b	a
dixie_LG12_marker_4969615	12	46.48	b	b	b	a	a	b	h	b	b	h	h	h	h	a	h	b	b	h	a	h	h	b	b	h	a	a	h	h	a	h	h	a	h	a	a	a	a	a	b	a	a	a	h	a	a	b	a
dixie_LG12_marker_4969516	12	46.48	b	b	b	a	a	b	h	b	b	h	h	h	h	a	h	b	b	h	a	h	h	b	b	h	a	a	h	h	a	h	h	a	h	a	a	a	a	a	b	a	a	a	h	a	a	b	a
dixie_LG12_marker_4969537	12	46.48	b	b	b	a	a	b	h	b	b	h	h	h	h	a	h	b	b	h	a	h	h	b	b	h	a	a	h	h	a	h	h	a	h	a	a	a	a	a	b	a	a	a	h	a	a	b	a
dixie_LG12_marker_4969590	12	46.48	b	b	b	a	a	b	h	b	b	h	h	h	h	a	h	b	b	h	a	h	h	b	b	h	a	a	h	h	a	h	h	a	h	a	a	a	a	a	b	a	a	a	h	a	a	b	a
dixie_LG12_marker_5335882	12	48.861	b	b	b	a	a	b	h	h	b	h	h	h	h	a	h	b	b	h	a	h	h	b	b	h	a	a	h	h	a	h	h	a	h	a	a	a	a	a	b	a	a	a	h	a	a	b	a
dixie_LG12_marker_5124699	12	50.038	b	b	b	a	a	b	h	h	b	h	h	h	h	a	h	b	b	h	a	h	h	b	b	h	a	a	h	h	a	h	h	a	h	a	a	a	a	a	h	a	a	a	h	a	a	b	a
dixie_LG12_marker_5510825	12	51.214	b	b	b	a	a	b	h	h	b	h	h	h	h	a	h	b	b	h	a	h	h	b	b	h	a	a	h	h	a	h	h	a	h	a	a	a	a	a	h	a	a	a	h	a	a	b	a
dixie_LG12_marker_6019643	12	53.596	b	b	b	a	a	b	h	h	b	h	h	h	h	a	h	b	b	h	a	h	h	b	b	h	a	a	h	h	a	h	h	a	h	a	a	a	a	a	h	a	a	a	h	a	a	b	a
dixie_LG12_marker_6019591	12	53.596	b	b	b	a	a	b	h	h	b	h	h	h	h	a	h	b	b	h	a	h	h	b	b	h	a	a	h	h	a	h	h	a	h	a	a	a	a	a	h	a	a	a	h	a	a	b	a
dixie_LG12_marker_5596807	12	55.977	b	b	b	a	a	b	h	h	b	h	h	h	h	a	h	b	b	h	a	h	h	b	b	h	a	a	h	h	a	h	h	a	h	a	h	a	a	a	h	a	a	a	h	a	a	b	a
[truncated: 1,731 more rows]
[truncated: 39 more columns]
